# Supplementary material for: Proteomics data in support of the quantification of the changes of bovine milk proteins during mammary gland involution
Source: Data Brief. 2016 May 13;8:52–5. doi: 10.1016/j.dib.2016.05.013 (PMC4885146; doi:10.1016/j.dib.2016.05.013)
Supplement: Supplementary file 2 — Supplementary material [file mmc1.xlsx]

## Sheet: MALDI-TOF-TOF
	File 1: Peptides identified by PSD using a Bruker Ultraflex instrument (MALDI-LIFT TOF). The mass differences between the observed mass and identified mass are shown in the D m/z [ppm] row.
	Fraction	Spot	Protein	Gene index accession #	Sequence	Modification	Score	MALDI-TOF m/z (expt)	D m/z [ppm]
	Skim	1	alpha S1 casein	gi|159793209	R.YLGYLEQLLR.L		38.5	1267.7378	26.27
					R.FFVAPFPEVFGK.E		60.3	1384.7664	26.30
					K.EPMIGVNQELAYFYPELFR.Q	Oxidation: 3	109.2	2332.2136	35.06
		2	casein alpha-S2	gi|27806963	K.ALNEINQFYQK.F		57.8	1367.74	31.45
					K.FPQYLQYLYQGPIVLNPWDQVK.R		138.1	2709.49	29.07
		3	beta-casein	gi|119388700	R.DMPIQAFLLYQEPVLGPVR.G		85.2	2186.1992	14.35
					R.DMPIQAFLLYQEPVLGPVR.G	Oxidation: 2	99.8	2202.1941	14.24
		100	serotransferrin	gi|528937925	R.AAANFFSASCVPCADQSSFPK.L	Carbamidomethyl: 10, 13	26.1	2262.02	10.25
					K.DKPDNFQLFQSPHGK.D		26.4	1757.88	10.21
					K.FDEFFSAGCAPGSPR.N	Carbamidomethyl: 9	50.3	1644.72	8.38
		104	complement C3	gi|528955373	K.TIYTPGSTVLYR.V		24	1370.74	8.72
					R.HIPVVTQGSNVQSLTQDDGVAK.L		20.1	2293.13	-21.61
					R.VELKPGETLNVNFHLR.T		100.1	1866.04	10.87
		109	complement C3	gi|99028969	K.VHQYFNVGLIQPGAVK.V		65	1769.97	-0.74
		112	alpha S1 casein	gi|159793187	K.HQGLPQEVLNENLLR.F		85.3	1759.92	-13.73
					R.FFVAPFPEVFGK.E		40.1	1384.72	-5.05
					R.YLGYLEQLLR.L		57	1267.7	-3.08
		113	beta-casein	gi|119388700	R.DMPIQAFLLYQEPVLGPVR.G		104.6	2186.15	-7.97
					R.DMPIQAFLLYQEPVLGPVR.G	Oxidation: 2	65.2	2202.15	-4.83
		114	beta-casein A2-varient	gi|248147	R.DMPIQAFLLYEQPVLGPVR.G	Oxidation: 2	106	2202.19	14.25
		136	IgG1 heavy chain constant region	gi|91982959	K.FSWFVDNVEVNTATTKPR.E		52.2	2112.02	-7.46
		143	beta-casein	gi|248147	R.DMPIQAFLLYEQPVLGPVR.G		91.2	2186.14	-12.91
	Whey	12	beta-casein	gi|119388700	R.DMPIQAFLLYQEPVLGPVR.G		25.8	2186.1782	21.85
					R.DMPIQAFLLYQEPVLGPVR.G	Oxidation: 2	60	2202.1934	27.77
		14	beta-casein	gi|119388700	R.DMPIQAFLLYQEPVLGPVR.G		84.9	2186.1936	11.79
					R.DMPIQAFLLYQEPVLGPVR.G	Oxidation: 2	62	2202.2063	19.78
		15	beta-casein	gi|119388700	R.DMPIQAFLLYEQPVLGPVR.G		56.5	2186.24	0.07
					R.DMPIQAFLLYEQPVLGPVR.G	Oxidation: 2	55.1	2202.24	0.08
		18	alpha lactalbumin	gi|68	K.VGINYWLAHK.A		53.6	1200.6442	-6.83
		19	beta-casein	gi|119388700	R.DMPIQAFLLYQEPVLGPVR.G		92.1	2186.24	33.47
					R.DMPIQAFLLYQEPVLGPVR.G	Oxidation: 2	111.2	2202.23	29.41
		20	beta-casein	gi|119388700	R.DMPIQAFLLYQEPVLGPVR.G		66.9	2186.2441	34.89
					R.DMPIQAFLLYQEPVLGPVR.G	Oxidation: 2	67.3	2202.2524	40.72
		25	alpha-S1-casein	gi|225632	.EPMIGVNQELAYFYPELFR.	Oxidation: 3	72.4	2332.1	-12.58
		26	alpha-S1-casein	gi|159793233	K.EPMIGVNQELAYFYPELFR.Q	Oxidation: 3	119.9	2332.1	-13.61
		27	alpha-S1-casein	gi|159793233	K.EPMIGVNQELAYFYPELFR.Q	Oxidation: 3	112.3	2332.14	2.52
		28	beta-casein	gi|119388700	R.DMPIQAFLLYQEPVLGPVR.G		51.1	2186.12	-19.68
					R.DMPIQAFLLYQEPVLGPVR.G	Oxidation: 2	77	2202.13	-13.14
		43	complement C3	gi|99028969	K.VHQYFNVGLIQPGAVK.V		87.2	1769.97	1.69
		44	albumin	gi|1351907	K.DAFLGSFLYEYSR.R		64.8	1567.75	6.74
					K.LGEYGFQNALIVR.Y		52.5	1479.81	9.23
		45	albumin	gi|367460260	K.LGEYGFQNALIVR.Y		52.2	1479.93	2.88
		46	albumin	gi|1351907	K.DAFLGSFLYEYSR.R		78.1	1567.76	8.14
					K.LGEYGFQNALIVR.Y		52	1479.79	-1.18
		47	albumin	gi|367460260	K.DAFLGSFLYEYSR.R		89.3	1567.69	-0.053
					K.LGEYGFQNALIVR.Y		43.2	1479.72	-0.08
		48	albumin	gi|367460260	K.DAFLGSFLYEYSR.R		43.5	1567.64	-0.1
					K.LGEYGFQNALIVR.Y		36.9	1479.68	-0.11
		49	albumin	gi|367460260	K.DAFLGSFLYEYSR.R		54.2	1567.59	-6.6
					K.LGEYGFQNALIVR.Y		52.6	1479.65	-7.89
		50	albumin	gi|1351907	K.DAFLGSFLYEYSR.R		62.4	1567.61	-4.87
					K.LGEYGFQNALIVR.Y		62.2	1479.67	-5.25
					R.MPCTEDYLSLILNR.L	Carbamidomethyl: 3; Oxidation: 1	24.4	1740.67	-10.55
		53	albumin	gi|367460260	K.DAFLGSFLYEYSR.R		93.7	1567.76	12.61
					K.LGEYGFQNALIVR.Y		78.4	1479.82	19.77
		55	albumin	gi|367460260	K.DAFLGSFLYEYSR.R		35.8	1567.78	23.07
					K.LGEYGFQNALIVR.Y		37.1	1479.79	-1.24
		57	albumin	gi|367460260	K.DAFLGSFLYEYSR.R		51.5	1567.75	5.21
					K.LGEYGFQNALIVR.Y		20.4	1479.8	0.31
		58	IgG1 heavy chain constant region	gi|7547266	K.FSWFVDDVEVNTATTKPR.E		63.1	2112.06	8.74
		59	IgG1 heavy chain constant region	gi|7547266	K.FSWFVDDVEVNTATTKPR.E		92.4	2112.03	-2.34
					K.VHNEGLPAPIVR.T		39.2	1301.73	-1.42
		60	IgG1 heavy chain constant region	gi|7547266	K.FSWFVDDVEVNTATTKPR.E		81.4	2112.03	-5.37
		62	IgG1 heavy chain constant region	gi|7547266	K.FSWFVDDVEVNTATTKPR.E		63.6	2112.09	21.66
					K.VHNEGLPAPIVR.T		55.7	1301.74	8.8
		65	alpha-S1-casein	gi|159793197	K.HQGLPQEVLNENLLR.F		54.1	1759.98	19.4
					R.FFVAPFPEVFGK.E		26.8	1384.76	19.72
					K.EPMIGVNQELAYFYPELFR.Q	Oxidation: 3	36.4	2332.18	20.1
		68	albumin	gi|1351907	K.LGEYGFQNALIVR.Y		52.6	1479.82	15.18
		69	albumin	gi|1351907	K.LGEYGFQNALIVR.Y		61.4	1479.81	9.7
					R.MPCTEDYLSLILNR.L	Carbamidomethyl: 3; Oxidation: 1	47.2	1740.84	7.28
					R.RPCFSALTPDETYVPK.A	Carbamidomethyl: 3	22.7	1880.94	10.15
		117	albumin	gi|367460260	K.DAFLGSFLYEYSR.R		41	1567.74	-3.34
					K.LGEYGFQNALIVR.Y		58	1479.79	-5.43
		124	kappa-casein	gi|125489161	K.YIPIQYVLSR.Y		44.8	1251.74	20.94
					R.SPAQILQWQVLSNTVPAK.S		49.3	1980.14	26.87
					R.HPHPHLSFMAIPPK.K	Oxidation: 9	23.3	1624.89	30.29
		126	kappa-casein	gi|229416	K.YIPIQYVLSR.Y		29.2	1251.73	13.43
					R.SPAQILQWQVLSNTVPAK.S		33.4	1980.12	14.8
		130	beta-casein	gi|119388700	R.DMPIQAFLLYQEPVLGPVR.G		48.6	2186.33	7.77
					R.DMPIQAFLLYQEPVLGPVR.G	Oxidation: 2	107	2202.29	9.56
		137	albumin	gi|367460260	K.DAFLGSFLYEYSR.R		44.9	1567.74	0.68
					K.LGEYGFQNALIVR.Y		39.5	1479.79	-3.81
		170	alpha-S1-casein	gi|159793233	K.EPMIGVNQELAYFYPELFR.Q	Oxidation: 3	60.7	2332.13	0.42
