# Supplementary material for: Proteomics data in support of the quantification of the changes of bovine milk proteins during mammary gland involution
Source: Data Brief. 2016 May 13;8:52–5. doi: 10.1016/j.dib.2016.05.013 (PMC4885146; doi:10.1016/j.dib.2016.05.013)
Supplement: Supplementary file 3 — Supplementary material [file mmc2.xlsx]

## Sheet: Information
	Description of tabs
		Whey do:		List of pepetides identified from the complied 10 gel slices derived from the lane loaded with whey from day 0 of involution (full lactation)
		Whey d3:		List of pepetides identified from the complied 10 gel slices derived from the lane loaded with whey from day 3 after drying off
		Whey d8:		List of pepetides identified from the complied 10 gel slices derived from the lane loaded with whey from day 8 after drying off
		Skim d0:		List of pepetides identified from the complied 10 gel slices derived from the lane loaded with skimmed milk from day 0 of involution (full lactation)
		Skim d3:		List of pepetides identified from the complied 10 gel slices derived from the lane loaded with skimmed milk from day 3 after drying off
		Skim d8:		List of pepetides identified from the complied 10 gel slices derived from the lane loaded with skimmed milk from day 8 after drying off
		Summary Whey d0:		List of proteins identified by at least two peptides from a Mascot search using the peptide list from whey d0 as query.
		Summary Whey d3		List of proteins identified by at least two peptides from a Mascot search using the peptide list from whey d3 as query.
		Summary Whey d8		List of proteins identified by at least two peptides from a Mascot search using the peptide list from whey d8 as query.
		Summary Skim d0		List of proteins identified by at least two peptides from a Mascot search using the peptide list from Skim d0 as query.
		Summary Skim d3		List of proteins identified by at least two peptides from a Mascot search using the peptide list from Skim d3 as query.
		Summary skim d8		List of proteins identified by at least two peptides from a Mascot search using the peptide list from Skim d8 as query.
		Fold changes		Compiled list of proteins identified from all conditions, with a peptide count of at least 5 or an EmPAI of at least 1 in at least one of the conditions
	Analysis workflow
		Compiled the 10 slices from each gel lane into one MS/MS data file using ProteinScape
		Searched NCBI database using mascot to produce peptide lists. Search results presented in tabs "whey D0" etc
		Compiled data from the Mascot search was extracted to return a non-redundant list of proteins, together with their EmPAI and the number of peptides detected.
		Removed proteins identified by only one peptide hit. The resulting lists are presented in the "summary whey D0" etc tabs
		Sorted identified proteins from each of the 6 conditions to produce a single non-redundant list of proteins identified.
		Removed proteins with peptide count less than 5.
		Included proteins with an EmPAI greater than 1. Results
		Obtained equivalent SwissProt accession numbers for proteins using "mapping" tool in the SwissProt website http://www.uniprot.org/uploadlists/
		Confirmed identity of proteins between conditions by querying NCBI and SwissProt databases by accession number or BLAST

## Sheet: Whey d0
Accession	Protein	Range	Sequence	Modifications	Scores	z	m/z meas.	m/z calc.	Δ m/z [Da]	Δ m/z [ppm]
gi|159793187	alpha S1 casein, partial [Bos taurus]	106 - 115	R.YLGYLEQLLR.L		68.3 (M:68.3)	2	634.357	634.356	0.0009	1.46
gi|159793187	alpha S1 casein, partial [Bos taurus]	106 - 115	R.YLGYLEQLLR.L	Deamidated: 7	22.7 (M:22.7)	2	634.968	634.848	0.1201	189.18
gi|159793187	alpha S1 casein, partial [Bos taurus]	23 - 37	K.HQGLPQEVLNENLLR.F		68.0 (M:68.0)	3	587.317	587.32	-0.0031	-5.22
gi|159793187	alpha S1 casein, partial [Bos taurus]	38 - 49	R.FFVAPFPEVFGK.E		47.9 (M:47.9)	2	692.873	692.869	0.0044	6.37
gi|94966811	alpha-1-acid glycoprotein precursor [Bos taurus]	110 - 124	K.VESDREHFVDLLLSK.H		22.1 (M:22.1)	3	596.317	596.316	0.0013	2.25
gi|94966811	alpha-1-acid glycoprotein precursor [Bos taurus]	140 - 157	K.NVGVSFYADKPEVTQEQK.K		40.4 (M:40.4)	3	680.341	680.341	-0.0003	-0.41
gi|94966811	alpha-1-acid glycoprotein precursor [Bos taurus]	159 - 165	K.EFLDVIK.C		28.2 (M:28.2)	2	432.249	432.247	0.0014	3.24
gi|94966811	alpha-1-acid glycoprotein precursor [Bos taurus]	44 - 52	K.WFYIGSAFR.N		30.9 (M:30.9)	2	573.784	573.79	-0.0059	-10.25
gi|94966811	alpha-1-acid glycoprotein precursor [Bos taurus]	62 - 73	R.AIQAAFFYLEPR.H		101.3 (M:101.3)	2	713.372	713.38	-0.0079	-11.14
gi|535509	alpha1-antichymotrypsin isoform pHHK12, partial [Bos taurus]	175 - 181	K.LINEYVK.N		26.7 (M:26.7)	2	439.752	439.753	-0.0006	-1.43
gi|535509	alpha1-antichymotrypsin isoform pHHK12, partial [Bos taurus]	286 - 293	K.LTPETLTR.W		50.7 (M:50.7)	2	465.767	465.766	0.0011	2.26
gi|535509	alpha1-antichymotrypsin isoform pHHK12, partial [Bos taurus]	311 - 320	R.FSISSHYQLK.D		24.8 (M:24.8)	3	403.88	403.88	-0.0003	-0.73
gi|535509	alpha1-antichymotrypsin isoform pHHK12, partial [Bos taurus]	321 - 329	K.DILSQLGIK.K		39.5 (M:39.5)	2	493.796	493.798	-0.0013	-2.67
gi|535509	alpha1-antichymotrypsin isoform pHHK12, partial [Bos taurus]	331 - 346	K.IFTSDADFSGITDDHK.L		51.5 (M:51.5)	3	590.274	590.272	0.0021	3.63
gi|27806941	alpha-1-antiproteinase precursor [Bos taurus]	148 - 157	K.LVDTFLEDVK.N		59.5 (M:59.5)	2	589.818	589.819	-0.0006	-0.96
gi|27806941	alpha-1-antiproteinase precursor [Bos taurus]	158 - 170	K.NLYHSEAFSINFR.D		36.2 (M:36.2)	3	533.261	533.263	-0.0025	-4.72
gi|27806941	alpha-1-antiproteinase precursor [Bos taurus]	197 - 213	K.VLDPNTVFALVNYISFK.G		29.0 (M:29.0)	3	647.364	647.356	0.0083	12.82
gi|27806941	alpha-1-antiproteinase precursor [Bos taurus]	229 - 239	R.DFHVDEQTTVK.V		47.2 (M:47.2)	3	440.215	440.214	0.0014	3.22
gi|27806941	alpha-1-antiproteinase precursor [Bos taurus]	302 - 312	K.YASSANLHLPK.L		68.6 (M:68.6)	3	400.881	400.884	-0.0031	-7.66
gi|27806941	alpha-1-antiproteinase precursor [Bos taurus]	313 - 322	K.LSISETYDLK.S		78.3 (M:78.3)	2	584.805	584.808	-0.0032	-5.47
gi|27806941	alpha-1-antiproteinase precursor [Bos taurus]	323 - 337	K.SVLGDVGITEVFSDR.A		70.9 (M:70.9)	2	797.405	797.41	-0.0041	-5.09
gi|27806963	alpha-S2-casein precursor [Bos taurus]	189 - 196	K.FALPQYLK.T		32.5 (M:32.5)	2	490.286	490.284	0.002	4.06
gi|27806963	alpha-S2-casein precursor [Bos taurus]	96 - 106	K.ALNEINQFYQK.F		53.7 (M:53.7)	2	684.35	684.351	-0.0014	-1.98
gi|315143036	beta-lactoglobulin [Bos indicus]	6-14	K.VLVLDTDYK.K		72.4 (M:72.4)	2	533.295	533.295	-0.0001	-0.19
gi|315143036	beta-lactoglobulin [Bos indicus]	1-15	-.LNENKVLVLDTDYKK.Y		44.2 (M:44.2)	3	597.983	598	-0.017	-28.38
gi|315143036	beta-lactoglobulin [Bos indicus]	6-15	K.VLVLDTDYKK.Y		77.4 (M:77.4)	2	597.341	597.342	-0.001	-1.6
gi|3703061	beta-lactoglobulin variant D [Bos taurus]	1-26	-.VAGTWYSLAMAASDISLLDAQSAPLR.V		149.5 (M:149.5)	3	903.268	903.13	0.1378	152.52
gi|3703061	beta-lactoglobulin variant D [Bos taurus]	1-26	-.VAGTWYSLAMAASDISLLDAQSAPLR.V	Deamidated: 21	64.1 (M:64.1)	3	903.288	903.458	-0.17	-188.24
gi|3703061	beta-lactoglobulin variant D [Bos taurus]	1-26	-.VAGTWYSLAMAASDISLLDAQSAPLR.V	Oxidation: 10	116.1 (M:116.1)	3	908.463	908.462	0.001	1.05
gi|3703061	beta-lactoglobulin variant D [Bos taurus]	1-26	-.VAGTWYSLAMAASDISLLDAQSAPLR.V	Oxidation: 10; Deamidated: 21	63.5 (M:63.5)	3	908.668	908.79	-0.122	-134.3
gi|3703061	beta-lactoglobulin variant D [Bos taurus]	27 - 46	R.VYVEQLKPTPEGDLEILLQK.W		69.9 (M:69.9)	3	771.572	771.43	0.1422	184.35
gi|3703061	beta-lactoglobulin variant D [Bos taurus]	27 - 46	R.VYVEQLKPTPEGDLEILLQK.W	Deamidated: 5	87.5 (M:87.5)	3	771.759	771.758	0.0014	1.77
gi|3703061	beta-lactoglobulin variant D [Bos taurus]	27 - 46	R.VYVEQLKPTPEGDLEILLQK.W	Deamidated: 19	28.9 (M:28.9)	3	771.889	771.758	0.1314	170.28
gi|3703061	beta-lactoglobulin variant D [Bos taurus]	27 - 46	R.VYVEQLKPTPEGDLEILLQK.W	Deamidated: 5, 19	36.7 (M:36.7)	2	1157.46	1157.62	-0.1614	-139.47
gi|162748	beta-lactoglobulin, partial [Bos taurus]	1-29	-.IQKVAGTWYSLAMAASDISLLDAQSAPLR.V	Oxidation: 13; Deamidated: 2	46.8 (M:46.8)	3	1031.85	1031.87	-0.0209	-20.23
gi|162748	beta-lactoglobulin, partial [Bos taurus]	4-29	K.VAGTWYSLAMAASDISLLDAQSAPLR.V		149.5 (M:149.5)	3	903.268	903.13	0.1378	152.52
gi|162748	beta-lactoglobulin, partial [Bos taurus]	4-29	K.VAGTWYSLAMAASDISLLDAQSAPLR.V	Deamidated: 21	64.1 (M:64.1)	3	903.288	903.458	-0.17	-188.24
gi|162748	beta-lactoglobulin, partial [Bos taurus]	4-29	K.VAGTWYSLAMAASDISLLDAQSAPLR.V	Oxidation: 10	116.1 (M:116.1)	3	908.463	908.462	0.001	1.05
gi|162748	beta-lactoglobulin, partial [Bos taurus]	4-29	K.VAGTWYSLAMAASDISLLDAQSAPLR.V	Oxidation: 10; Deamidated: 21	63.5 (M:63.5)	3	908.668	908.79	-0.122	-134.3
gi|162748	beta-lactoglobulin, partial [Bos taurus]	114 - 124	R.TPEVDDEALEK.F		81.0 (M:81.0)	2	623.293	623.296	-0.003	-4.88
gi|162748	beta-lactoglobulin, partial [Bos taurus]	114 - 127	R.TPEVDDEALEKFDK.A		91.3 (M:91.3)	3	545.929	545.93	-0.0005	-0.86
gi|162748	beta-lactoglobulin, partial [Bos taurus]	131 - 137	K.ALPMHIR.L		28.8 (M:28.8)	2	419.241	419.242	-0.001	-2.39
gi|162748	beta-lactoglobulin, partial [Bos taurus]	131 - 137	K.ALPMHIR.L	Oxidation: 4	30.5 (M:30.5)	2	427.24	427.239	0.0004	0.82
gi|162748	beta-lactoglobulin, partial [Bos taurus]	138 - 151	R.LSFNPTQLEEQCHI.-	Carbamidomethyl: 12	78.2 (M:78.2)	2	858.398	858.407	-0.0086	-10.05
gi|162748	beta-lactoglobulin, partial [Bos taurus]	30 - 49	R.VYVEELKPTPEGDLEILLQK.W		87.5 (M:87.5)	3	771.759	771.758	0.0014	1.77
gi|162748	beta-lactoglobulin, partial [Bos taurus]	30 - 49	R.VYVEELKPTPEGDLEILLQK.W	Deamidated: 19	36.7 (M:36.7)	2	1157.46	1157.62	-0.1614	-139.47
gi|162748	beta-lactoglobulin, partial [Bos taurus]	50 - 58	K.WENDECAQK.K	Carbamidomethyl: 6	23.4 (M:23.4)	2	590.242	590.24	0.0014	2.31
gi|162748	beta-lactoglobulin, partial [Bos taurus]	65 - 72	K.TKIPAVFK.I		40.2 (M:40.2)	2	452.282	452.287	-0.0045	-9.92
gi|162748	beta-lactoglobulin, partial [Bos taurus]	67 - 72	K.IPAVFK.I		32.1 (M:32.1)	1	674.408	674.424	-0.0152	-22.61
gi|162748	beta-lactoglobulin, partial [Bos taurus]	73 - 80	K.IDALNENK.V		48.0 (M:48.0)	2	458.742	458.74	0.0017	3.66
gi|162748	beta-lactoglobulin, partial [Bos taurus]	81 - 89	K.VLVLDTDYK.K		72.4 (M:72.4)	2	533.295	533.295	-0.0001	-0.19
gi|162748	beta-lactoglobulin, partial [Bos taurus]	81 - 90	K.VLVLDTDYKK.Y		77.4 (M:77.4)	2	597.341	597.342	-0.001	-1.6
gi|162748	beta-lactoglobulin, partial [Bos taurus]	91 - 113	K.YLLFCMENSAEPEQSLVCQCLVR.T	Carbamidomethyl: 5, 18, 20	66.8 (M:66.8)	3	949.442	949.438	0.005	5.25
gi|162748	beta-lactoglobulin, partial [Bos taurus]	91 - 113	K.YLLFCMENSAEPEQSLVCQCLVR.T	Carbamidomethyl: 5, 18, 20; Deamidated: 8	55.2 (M:55.2)	3	949.78	949.765	0.0148	15.59
gi|162748	beta-lactoglobulin, partial [Bos taurus]	91 - 113	K.YLLFCMENSAEPEQSLVCQCLVR.T	Carbamidomethyl: 5, 18, 20; Deamidated: 8, 14	35.5 (M:35.5)	3	950.271	950.093	0.1773	186.56
gi|162748	beta-lactoglobulin, partial [Bos taurus]	91 - 113	K.YLLFCMENSAEPEQSLVCQCLVR.T	Carbamidomethyl: 5, 18, 20; Oxidation: 6	103.8 (M:103.8)	3	954.777	954.769	0.0077	8.06
gi|157703516	CD14 antigen [Bos taurus]	220 - 229	K.FPALQYLALR.N		27.8 (M:27.8)	2	596.318	596.348	-0.0299	-50.1
gi|157703516	CD14 antigen [Bos taurus]	248 - 261	R.VQPQSLDLSHNSLR.V		49.6 (M:49.6)	3	531.95	531.95	0	0.03
gi|157703516	CD14 antigen [Bos taurus]	297 - 306	K.LSVLDLSCNK.L	Carbamidomethyl: 8	40.9 (M:40.9)	2	574.803	574.803	0.0008	1.35
gi|157703516	CD14 antigen [Bos taurus]	353 - 370	R.SALTMGVSGALALLQGAR.G		40.0 (M:40.0)	3	572.651	572.654	-0.0031	-5.45
gi|157703516	CD14 antigen [Bos taurus]	353 - 370	R.SALTMGVSGALALLQGAR.G	Oxidation: 5	64.5 (M:64.5)	3	577.98	577.986	-0.0058	-10
gi|157703516	CD14 antigen [Bos taurus]	66 - 72	R.SLEQFLK.G		33.9 (M:33.9)	2	432.744	432.745	-0.0005	-1.07
gi|157703516	CD14 antigen [Bos taurus]	95 - 110	K.LGAAQVPAQLLVAVLR.A		64.7 (M:64.7)	3	540.335	540.338	-0.0029	-5.35
gi|2194088	Chain A, Bovine Beta-Lactoglobulin, Lattice X	1-14	-.LIVTQTMKGLDIQK.V		43.0 (M:43.0)	3	529.976	529.976	0.0004	0.7
gi|2194088	Chain A, Bovine Beta-Lactoglobulin, Lattice X	1-8	-.LIVTQTMK.G		61.7 (M:61.7)	2	467.275	467.276	-0.0008	-1.72
gi|2194088	Chain A, Bovine Beta-Lactoglobulin, Lattice X	1-8	-.LIVTQTMK.G	Oxidation: 7	54.3 (M:54.3)	2	475.272	475.273	-0.0015	-3.08
gi|2194088	Chain A, Bovine Beta-Lactoglobulin, Lattice X	102 - 124	K.YLLFCMENSAEPEQSLVCQCLVR.T	Carbamidomethyl: 5, 18, 20	66.8 (M:66.8)	3	949.442	949.438	0.005	5.25
gi|2194088	Chain A, Bovine Beta-Lactoglobulin, Lattice X	102 - 124	K.YLLFCMENSAEPEQSLVCQCLVR.T	Carbamidomethyl: 5, 18, 20; Deamidated: 8	55.2 (M:55.2)	3	949.78	949.765	0.0148	15.59
gi|2194088	Chain A, Bovine Beta-Lactoglobulin, Lattice X	102 - 124	K.YLLFCMENSAEPEQSLVCQCLVR.T	Carbamidomethyl: 5, 18, 20; Deamidated: 8, 14	35.5 (M:35.5)	3	950.271	950.093	0.1773	186.56
gi|2194088	Chain A, Bovine Beta-Lactoglobulin, Lattice X	102 - 124	K.YLLFCMENSAEPEQSLVCQCLVR.T	Carbamidomethyl: 5, 18, 20; Oxidation: 6	103.8 (M:103.8)	3	954.777	954.769	0.0077	8.06
gi|2194088	Chain A, Bovine Beta-Lactoglobulin, Lattice X	125 - 135	R.TPEVDDEALEK.F		81.0 (M:81.0)	2	623.293	623.296	-0.003	-4.88
gi|2194088	Chain A, Bovine Beta-Lactoglobulin, Lattice X	125 - 138	R.TPEVDDEALEKFDK.A		91.3 (M:91.3)	3	545.929	545.93	-0.0005	-0.86
gi|2194088	Chain A, Bovine Beta-Lactoglobulin, Lattice X	142 - 148	K.ALPMHIR.L		28.8 (M:28.8)	2	419.241	419.242	-0.001	-2.39
gi|2194088	Chain A, Bovine Beta-Lactoglobulin, Lattice X	142 - 148	K.ALPMHIR.L	Oxidation: 4	30.5 (M:30.5)	2	427.24	427.239	0.0004	0.82
gi|2194088	Chain A, Bovine Beta-Lactoglobulin, Lattice X	149 - 162	R.LSFNPTQLEEQCHI.-	Carbamidomethyl: 12	78.2 (M:78.2)	2	858.398	858.407	-0.0086	-10.05
gi|2194088	Chain A, Bovine Beta-Lactoglobulin, Lattice X	15 - 40	K.VAGTWYSLAMAASDISLLDAQSAPLR.V		149.5 (M:149.5)	3	903.268	903.13	0.1378	152.52
gi|2194088	Chain A, Bovine Beta-Lactoglobulin, Lattice X	15 - 40	K.VAGTWYSLAMAASDISLLDAQSAPLR.V	Deamidated: 21	64.1 (M:64.1)	3	903.288	903.458	-0.17	-188.24
gi|2194088	Chain A, Bovine Beta-Lactoglobulin, Lattice X	15 - 40	K.VAGTWYSLAMAASDISLLDAQSAPLR.V	Oxidation: 10	116.1 (M:116.1)	3	908.463	908.462	0.001	1.05
gi|2194088	Chain A, Bovine Beta-Lactoglobulin, Lattice X	15 - 40	K.VAGTWYSLAMAASDISLLDAQSAPLR.V	Oxidation: 10; Deamidated: 21	63.5 (M:63.5)	3	908.668	908.79	-0.122	-134.3
gi|2194088	Chain A, Bovine Beta-Lactoglobulin, Lattice X	41 - 60	R.VYVEELKPTPEGDLEILLQK.W		87.5 (M:87.5)	3	771.759	771.758	0.0014	1.77
gi|2194088	Chain A, Bovine Beta-Lactoglobulin, Lattice X	41 - 60	R.VYVEELKPTPEGDLEILLQK.W	Deamidated: 19	36.7 (M:36.7)	2	1157.46	1157.62	-0.1614	-139.47
gi|2194088	Chain A, Bovine Beta-Lactoglobulin, Lattice X	61 - 69	K.WENGECAQK.K	Carbamidomethyl: 6	29.1 (M:29.1)	2	561.236	561.238	-0.0018	-3.23
gi|2194088	Chain A, Bovine Beta-Lactoglobulin, Lattice X	61 - 69	K.WENGECAQK.K	Carbamidomethyl: 6; Deamidated: 3	29.0 (M:29.0)	2	561.738	561.73	0.0087	15.56
gi|2194088	Chain A, Bovine Beta-Lactoglobulin, Lattice X	76 - 83	K.TKIPAVFK.I		40.2 (M:40.2)	2	452.282	452.287	-0.0045	-9.92
gi|2194088	Chain A, Bovine Beta-Lactoglobulin, Lattice X	78 - 83	K.IPAVFK.I		32.1 (M:32.1)	1	674.408	674.424	-0.0152	-22.61
gi|2194088	Chain A, Bovine Beta-Lactoglobulin, Lattice X	84 - 91	K.IDALNENK.V		48.0 (M:48.0)	2	458.742	458.74	0.0017	3.66
gi|2194088	Chain A, Bovine Beta-Lactoglobulin, Lattice X	92 - 100	K.VLVLDTDYK.K		72.4 (M:72.4)	2	533.295	533.295	-0.0001	-0.19
gi|2194088	Chain A, Bovine Beta-Lactoglobulin, Lattice X	92 - 101	K.VLVLDTDYKK.Y		77.4 (M:77.4)	2	597.341	597.342	-0.001	-1.6
gi|28373999	Chain A, Crystal Structure Analysis Of The Bovine Npc2 (Niemann-Pick C2) Protein	6-16	K.DCGSWVGVIK.E	Carbamidomethyl: 2	51.4 (M:51.4)	2	560.777	560.776	0.0008	1.44
gi|28373999	Chain A, Crystal Structure Analysis Of The Bovine Npc2 (Niemann-Pick C2) Protein	105 - 118	K.VVVEWELTDDKNQR.F		53.1 (M:53.1)	3	577.628	577.628	-0.0009	-1.53
gi|28373999	Chain A, Crystal Structure Analysis Of The Bovine Npc2 (Niemann-Pick C2) Protein	17 - 29	K.EVNVSPCPTQPCK.L	Carbamidomethyl: 7, 12	62.1 (M:62.1)	2	758.356	758.35	0.0056	7.41
gi|12084466	Chain A, Crystal Structure Of Apo-Bovine Alpha-Lactalbumin	115 - 122	K.LDQWLCEK.L	Carbamidomethyl: 6	47.5 (M:47.5)	2	546.26	546.263	-0.0031	-5.73
gi|12084466	Chain A, Crystal Structure Of Apo-Bovine Alpha-Lactalbumin	115 - 123	K.LDQWLCEKL.-	Carbamidomethyl: 6	43.9 (M:43.9)	2	602.802	602.805	-0.0037	-6.17
gi|12084466	Chain A, Crystal Structure Of Apo-Bovine Alpha-Lactalbumin	17 - 58	K.GYGGVSLPEWVCTTFHTSGYDTQAIVQNNDSTEYGLFQINNK.I	Carbamidomethyl: 12; Deamidated: 23	24.5 (M:24.5)	4	1178.79	1178.79	-0.0011	-0.97
gi|12084466	Chain A, Crystal Structure Of Apo-Bovine Alpha-Lactalbumin	63 - 79	K.DDQNPHSSNICNISCDK.F	Carbamidomethyl: 11, 15	57.5 (M:57.5)	3	668.613	668.611	0.0017	2.54
gi|12084466	Chain A, Crystal Structure Of Apo-Bovine Alpha-Lactalbumin	63 - 79	K.DDQNPHSSNICNISCDK.F	Carbamidomethyl: 11, 15; Deamidated: 3, 4	43.0 (M:43.0)	3	669.39	669.267	0.1232	184.07
gi|12084466	Chain A, Crystal Structure Of Apo-Bovine Alpha-Lactalbumin	80 - 93	K.FLDDDLTDDIMCVK.K	Carbamidomethyl: 12	98.4 (M:98.4)	2	850.369	850.381	-0.0127	-14.89
gi|12084466	Chain A, Crystal Structure Of Apo-Bovine Alpha-Lactalbumin	80 - 93	K.FLDDDLTDDIMCVK.K	Carbamidomethyl: 12; Oxidation: 11	73.5 (M:73.5)	2	858.379	858.379	0.0003	0.37
gi|12084466	Chain A, Crystal Structure Of Apo-Bovine Alpha-Lactalbumin	99 - 108	K.VGINYWLAHK.A		63.2 (M:63.2)	3	400.885	400.889	-0.0037	-9.23
gi|12084466	Chain A, Crystal Structure Of Apo-Bovine Alpha-Lactalbumin	99 - 108	K.VGINYWLAHK.A	Deamidated: 4	32.2 (M:32.2)	3	401.216	401.217	-0.0006	-1.4
gi|149243423	Chain A, Crystal Structure Of Bovine Lactoperoxidase At 2.34 A Resolution Reveals Multiple Anion Binding Sites	178 - 202	R.EQINAVTSFLDASLVYGSEPSLASR.L		55.1 (M:55.1)	3	885.445	885.448	-0.0036	-4.03
gi|149243423	Chain A, Crystal Structure Of Bovine Lactoperoxidase At 2.34 A Resolution Reveals Multiple Anion Binding Sites	246 - 255	R.VPCFLAGDFR.A	Carbamidomethyl: 3	50.2 (M:50.2)	2	591.292	591.292	-0.0002	-0.41
gi|149243423	Chain A, Crystal Structure Of Bovine Lactoperoxidase At 2.34 A Resolution Reveals Multiple Anion Binding Sites	256 - 271	R.ASEQILLATAHTLLLR.E		44.4 (M:44.4)	3	584.013	584.012	0.0003	0.48
gi|149243423	Chain A, Crystal Structure Of Bovine Lactoperoxidase At 2.34 A Resolution Reveals Multiple Anion Binding Sites	282 - 291	K.KLNPHWNGEK.L	Deamidated: 7	20.9 (M:20.9)	3	408.541	408.544	-0.0031	-7.56
gi|149243423	Chain A, Crystal Structure Of Bovine Lactoperoxidase At 2.34 A Resolution Reveals Multiple Anion Binding Sites	282 - 291	K.KLNPHWNGEK.L	Deamidated: 3, 7	20.2 (M:20.2)	3	408.911	408.872	0.0394	96.41
gi|149243423	Chain A, Crystal Structure Of Bovine Lactoperoxidase At 2.34 A Resolution Reveals Multiple Anion Binding Sites	298 - 310	R.KILGAFIQIITFR.D		51.5 (M:51.5)	3	507.316	507.317	-0.0012	-2.31
gi|149243423	Chain A, Crystal Structure Of Bovine Lactoperoxidase At 2.34 A Resolution Reveals Multiple Anion Binding Sites	299 - 310	K.ILGAFIQIITFR.D		70.4 (M:70.4)	2	696.421	696.424	-0.0034	-4.87
gi|149243423	Chain A, Crystal Structure Of Bovine Lactoperoxidase At 2.34 A Resolution Reveals Multiple Anion Binding Sites	339 - 348	R.ISNVFTFAFR.F		50.6 (M:50.6)	2	601.322	601.322	0.0003	0.49
gi|149243423	Chain A, Crystal Structure Of Bovine Lactoperoxidase At 2.34 A Resolution Reveals Multiple Anion Binding Sites	349 - 360	R.FGHMEVPSTVSR.L		41.7 (M:41.7)	3	449.554	449.556	-0.0017	-3.72
gi|149243423	Chain A, Crystal Structure Of Bovine Lactoperoxidase At 2.34 A Resolution Reveals Multiple Anion Binding Sites	349 - 360	R.FGHMEVPSTVSR.L	Oxidation: 4	26.2 (M:26.2)	3	454.89	454.887	0.0027	6.04
gi|149243423	Chain A, Crystal Structure Of Bovine Lactoperoxidase At 2.34 A Resolution Reveals Multiple Anion Binding Sites	389 - 397	K.DGGIDPLVR.G		78.7 (M:78.7)	2	471.255	471.256	-0.0006	-1.38
gi|149243423	Chain A, Crystal Structure Of Bovine Lactoperoxidase At 2.34 A Resolution Reveals Multiple Anion Binding Sites	428 - 440	K.IHGFDLAAINLQR.C		50.4 (M:50.4)	3	489.938	489.94	-0.0025	-5
gi|149243423	Chain A, Crystal Structure Of Bovine Lactoperoxidase At 2.34 A Resolution Reveals Multiple Anion Binding Sites	443 - 453	R.DHGMPGYNSWR.G	Oxidation: 4	33.8 (M:33.8)	3	445.858	445.856	0.0015	3.43
gi|149243423	Chain A, Crystal Structure Of Bovine Lactoperoxidase At 2.34 A Resolution Reveals Multiple Anion Binding Sites	454 - 462	R.GFCGLSQPK.T	Carbamidomethyl: 3	35.7 (M:35.7)	2	497.247	497.245	0.0024	4.78
gi|149243423	Chain A, Crystal Structure Of Bovine Lactoperoxidase At 2.34 A Resolution Reveals Multiple Anion Binding Sites	46 - 64	R.WLPAEYEDGLALPFGWTQR.K		50.7 (M:50.7)	3	750.37	750.372	-0.0027	-3.66
gi|149243423	Chain A, Crystal Structure Of Bovine Lactoperoxidase At 2.34 A Resolution Reveals Multiple Anion Binding Sites	507 - 517	R.VGPLLACLLGR.Q	Carbamidomethyl: 7	55.5 (M:55.5)	2	584.846	584.847	-0.0011	-1.89
gi|149243423	Chain A, Crystal Structure Of Bovine Lactoperoxidase At 2.34 A Resolution Reveals Multiple Anion Binding Sites	528 - 539	R.FWWENPGVFTEK.Q		27.2 (M:27.2)	2	770.366	770.367	-0.0009	-1.16
gi|149243423	Chain A, Crystal Structure Of Bovine Lactoperoxidase At 2.34 A Resolution Reveals Multiple Anion Binding Sites	542 - 551	R.DSLQKVSFSR.L	Deamidated: 4	47.7 (M:47.7)	2	584.29	584.304	-0.0134	-23.02
gi|149243423	Chain A, Crystal Structure Of Bovine Lactoperoxidase At 2.34 A Resolution Reveals Multiple Anion Binding Sites	552 - 561	R.LICDNTHITK.V	Carbamidomethyl: 3	33.9 (M:33.9)	3	405.546	405.545	0.0013	3.14
gi|149243423	Chain A, Crystal Structure Of Bovine Lactoperoxidase At 2.34 A Resolution Reveals Multiple Anion Binding Sites	585 - 593	K.LDLSPWASR.E		54.3 (M:54.3)	2	522.779	522.777	0.002	3.75
gi|149243423	Chain A, Crystal Structure Of Bovine Lactoperoxidase At 2.34 A Resolution Reveals Multiple Anion Binding Sites	97 - 126	R.SLLFMQWGQIVDHDLDFAPETELGSNEHSK.T		32.8 (M:32.8)	4	861.657	861.661	-0.0035	-4.11
gi|149243423	Chain A, Crystal Structure Of Bovine Lactoperoxidase At 2.34 A Resolution Reveals Multiple Anion Binding Sites	97 - 126	R.SLLFMQWGQIVDHDLDFAPETELGSNEHSK.T	Deamidated: 9	33.8 (M:33.8)	4	861.906	861.907	-0.0011	-1.31
gi|149243423	Chain A, Crystal Structure Of Bovine Lactoperoxidase At 2.34 A Resolution Reveals Multiple Anion Binding Sites	97 - 126	R.SLLFMQWGQIVDHDLDFAPETELGSNEHSK.T	Deamidated: 6, 9	28.0 (M:28.0)	4	862.162	862.153	0.0091	10.61
gi|6729725	Chain A, Structural And Functional Consequences Of Point Mutations Of Variants A And B Of Bovine Beta-Lactoglobulin	1-14	-.LIVTQTMKGLDIQK.V		43.0 (M:43.0)	3	529.976	529.976	0.0004	0.7
gi|6729725	Chain A, Structural And Functional Consequences Of Point Mutations Of Variants A And B Of Bovine Beta-Lactoglobulin	1-8	-.LIVTQTMK.G		61.7 (M:61.7)	2	467.275	467.276	-0.0008	-1.72
gi|6729725	Chain A, Structural And Functional Consequences Of Point Mutations Of Variants A And B Of Bovine Beta-Lactoglobulin	1-8	-.LIVTQTMK.G	Oxidation: 7	54.3 (M:54.3)	2	475.272	475.273	-0.0015	-3.08
gi|6729725	Chain A, Structural And Functional Consequences Of Point Mutations Of Variants A And B Of Bovine Beta-Lactoglobulin	102 - 124	K.YLLFCMENSAEPEQSLACQCLVR.T	Carbamidomethyl: 5, 18, 20	76.3 (M:76.3)	3	940.088	940.094	-0.0062	-6.56
gi|6729725	Chain A, Structural And Functional Consequences Of Point Mutations Of Variants A And B Of Bovine Beta-Lactoglobulin	102 - 124	K.YLLFCMENSAEPEQSLACQCLVR.T	Carbamidomethyl: 5, 18, 20; Deamidated: 14	56.3 (M:56.3)	3	940.418	940.422	-0.0032	-3.45
gi|6729725	Chain A, Structural And Functional Consequences Of Point Mutations Of Variants A And B Of Bovine Beta-Lactoglobulin	102 - 124	K.YLLFCMENSAEPEQSLACQCLVR.T	Carbamidomethyl: 5, 18, 20; Deamidated: 8	75.2 (M:75.2)	3	940.571	940.422	0.1493	158.78
gi|6729725	Chain A, Structural And Functional Consequences Of Point Mutations Of Variants A And B Of Bovine Beta-Lactoglobulin	102 - 124	K.YLLFCMENSAEPEQSLACQCLVR.T	Carbamidomethyl: 5, 18, 20; Oxidation: 6	72.2 (M:72.2)	3	945.429	945.425	0.0035	3.71
gi|6729725	Chain A, Structural And Functional Consequences Of Point Mutations Of Variants A And B Of Bovine Beta-Lactoglobulin	125 - 135	R.TPEVDDEALEK.F		81.0 (M:81.0)	2	623.293	623.296	-0.003	-4.88
gi|6729725	Chain A, Structural And Functional Consequences Of Point Mutations Of Variants A And B Of Bovine Beta-Lactoglobulin	125 - 138	R.TPEVDDEALEKFDK.A		91.3 (M:91.3)	3	545.929	545.93	-0.0005	-0.86
gi|6729725	Chain A, Structural And Functional Consequences Of Point Mutations Of Variants A And B Of Bovine Beta-Lactoglobulin	142 - 148	K.ALPMHIR.L		28.8 (M:28.8)	2	419.241	419.242	-0.001	-2.39
gi|6729725	Chain A, Structural And Functional Consequences Of Point Mutations Of Variants A And B Of Bovine Beta-Lactoglobulin	142 - 148	K.ALPMHIR.L	Oxidation: 4	30.5 (M:30.5)	2	427.24	427.239	0.0004	0.82
gi|6729725	Chain A, Structural And Functional Consequences Of Point Mutations Of Variants A And B Of Bovine Beta-Lactoglobulin	149 - 162	R.LSFNPTQLEEQCHI.-	Carbamidomethyl: 12	78.2 (M:78.2)	2	858.398	858.407	-0.0086	-10.05
gi|6729725	Chain A, Structural And Functional Consequences Of Point Mutations Of Variants A And B Of Bovine Beta-Lactoglobulin	15 - 40	K.VAGTWYSLAMAASDISLLDAQSAPLR.V		149.5 (M:149.5)	3	903.268	903.13	0.1378	152.52
gi|6729725	Chain A, Structural And Functional Consequences Of Point Mutations Of Variants A And B Of Bovine Beta-Lactoglobulin	15 - 40	K.VAGTWYSLAMAASDISLLDAQSAPLR.V	Deamidated: 21	64.1 (M:64.1)	3	903.288	903.458	-0.17	-188.24
gi|6729725	Chain A, Structural And Functional Consequences Of Point Mutations Of Variants A And B Of Bovine Beta-Lactoglobulin	15 - 40	K.VAGTWYSLAMAASDISLLDAQSAPLR.V	Oxidation: 10	116.1 (M:116.1)	3	908.463	908.462	0.001	1.05
gi|6729725	Chain A, Structural And Functional Consequences Of Point Mutations Of Variants A And B Of Bovine Beta-Lactoglobulin	15 - 40	K.VAGTWYSLAMAASDISLLDAQSAPLR.V	Oxidation: 10; Deamidated: 21	63.5 (M:63.5)	3	908.668	908.79	-0.122	-134.3
gi|6729725	Chain A, Structural And Functional Consequences Of Point Mutations Of Variants A And B Of Bovine Beta-Lactoglobulin	41 - 60	R.VYVEELKPTPEGDLEILLQK.W		87.5 (M:87.5)	3	771.759	771.758	0.0014	1.77
gi|6729725	Chain A, Structural And Functional Consequences Of Point Mutations Of Variants A And B Of Bovine Beta-Lactoglobulin	41 - 60	R.VYVEELKPTPEGDLEILLQK.W	Deamidated: 19	36.7 (M:36.7)	2	1157.46	1157.62	-0.1614	-139.47
gi|6729725	Chain A, Structural And Functional Consequences Of Point Mutations Of Variants A And B Of Bovine Beta-Lactoglobulin	61 - 69	K.WENGECAQK.K	Carbamidomethyl: 6	29.1 (M:29.1)	2	561.236	561.238	-0.0018	-3.23
gi|6729725	Chain A, Structural And Functional Consequences Of Point Mutations Of Variants A And B Of Bovine Beta-Lactoglobulin	61 - 69	K.WENGECAQK.K	Carbamidomethyl: 6; Deamidated: 3	29.0 (M:29.0)	2	561.738	561.73	0.0087	15.56
gi|6729725	Chain A, Structural And Functional Consequences Of Point Mutations Of Variants A And B Of Bovine Beta-Lactoglobulin	76 - 83	K.TKIPAVFK.I		40.2 (M:40.2)	2	452.282	452.287	-0.0045	-9.92
gi|6729725	Chain A, Structural And Functional Consequences Of Point Mutations Of Variants A And B Of Bovine Beta-Lactoglobulin	78 - 83	K.IPAVFK.I		32.1 (M:32.1)	1	674.408	674.424	-0.0152	-22.61
gi|6729725	Chain A, Structural And Functional Consequences Of Point Mutations Of Variants A And B Of Bovine Beta-Lactoglobulin	84 - 91	K.IDALNENK.V		48.0 (M:48.0)	2	458.742	458.74	0.0017	3.66
gi|6729725	Chain A, Structural And Functional Consequences Of Point Mutations Of Variants A And B Of Bovine Beta-Lactoglobulin	92 - 100	K.VLVLDTDYK.K		72.4 (M:72.4)	2	533.295	533.295	-0.0001	-0.19
gi|6729725	Chain A, Structural And Functional Consequences Of Point Mutations Of Variants A And B Of Bovine Beta-Lactoglobulin	92 - 101	K.VLVLDTDYKK.Y		77.4 (M:77.4)	2	597.341	597.342	-0.001	-1.6
gi|6980816	Chain C, The Crystal Structure Of Modified Bovine Fibrinogen (At ~4 Angstrom Resolution)	233 - 247	K.IHLISTQSTIPYVLR.I		40.6 (M:40.6)	3	581.009	581.005	0.0034	5.86
gi|6980816	Chain C, The Crystal Structure Of Modified Bovine Fibrinogen (At ~4 Angstrom Resolution)	248 - 256	R.IQLEDWNGR.T	Deamidated: 7	30.3 (M:30.3)	2	566.273	566.275	-0.0024	-4.22
gi|6980816	Chain C, The Crystal Structure Of Modified Bovine Fibrinogen (At ~4 Angstrom Resolution)	381 - 385	K.KTTMK.I		38.1 (M:38.1)	1	608.296	608.344	-0.0478	-78.63
gi|6980816	Chain C, The Crystal Structure Of Modified Bovine Fibrinogen (At ~4 Angstrom Resolution)	392 - 406	R.LAIGEGQQHQLGGAK.Q		44.6 (M:44.6)	3	502.937	502.939	-0.0017	-3.44
gi|6980816	Chain C, The Crystal Structure Of Modified Bovine Fibrinogen (At ~4 Angstrom Resolution)	96 - 108	K.YETLISTHESTIR.F		36.9 (M:36.9)	3	517.269	517.267	0.0018	3.51
gi|513137425	Chain H, Crystal Structure Of Bovine Antibody Blv5b8 With Ultralong Cdr H3	157 - 171	R.GLLVTVSSASTTAPK.V		85.0 (M:85.0)	2	716.407	716.406	0.0006	0.77
gi|513137425	Chain H, Crystal Structure Of Bovine Antibody Blv5b8 With Ultralong Cdr H3	172 - 182	K.VYPLSSCCGDK.S	Carbamidomethyl: 7, 8	45.1 (M:45.1)	2	643.286	643.281	0.0052	8.13
gi|513137425	Chain H, Crystal Structure Of Bovine Antibody Blv5b8 With Ultralong Cdr H3	183 - 211	K.SSSTVTLGCLVSSYMPEPVTVTWNSGALK.S	Carbamidomethyl: 9	37.0 (M:37.0)	3	1024.51	1024.51	0.0027	2.6
gi|513137425	Chain H, Crystal Structure Of Bovine Antibody Blv5b8 With Ultralong Cdr H3	183 - 211	K.SSSTVTLGCLVSSYMPEPVTVTWNSGALK.S	Carbamidomethyl: 9; Deamidated: 24	28.4 (M:28.4)	3	1024.83	1024.84	-0.0012	-1.22
gi|513137425	Chain H, Crystal Structure Of Bovine Antibody Blv5b8 With Ultralong Cdr H3	183 - 211	K.SSSTVTLGCLVSSYMPEPVTVTWNSGALK.S	Carbamidomethyl: 9; Oxidation: 15	22.9 (M:22.9)	3	1029.84	1029.84	-0.0016	-1.54
gi|513137425	Chain H, Crystal Structure Of Bovine Antibody Blv5b8 With Ultralong Cdr H3	212 - 256	K.SGVHTFPAVLQSSGLYSLSSMVTVPGSTSGQTFTCNVAHPASSTK.V	Carbamidomethyl: 35; Deamidated: 31	48.1 (M:48.1)	4	1146.82	1146.81	0.0091	7.91
gi|513137425	Chain H, Crystal Structure Of Bovine Antibody Blv5b8 With Ultralong Cdr H3	212 - 256	K.SGVHTFPAVLQSSGLYSLSSMVTVPGSTSGQTFTCNVAHPASSTK.V	Carbamidomethyl: 35; Oxidation: 21; Deamidated: 31	45.7 (M:45.7)	4	1150.81	1150.8	0.009	7.82
gi|513137422	Chain L, Crystal Structure Of Bovine Antibody Blv1h12 With Ultralong Cdr H3	1-17	-.PAVLNQPSSVSGSLGQR.V	Deamidated: 5	61.8 (M:61.8)	2	849.444	849.444	-0.0006	-0.68
gi|513137422	Chain L, Crystal Structure Of Bovine Antibody Blv1h12 With Ultralong Cdr H3	115 - 133	K.SPPSVTLFPPSTEELNGNK.A	Deamidated: 16	69.5 (M:69.5)	3	672.337	672.337	0.0002	0.25
gi|513137422	Chain L, Crystal Structure Of Bovine Antibody Blv1h12 With Ultralong Cdr H3	134 - 153	K.ATLVCLISDFYPGSVTVVWK.A	Carbamidomethyl: 5	15.8 (M:15.8)	3	752.392	752.398	-0.0058	-7.64
gi|513137422	Chain L, Crystal Structure Of Bovine Antibody Blv1h12 With Ultralong Cdr H3	176 - 190	K.YAASSYLSLTSSDWK.S		137.9 (M:137.9)	2	839.906	839.902	0.004	4.76
gi|513137422	Chain L, Crystal Structure Of Bovine Antibody Blv1h12 With Ultralong Cdr H3	193 - 208	K.GSYSCEVTHEGSTVTK.T	Carbamidomethyl: 5	69.0 (M:69.0)	3	581.261	581.261	-0.0007	-1.19
gi|27806907	clusterin preproprotein [Bos taurus]	177 - 188	R.ASSIMDELFQDR.F		42.0 (M:42.0)	2	706.334	706.33	0.0039	5.57
gi|27806907	clusterin preproprotein [Bos taurus]	177 - 188	R.ASSIMDELFQDR.F	Oxidation: 5	30.2 (M:30.2)	2	714.331	714.327	0.0041	5.74
gi|27806907	clusterin preproprotein [Bos taurus]	209 - 216	R.GSLFFNPK.S		41.9 (M:41.9)	2	455.248	455.245	0.0029	6.32
gi|27806907	clusterin preproprotein [Bos taurus]	332 - 343	R.LYDQLLQSYQQK.M		24.8 (M:24.8)	2	763.895	763.896	-0.0009	-1.18
gi|27806907	clusterin preproprotein [Bos taurus]	62 - 72	R.KLLLSSLEEAK.K		41.2 (M:41.2)	3	410.915	410.915	0	0.08
gi|27806907	clusterin preproprotein [Bos taurus]	63 - 72	K.LLLSSLEEAK.K		41.1 (M:41.1)	2	551.824	551.821	0.0024	4.32
gi|741536	component PP3	1-24	-.ILNKPEDETHLEAQPTDASAQFIR.N		59.5 (M:59.5)	4	681.595	681.596	-0.0013	-1.91
gi|741536	component PP3	100 - 106	K.LMELGHK.I		20.2 (M:20.2)	2	414.221	414.226	-0.0053	-12.82
gi|741536	component PP3	110 - 116	R.NLENTVK.E		27.4 (M:27.4)	2	409.224	409.224	-0.0001	-0.17
gi|741536	component PP3	124 - 134	K.SLFSHAFEVVK.T		48.9 (M:48.9)	3	421.896	421.896	0	-0.1
gi|741536	component PP3	25 - 35	R.NLQISNEDLSK.E		41.9 (M:41.9)	2	630.821	630.825	-0.0038	-6.02
gi|83406093	CSN2 protein [Bos taurus]	129 - 137	K.YPVEPFTER.Q		45.2 (M:45.2)	2	569.287	569.282	0.0044	7.76
gi|83406093	CSN2 protein [Bos taurus]	192 - 198	K.AVPYPQR.D		29.2 (M:29.2)	2	415.73	415.73	0.0002	0.56
gi|83406093	CSN2 protein [Bos taurus]	199 - 217	R.DMPIQAFLLYQEPVLGPVR.G		63.6 (M:63.6)	3	729.391	729.394	-0.003	-4.05
gi|83406093	CSN2 protein [Bos taurus]	199 - 217	R.DMPIQAFLLYQEPVLGPVR.G	Oxidation: 2	89.6 (M:89.6)	3	734.725	734.726	-0.0012	-1.57
gi|83406093	CSN2 protein [Bos taurus]	199 - 217	R.DMPIQAFLLYQEPVLGPVR.G	Oxidation: 2; Deamidated: 5	65.1 (M:65.1)	3	735.164	735.054	0.1099	149.53
gi|83406093	CSN2 protein [Bos taurus]	199 - 217	R.DMPIQAFLLYQEPVLGPVR.G	Oxidation: 2; Deamidated: 5, 11	21.3 (M:21.3)	3	735.385	735.382	0.0033	4.48
gi|83406093	CSN2 protein [Bos taurus]	218 - 224	R.GPFPIIV.-		15.2 (M:15.2)	1	742.443	742.45	-0.0064	-8.66
gi|83406093	CSN2 protein [Bos taurus]	48 - 63	K.FQSEEQQQTEDELQDK.I		48.9 (M:48.9)	3	661.295	661.292	0.0027	4.07
gi|83406093	CSN2 protein [Bos taurus]	64 - 112	K.IHPFAQTQSLVYPFPGPIHNSLPQNIPPLTQTPVVVPPFLQPEVMGVSK.V	Oxidation: 45; Deamidated: 24, 25	15.9 (M:15.9)	5	1075.57	1075.77	-0.199	-185.04
gi|27805809	fatty acid-binding protein, heart [Bos taurus]	114 - 127	K.LILTLTHGTAVCTR.T	Carbamidomethyl: 12	61.8 (M:61.8)	3	519.289	519.292	-0.0029	-5.61
gi|27805809	fatty acid-binding protein, heart [Bos taurus]	23 - 31	K.SLGVGFATR.Q		35.0 (M:35.0)	2	454.253	454.253	-0.0005	-1.11
gi|27805809	fatty acid-binding protein, heart [Bos taurus]	60 - 66	K.NTEISFK.L		26.2 (M:26.2)	2	419.723	419.719	0.0039	9.26
gi|27805809	fatty acid-binding protein, heart [Bos taurus]	83 - 91	K.SIVTLDGGK.L		40.3 (M:40.3)	2	445.248	445.253	-0.0054	-12.17
gi|2136760	glycoprotein antigen MGP57/53, mammary gland - bovine (fragment)	207 - 220	K.INLFDTPLETQYVR.L		64.4 (M:64.4)	2	854.946	854.949	-0.0029	-3.45
gi|2136760	glycoprotein antigen MGP57/53, mammary gland - bovine (fragment)	259 - 267	K.QITASSYYK.T		18.0 (M:18.0)	2	530.766	530.769	-0.0028	-5.19
gi|2136760	glycoprotein antigen MGP57/53, mammary gland - bovine (fragment)	313 - 322	R.VTGIITQGAR.D		44.4 (M:44.4)	2	508.305	508.298	0.0065	12.84
gi|2136760	glycoprotein antigen MGP57/53, mammary gland - bovine (fragment)	323 - 334	R.DFGHIQYVAAYR.V		41.1 (M:41.1)	3	480.573	480.574	-0.0005	-0.94
gi|2136760	glycoprotein antigen MGP57/53, mammary gland - bovine (fragment)	370 - 379	K.NIFETPFQAR.F		24.4 (M:24.4)	2	611.814	611.814	-0.0007	-1.19
gi|89611	Ig gamma-2 chain C region (clone 32.2) - bovine (fragment)	8-18	K.VYPLSSCCGDK.S	Carbamidomethyl: 7, 8	45.1 (M:45.1)	2	643.286	643.281	0.0052	8.13
gi|89611	Ig gamma-2 chain C region (clone 32.2) - bovine (fragment)	115 - 126	R.EPSVFIFPPKPK.D		34.4 (M:34.4)	3	462.601	462.599	0.002	4.27
gi|89611	Ig gamma-2 chain C region (clone 32.2) - bovine (fragment)	180 - 195	R.VVSALPIQHQDWTGGK.E		69.4 (M:69.4)	3	579.309	579.309	-0.0002	-0.36
gi|89611	Ig gamma-2 chain C region (clone 32.2) - bovine (fragment)	223 - 238	R.EPQVYVLDPPKEELSK.S		35.4 (M:35.4)	3	624.331	624.331	-0.0008	-1.35
gi|89611	Ig gamma-2 chain C region (clone 32.2) - bovine (fragment)	273 - 282	R.TTPPQLDADR.S		55.0 (M:55.0)	2	557.282	557.28	0.0015	2.66
gi|89611	Ig gamma-2 chain C region (clone 32.2) - bovine (fragment)	283 - 289	R.SYFLYSK.L		22.6 (M:22.6)	2	454.23	454.232	-0.0015	-3.31
gi|89611	Ig gamma-2 chain C region (clone 32.2) - bovine (fragment)	97 - 114	K.AVGVSSDCSKPNNQHCVR.E	Carbamidomethyl: 8, 16	15.4 (M:15.4)	4	504.483	504.485	-0.002	-3.9
gi|89611	Ig gamma-2 chain C region (clone 32.2) - bovine (fragment)	97 - 114	K.AVGVSSDCSKPNNQHCVR.E	Carbamidomethyl: 8, 16; Deamidated: 12	26.9 (M:26.9)	4	504.738	504.731	0.0072	14.3
gi|108750	Ig heavy chain precursor (B/MT.4A.17.H5.A5) - bovine	149 - 159	K.VYPLSSCCGDK.S	Carbamidomethyl: 7, 8	45.1 (M:45.1)	2	643.286	643.281	0.0052	8.13
gi|108750	Ig heavy chain precursor (B/MT.4A.17.H5.A5) - bovine	160 - 188	K.SSSTVTLGCLVSSYMPEPVTVTWNSGALK.S	Carbamidomethyl: 9	37.0 (M:37.0)	3	1024.51	1024.51	0.0027	2.6
gi|108750	Ig heavy chain precursor (B/MT.4A.17.H5.A5) - bovine	160 - 188	K.SSSTVTLGCLVSSYMPEPVTVTWNSGALK.S	Carbamidomethyl: 9; Deamidated: 24	28.4 (M:28.4)	3	1024.83	1024.84	-0.0012	-1.22
gi|108750	Ig heavy chain precursor (B/MT.4A.17.H5.A5) - bovine	160 - 188	K.SSSTVTLGCLVSSYMPEPVTVTWNSGALK.S	Carbamidomethyl: 9; Oxidation: 15	22.9 (M:22.9)	3	1029.84	1029.84	-0.0016	-1.54
gi|108750	Ig heavy chain precursor (B/MT.4A.17.H5.A5) - bovine	189 - 233	K.SGVHTFPAVLQSSGLYSLSSMVTVPGSTSGQTFTCNVAHPASSTK.V	Carbamidomethyl: 35; Deamidated: 31	48.1 (M:48.1)	4	1146.82	1146.81	0.0091	7.91
gi|108750	Ig heavy chain precursor (B/MT.4A.17.H5.A5) - bovine	189 - 233	K.SGVHTFPAVLQSSGLYSLSSMVTVPGSTSGQTFTCNVAHPASSTK.V	Carbamidomethyl: 35; Oxidation: 21; Deamidated: 31	45.7 (M:45.7)	4	1150.81	1150.8	0.009	7.82
gi|108750	Ig heavy chain precursor (B/MT.4A.17.H5.A5) - bovine	237 - 269	K.AVDPTCKPSPCDCCPPPELPGGPSVFIFPPKPK.D	Carbamidomethyl: 6, 11, 13, 14	30.4 (M:30.4)	4	912.94	912.939	0.0006	0.66
gi|108750	Ig heavy chain precursor (B/MT.4A.17.H5.A5) - bovine	270 - 295	K.DTLTISGTPEVTCVVVDVGHDDPEVK.F	Carbamidomethyl: 13	83.0 (M:83.0)	3	928.123	928.12	0.0033	3.59
gi|108750	Ig heavy chain precursor (B/MT.4A.17.H5.A5) - bovine	296 - 313	K.FSWFVDDVEVNTATTKPR.E		87.7 (M:87.7)	3	704.815	704.685	0.13	184.48
gi|108750	Ig heavy chain precursor (B/MT.4A.17.H5.A5) - bovine	296 - 313	K.FSWFVDDVEVNTATTKPR.E	Deamidated: 11	37.6 (M:37.6)	3	705.018	705.013	0.005	7.04
gi|108750	Ig heavy chain precursor (B/MT.4A.17.H5.A5) - bovine	329 - 338	R.IQHQDWTGGK.E		55.2 (M:55.2)	2	585.292	585.288	0.0036	6.11
gi|108750	Ig heavy chain precursor (B/MT.4A.17.H5.A5) - bovine	344 - 355	K.VHNEGLPAPIVR.T		50.5 (M:50.5)	3	434.58	434.582	-0.002	-4.7
gi|108750	Ig heavy chain precursor (B/MT.4A.17.H5.A5) - bovine	366 - 381	R.EPQVYVLAPPQEELSK.S		59.7 (M:59.7)	3	609.656	609.656	-0.0004	-0.6
gi|108750	Ig heavy chain precursor (B/MT.4A.17.H5.A5) - bovine	382 - 404	K.STVSLTCMVTSFYPDYIAVEWQR.N	Carbamidomethyl: 7	41.7 (M:41.7)	3	918.438	918.437	0.0017	1.82
gi|108750	Ig heavy chain precursor (B/MT.4A.17.H5.A5) - bovine	382 - 404	K.STVSLTCMVTSFYPDYIAVEWQR.N	Carbamidomethyl: 7; Oxidation: 8	42.0 (M:42.0)	3	923.76	923.768	-0.0078	-8.47
gi|108750	Ig heavy chain precursor (B/MT.4A.17.H5.A5) - bovine	405 - 432	R.NGQPESEDKYGTTPPQLDADSSYFLYSK.L	Deamidated: 3	51.9 (M:51.9)	3	1046.81	1046.81	-0.0014	-1.32
gi|108750	Ig heavy chain precursor (B/MT.4A.17.H5.A5) - bovine	414 - 432	K.YGTTPPQLDADSSYFLYSK.L		72.6 (M:72.6)	3	718.342	718.341	0.0018	2.56
gi|108750	Ig heavy chain precursor (B/MT.4A.17.H5.A5) - bovine	438 - 462	R.NSWQEGDTYTCVVMHEALHNHYTQK.S	Carbamidomethyl: 11; Deamidated: 4	16.7 (M:16.7)	5	610.669	610.67	-0.0004	-0.64
gi|108750	Ig heavy chain precursor (B/MT.4A.17.H5.A5) - bovine	438 - 462	R.NSWQEGDTYTCVVMHEALHNHYTQK.S	Carbamidomethyl: 11; Oxidation: 14	37.8 (M:37.8)	5	613.672	613.672	-0.0004	-0.71
gi|2232299	IgM heavy chain constant region [Bos taurus]	8-31	R.VFPLVSCVSSPSDESTVALGCLAR.D	Carbamidomethyl: 7, 21	90.0 (M:90.0)	3	851.086	851.089	-0.0036	-4.21
gi|2232299	IgM heavy chain constant region [Bos taurus]	110 - 124	K.AEVLSPVVSVFVPPR.N		73.7 (M:73.7)	3	532.641	532.643	-0.0021	-3.89
gi|2232299	IgM heavy chain constant region [Bos taurus]	135 - 147	K.SSLICQATDFSPK.Q	Carbamidomethyl: 5	85.2 (M:85.2)	2	727.351	727.353	-0.0017	-2.36
gi|2232299	IgM heavy chain constant region [Bos taurus]	148 - 155	K.QISLSWFR.D	Gln->pyro-Glu: 1	41.2 (M:41.2)	2	510.269	510.269	-0.0001	-0.14
gi|2232299	IgM heavy chain constant region [Bos taurus]	148 - 155	K.QISLSWFR.D		53.1 (M:53.1)	2	518.78	518.782	-0.0023	-4.49
gi|2232299	IgM heavy chain constant region [Bos taurus]	160 - 180	R.IVSGISEGQVETVQSSPVTFR.A		95.5 (M:95.5)	3	740.723	740.722	0.0012	1.65
gi|2232299	IgM heavy chain constant region [Bos taurus]	181 - 190	R.AYSMLTITER.D		75.3 (M:75.3)	2	592.802	592.803	-0.0011	-1.78
gi|2232299	IgM heavy chain constant region [Bos taurus]	181 - 190	R.AYSMLTITER.D	Oxidation: 4	77.3 (M:77.3)	2	600.805	600.8	0.0048	8.06
gi|2232299	IgM heavy chain constant region [Bos taurus]	191 - 206	R.DWLSQNVYTCQVEHNK.E	Carbamidomethyl: 10	61.7 (M:61.7)	3	674.311	674.311	0.0002	0.29
gi|2232299	IgM heavy chain constant region [Bos taurus]	32 - 43	R.DFVPNSVSFSWK.F		56.8 (M:56.8)	2	706.845	706.846	-0.0011	-1.55
gi|2232299	IgM heavy chain constant region [Bos taurus]	325 - 340	K.DVAMKPPSVYLLPPTR.E		61.9 (M:61.9)	3	595.327	595.331	-0.0032	-5.33
gi|2232299	IgM heavy chain constant region [Bos taurus]	325 - 340	K.DVAMKPPSVYLLPPTR.E	Oxidation: 4	85.5 (M:85.5)	3	600.661	600.662	-0.0011	-1.88
gi|2232299	IgM heavy chain constant region [Bos taurus]	347 - 356	R.ESASVTCLVK.G	Carbamidomethyl: 7	24.9 (M:24.9)	2	547.284	547.282	0.002	3.72
gi|2232299	IgM heavy chain constant region [Bos taurus]	357 - 370	K.GFAPADVFVQWLQR.G		51.7 (M:51.7)	3	545.286	545.288	-0.0021	-3.88
gi|2232299	IgM heavy chain constant region [Bos taurus]	357 - 370	K.GFAPADVFVQWLQR.G	Deamidated: 10	29.4 (M:29.4)	3	545.617	545.616	0.0009	1.6
gi|2232299	IgM heavy chain constant region [Bos taurus]	410 - 429	K.GETYTCVVGHEALPHMVTER.T	Carbamidomethyl: 6	77.0 (M:77.0)	4	572.274	572.271	0.0022	3.92
gi|2232299	IgM heavy chain constant region [Bos taurus]	54 - 62	R.FWTFPEVLR.D		55.9 (M:55.9)	2	597.817	597.819	-0.002	-3.32
gi|2232299	IgM heavy chain constant region [Bos taurus]	63 - 95	R.DGLWSASSQVVLPSSSAFQGPDDYLVCEVQHPK.G	Carbamidomethyl: 27	42.0 (M:42.0)	4	901.677	901.682	-0.0048	-5.3
gi|91982959	immunoglobulin gamma 1 heavy chain constant region [Bos taurus]	8-18	K.VYPLSSCCGDK.S	Carbamidomethyl: 7, 8	45.1 (M:45.1)	2	643.286	643.281	0.0052	8.13
gi|91982959	immunoglobulin gamma 1 heavy chain constant region [Bos taurus]	129 - 154	K.DTLTISGTPEVTCVVVDVGHDDPEVK.F	Carbamidomethyl: 13	83.0 (M:83.0)	3	928.123	928.12	0.0033	3.59
gi|91982959	immunoglobulin gamma 1 heavy chain constant region [Bos taurus]	155 - 172	K.FSWFVDNVEVNTATTKPR.E		78.8 (M:78.8)	3	704.359	704.357	0.002	2.89
gi|91982959	immunoglobulin gamma 1 heavy chain constant region [Bos taurus]	155 - 172	K.FSWFVDNVEVNTATTKPR.E	Deamidated: 7	87.7 (M:87.7)	3	704.815	704.685	0.13	184.48
gi|91982959	immunoglobulin gamma 1 heavy chain constant region [Bos taurus]	155 - 172	K.FSWFVDNVEVNTATTKPR.E	Deamidated: 7, 11	37.6 (M:37.6)	3	705.018	705.013	0.005	7.04
gi|91982959	immunoglobulin gamma 1 heavy chain constant region [Bos taurus]	188 - 197	R.IQHQDWTGGK.E		55.2 (M:55.2)	2	585.292	585.288	0.0036	6.11
gi|91982959	immunoglobulin gamma 1 heavy chain constant region [Bos taurus]	19 - 47	K.SSSTVTLGCLVSSYMPEPVTVTWNSGALK.S	Carbamidomethyl: 9	37.0 (M:37.0)	3	1024.51	1024.51	0.0027	2.6
gi|91982959	immunoglobulin gamma 1 heavy chain constant region [Bos taurus]	19 - 47	K.SSSTVTLGCLVSSYMPEPVTVTWNSGALK.S	Carbamidomethyl: 9; Deamidated: 24	28.4 (M:28.4)	3	1024.83	1024.84	-0.0012	-1.22
gi|91982959	immunoglobulin gamma 1 heavy chain constant region [Bos taurus]	19 - 47	K.SSSTVTLGCLVSSYMPEPVTVTWNSGALK.S	Carbamidomethyl: 9; Oxidation: 15	22.9 (M:22.9)	3	1029.84	1029.84	-0.0016	-1.54
gi|91982959	immunoglobulin gamma 1 heavy chain constant region [Bos taurus]	203 - 214	K.VHNEGLPAPIVR.T		50.5 (M:50.5)	3	434.58	434.582	-0.002	-4.7
gi|91982959	immunoglobulin gamma 1 heavy chain constant region [Bos taurus]	225 - 240	R.EPQVYVLAPPQEELSK.S		59.7 (M:59.7)	3	609.656	609.656	-0.0004	-0.6
gi|91982959	immunoglobulin gamma 1 heavy chain constant region [Bos taurus]	241 - 263	K.STVSLTCMVTSFYPDYIAVEWQR.N	Carbamidomethyl: 7	41.7 (M:41.7)	3	918.438	918.437	0.0017	1.82
gi|91982959	immunoglobulin gamma 1 heavy chain constant region [Bos taurus]	241 - 263	K.STVSLTCMVTSFYPDYIAVEWQR.N	Carbamidomethyl: 7; Oxidation: 8	42.0 (M:42.0)	3	923.76	923.768	-0.0078	-8.47
gi|91982959	immunoglobulin gamma 1 heavy chain constant region [Bos taurus]	264 - 291	R.NGQPESEDKYGTTPPQLDADSSYFLYSK.L	Deamidated: 3	51.9 (M:51.9)	3	1046.81	1046.81	-0.0014	-1.32
gi|91982959	immunoglobulin gamma 1 heavy chain constant region [Bos taurus]	273 - 291	K.YGTTPPQLDADSSYFLYSK.L		72.6 (M:72.6)	3	718.342	718.341	0.0018	2.56
gi|91982959	immunoglobulin gamma 1 heavy chain constant region [Bos taurus]	297 - 321	R.NSWQEGDTYTCVVMHEALHNHYTQK.S	Carbamidomethyl: 11; Deamidated: 4	16.7 (M:16.7)	5	610.669	610.67	-0.0004	-0.64
gi|91982959	immunoglobulin gamma 1 heavy chain constant region [Bos taurus]	297 - 321	R.NSWQEGDTYTCVVMHEALHNHYTQK.S	Carbamidomethyl: 11; Oxidation: 14	37.8 (M:37.8)	5	613.672	613.672	-0.0004	-0.71
gi|3834667	immunoglobulin heavy chain constant region [Bos taurus]	8-31	R.VFPLVSCVSSPSDESTVALGCLAR.D	Carbamidomethyl: 7, 21	90.0 (M:90.0)	3	851.086	851.089	-0.0036	-4.21
gi|34538498	immunoglobulin heavy chain constant region [Bos taurus]	2-14	R.VFPLVSCVSSPSDESTVALGCLAR.D	Carbamidomethyl: 7, 21	90.0 (M:90.0)	3	851.086	851.089	-0.0036	-4.21
gi|34538498	immunoglobulin heavy chain constant region [Bos taurus]	104 - 118	K.AEVLSPVVSVFVPPR.N		73.7 (M:73.7)	3	532.641	532.643	-0.0021	-3.89
gi|3834667	immunoglobulin heavy chain constant region [Bos taurus]	105 - 127	R.VIATSESEAEVLSPVVSVFVPPR.N		91.6 (M:91.6)	3	804.768	804.772	-0.0042	-5.22
gi|34538498	immunoglobulin heavy chain constant region [Bos taurus]	129 - 141	K.SSLICQATDFSPK.Q	Carbamidomethyl: 5	85.2 (M:85.2)	2	727.351	727.353	-0.0017	-2.36
gi|3834667	immunoglobulin heavy chain constant region [Bos taurus]	138 - 150	K.SSLICQATDFSPK.Q	Carbamidomethyl: 5	85.2 (M:85.2)	2	727.351	727.353	-0.0017	-2.36
gi|34538498	immunoglobulin heavy chain constant region [Bos taurus]	142 - 149	K.QISLSWFR.D	Gln->pyro-Glu: 1	41.2 (M:41.2)	2	510.269	510.269	-0.0001	-0.14
gi|34538498	immunoglobulin heavy chain constant region [Bos taurus]	142 - 149	K.QISLSWFR.D		53.1 (M:53.1)	2	518.78	518.782	-0.0023	-4.49
gi|3834667	immunoglobulin heavy chain constant region [Bos taurus]	151 - 158	K.QISLSWFR.D	Gln->pyro-Glu: 1	41.2 (M:41.2)	2	510.269	510.269	-0.0001	-0.14
gi|3834667	immunoglobulin heavy chain constant region [Bos taurus]	151 - 158	K.QISLSWFR.D		53.1 (M:53.1)	2	518.78	518.782	-0.0023	-4.49
gi|34538498	immunoglobulin heavy chain constant region [Bos taurus]	154 - 174	R.IVSGISEGQVETVQSSPITFR.A		66.3 (M:66.3)	3	745.391	745.394	-0.0021	-2.87
gi|3834667	immunoglobulin heavy chain constant region [Bos taurus]	163 - 183	R.IVSGISEGQVETVQSSPVTFR.A		95.5 (M:95.5)	3	740.723	740.722	0.0012	1.65
gi|34538498	immunoglobulin heavy chain constant region [Bos taurus]	175 - 184	R.AYSMLTITER.D		75.3 (M:75.3)	2	592.802	592.803	-0.0011	-1.78
gi|34538498	immunoglobulin heavy chain constant region [Bos taurus]	175 - 184	R.AYSMLTITER.D	Oxidation: 4	77.3 (M:77.3)	2	600.805	600.8	0.0048	8.06
gi|3834667	immunoglobulin heavy chain constant region [Bos taurus]	184 - 193	R.AYSMLTITER.D		75.3 (M:75.3)	2	592.802	592.803	-0.0011	-1.78
gi|3834667	immunoglobulin heavy chain constant region [Bos taurus]	184 - 193	R.AYSMLTITER.D	Oxidation: 4	77.3 (M:77.3)	2	600.805	600.8	0.0048	8.06
gi|34538498	immunoglobulin heavy chain constant region [Bos taurus]	185 - 200	R.DWLSQNVYTCQVEHNK.E	Carbamidomethyl: 10	61.7 (M:61.7)	3	674.311	674.311	0.0002	0.29
gi|3834667	immunoglobulin heavy chain constant region [Bos taurus]	194 - 209	R.DWLSQNVYTCQVEHNK.E	Carbamidomethyl: 10	61.7 (M:61.7)	3	674.311	674.311	0.0002	0.29
gi|34538498	immunoglobulin heavy chain constant region [Bos taurus]	26 - 37	R.DFVPNSVSFSWK.F		56.8 (M:56.8)	2	706.845	706.846	-0.0011	-1.55
gi|34538498	immunoglobulin heavy chain constant region [Bos taurus]	319 - 334	K.DVAMKPPSVYLLPPTR.E		61.9 (M:61.9)	3	595.327	595.331	-0.0032	-5.33
gi|34538498	immunoglobulin heavy chain constant region [Bos taurus]	319 - 334	K.DVAMKPPSVYLLPPTR.E	Oxidation: 4	85.5 (M:85.5)	3	600.661	600.662	-0.0011	-1.88
gi|3834667	immunoglobulin heavy chain constant region [Bos taurus]	32 - 43	R.DFVPNSVSFSWK.F		56.8 (M:56.8)	2	706.845	706.846	-0.0011	-1.55
gi|3834667	immunoglobulin heavy chain constant region [Bos taurus]	328 - 343	K.DVAMKPPSVYLLPPTR.E		61.9 (M:61.9)	3	595.327	595.331	-0.0032	-5.33
gi|3834667	immunoglobulin heavy chain constant region [Bos taurus]	328 - 343	K.DVAMKPPSVYLLPPTR.E	Oxidation: 4	85.5 (M:85.5)	3	600.661	600.662	-0.0011	-1.88
gi|34538498	immunoglobulin heavy chain constant region [Bos taurus]	341 - 350	R.ESASVTCLVK.G	Carbamidomethyl: 7	24.9 (M:24.9)	2	547.284	547.282	0.002	3.72
gi|3834667	immunoglobulin heavy chain constant region [Bos taurus]	350 - 359	R.ESASVTCLVK.G	Carbamidomethyl: 7	24.9 (M:24.9)	2	547.284	547.282	0.002	3.72
gi|34538498	immunoglobulin heavy chain constant region [Bos taurus]	351 - 364	K.GFAPADVFVQWLQR.G		51.7 (M:51.7)	3	545.286	545.288	-0.0021	-3.88
gi|34538498	immunoglobulin heavy chain constant region [Bos taurus]	351 - 364	K.GFAPADVFVQWLQR.G	Deamidated: 10	29.4 (M:29.4)	3	545.617	545.616	0.0009	1.6
gi|3834667	immunoglobulin heavy chain constant region [Bos taurus]	360 - 373	K.GFAPADVFVQWLQR.G		51.7 (M:51.7)	3	545.286	545.288	-0.0021	-3.88
gi|3834667	immunoglobulin heavy chain constant region [Bos taurus]	360 - 373	K.GFAPADVFVQWLQR.G	Deamidated: 10	29.4 (M:29.4)	3	545.617	545.616	0.0009	1.6
gi|34538498	immunoglobulin heavy chain constant region [Bos taurus]	404 - 423	K.GETYTCVVGHEALPHMVTER.T	Carbamidomethyl: 6	77.0 (M:77.0)	4	572.274	572.271	0.0022	3.92
gi|3834667	immunoglobulin heavy chain constant region [Bos taurus]	413 - 432	K.GETYTCVVGHEALPHMVTER.T	Carbamidomethyl: 6	77.0 (M:77.0)	4	572.274	572.271	0.0022	3.92
gi|34538498	immunoglobulin heavy chain constant region [Bos taurus]	48 - 56	R.FWTFPEVLR.D		55.9 (M:55.9)	2	597.817	597.819	-0.002	-3.32
gi|3834667	immunoglobulin heavy chain constant region [Bos taurus]	54 - 62	R.FWTFPEVLR.D		55.9 (M:55.9)	2	597.817	597.819	-0.002	-3.32
gi|34538498	immunoglobulin heavy chain constant region [Bos taurus]	57 - 89	R.DGLWSASSQVVLPSSSAFQGPDDYLVCEVQHPK.G	Carbamidomethyl: 27	42.0 (M:42.0)	4	901.677	901.682	-0.0048	-5.3
gi|4063715	immunoglobulin IgA heavy chain constant region [Bos taurus]	143 - 157	K.SAEGASFTWNPTGGK.T		92.2 (M:92.2)	2	755.353	755.352	0.001	1.36
gi|4063715	immunoglobulin IgA heavy chain constant region [Bos taurus]	211 - 243	K.DLGNTFRPQVHLLPPPSEELALNELVTLTCLVR.G	Carbamidomethyl: 30	44.8 (M:44.8)	4	936.29	936.255	0.0344	36.77
gi|4063715	immunoglobulin IgA heavy chain constant region [Bos taurus]	211 - 243	K.DLGNTFRPQVHLLPPPSEELALNELVTLTCLVR.G	Carbamidomethyl: 30; Deamidated: 4	23.7 (M:23.7)	4	936.503	936.501	0.002	2.12
gi|4063715	immunoglobulin IgA heavy chain constant region [Bos taurus]	254 - 263	R.WLQGNQELPR.E		71.7 (M:71.7)	2	620.824	620.825	-0.0012	-1.92
gi|4063715	immunoglobulin IgA heavy chain constant region [Bos taurus]	266 - 289	K.YLTWGPLPEAGQSVTTFAVTSVLR.V		63.5 (M:63.5)	3	865.127	865.127	0.0003	0.37
gi|4063715	immunoglobulin IgA heavy chain constant region [Bos taurus]	290 - 296	R.VDAEVWK.Q		43.7 (M:43.7)	2	423.721	423.721	-0.0007	-1.73
gi|4063715	immunoglobulin IgA heavy chain constant region [Bos taurus]	297 - 321	K.QGDTFSCMVGHEALPLAFTQKTIDR.L	Carbamidomethyl: 7; Gln->pyro-Glu: 1; Deamidated: 1, 20	17.6 (M:17.6)	3	936.29	936.439	-0.1489	-159.02
gi|4063715	immunoglobulin IgA heavy chain constant region [Bos taurus]	52 - 77	R.NFPAVLAGSLYTMSSQLTLPASLCPK.G	Carbamidomethyl: 24	33.4 (M:33.4)	3	922.807	922.812	-0.0046	-5
gi|4063715	immunoglobulin IgA heavy chain constant region [Bos taurus]	78 - 90	K.GQSVTCQVQHLSK.A	Carbamidomethyl: 6	44.2 (M:44.2)	3	491.251	491.249	0.0021	4.2
gi|32401410	immunoglobulin J chain precursor [Bos taurus]	44 - 58	R.IIPSAEDPSQDIVER.N		78.1 (M:78.1)	2	834.921	834.926	-0.0049	-5.91
gi|32401410	immunoglobulin J chain precursor [Bos taurus]	62 - 69	R.IIVPLNSR.E		49.0 (M:49.0)	2	456.284	456.287	-0.0035	-7.59
gi|32401410	immunoglobulin J chain precursor [Bos taurus]	83 - 92	K.FVYHLSDLCK.K	Carbamidomethyl: 9	32.1 (M:32.1)	3	427.886	427.881	0.0045	10.45
gi|343197008	immunoglobulin lambda light chain constant region 2 allotypic variant IGLC2c [Bos taurus]	5-16	K.SAPSVTLFPPSK.E		64.2 (M:64.2)	2	615.84	615.84	0.0003	0.52
gi|343197008	immunoglobulin lambda light chain constant region 2 allotypic variant IGLC2c [Bos taurus]	5-23	K.SAPSVTLFPPSKEELDTNK.A		57.7 (M:57.7)	3	687.357	687.356	0.0011	1.59
gi|343197008	immunoglobulin lambda light chain constant region 2 allotypic variant IGLC2c [Bos taurus]	24 - 43	K.ATLVCLISDFYPGSVTVVWK.A	Carbamidomethyl: 5	15.8 (M:15.8)	3	752.392	752.398	-0.0058	-7.64
gi|343197008	immunoglobulin lambda light chain constant region 2 allotypic variant IGLC2c [Bos taurus]	83 - 98	K.GSYSCEVTHEGSTVTK.T	Carbamidomethyl: 5	69.0 (M:69.0)	3	581.261	581.261	-0.0007	-1.19
gi|343197030	immunoglobulin lambda light chain constant region 3 allotypic variant IGLC3d [Bos taurus]	5-23	K.SPPSVTLFPPSTEELNGNK.A	Deamidated: 16	69.5 (M:69.5)	3	672.337	672.337	0.0002	0.25
gi|343197030	immunoglobulin lambda light chain constant region 3 allotypic variant IGLC3d [Bos taurus]	24 - 43	K.ATLVCLISDFYPGSVTVVWK.A	Carbamidomethyl: 5	15.8 (M:15.8)	3	752.392	752.398	-0.0058	-7.64
gi|343197030	immunoglobulin lambda light chain constant region 3 allotypic variant IGLC3d [Bos taurus]	66 - 80	K.YAASSYLSLTSSDWK.S		137.9 (M:137.9)	2	839.906	839.902	0.004	4.76
gi|343197030	immunoglobulin lambda light chain constant region 3 allotypic variant IGLC3d [Bos taurus]	83 - 98	K.GSYSCEVTHDGSTVTK.T	Carbamidomethyl: 5	47.1 (M:47.1)	3	576.589	576.59	-0.0007	-1.19
gi|310893435	immunoglobulin light chain [Bos taurus]	1-17	-.QAVLTQPSSVSGSLGQR.V	Gln->pyro-Glu: 1	94.5 (M:94.5)	2	849.57	849.444	0.1252	147.32
gi|310893435	immunoglobulin light chain [Bos taurus]	18 - 31	R.VSITCSGSSNNIGR.Y	Carbamidomethyl: 5	57.7 (M:57.7)	2	726.348	726.349	-0.0013	-1.85
gi|92096965	Immunoglobulin light chain, lambda gene cluster [Bos taurus]	133 - 151	K.SPPSVTLFPPSTEELNGNK.A	Deamidated: 16	69.5 (M:69.5)	3	672.337	672.337	0.0002	0.25
gi|92096965	Immunoglobulin light chain, lambda gene cluster [Bos taurus]	152 - 171	K.ATLVCLISDFYPGSVTVVWK.A	Carbamidomethyl: 5	15.8 (M:15.8)	3	752.392	752.398	-0.0058	-7.64
gi|92096965	Immunoglobulin light chain, lambda gene cluster [Bos taurus]	194 - 208	K.YAASSYLSLTSSDWK.S		137.9 (M:137.9)	2	839.906	839.902	0.004	4.76
gi|92096965	Immunoglobulin light chain, lambda gene cluster [Bos taurus]	211 - 226	K.GSYSCEVTHEGSTVTK.T	Carbamidomethyl: 5	69.0 (M:69.0)	3	581.261	581.261	-0.0007	-1.19
gi|92096965	Immunoglobulin light chain, lambda gene cluster [Bos taurus]	37 - 50	R.VSITCSGSSSNIGR.D	Carbamidomethyl: 5	77.2 (M:77.2)	2	712.847	712.843	0.0031	4.39
gi|115496418	inter-alpha-trypsin inhibitor heavy chain H1 precursor [Bos taurus]	477 - 484	R.DVELLYPR.E		45.4 (M:45.4)	2	502.773	502.774	-0.001	-1.94
gi|89573995	isocitrate dehydrogenase 1 [Bos taurus]	122 - 134	K.VEISYTPSDGSPK.T		43.9 (M:43.9)	2	690.342	690.338	0.0035	5.02
gi|125489161	kappa casein [Bos taurus]	16 - 25	K.YIPIQYVLSR.Y		43.6 (M:43.6)	2	626.352	626.358	-0.0065	-10.38
gi|125489161	kappa casein [Bos taurus]	60 - 77	R.SPAQILQWQVLSNTVPAK.S		68.4 (M:68.4)	3	660.704	660.702	0.002	2.98
gi|125489161	kappa casein [Bos taurus]	89 - 102	R.HPHPHLSFMAIPPK.K		32.8 (M:32.8)	4	402.968	402.967	0.0012	3.07
gi|125489161	kappa casein [Bos taurus]	89 - 102	R.HPHPHLSFMAIPPK.K	Oxidation: 9	38.0 (M:38.0)	4	406.963	406.966	-0.0026	-6.36
gi|125489161	kappa casein [Bos taurus]	89 - 103	R.HPHPHLSFMAIPPKK.N	Oxidation: 9	24.7 (M:24.7)	4	438.991	438.99	0.0014	3.14
gi|300459	kappa-casein C [cattle, milk, Peptide Mutant, 169 aa]	1-10	-.QEQNQEQPIR.C	Gln->pyro-Glu: 1	40.8 (M:40.8)	2	626.804	626.799	0.0042	6.77
gi|300459	kappa-casein C [cattle, milk, Peptide Mutant, 169 aa]	25 - 34	K.YIPIQYVLSR.Y		43.6 (M:43.6)	2	626.352	626.358	-0.0065	-10.38
gi|300459	kappa-casein C [cattle, milk, Peptide Mutant, 169 aa]	69 - 86	R.SPAQILQWQVLSNTVPAK.S		68.4 (M:68.4)	3	660.704	660.702	0.002	2.98
gi|300797502	keratin, type I cytoskeletal 18 [Bos taurus]	158 - 164	R.LAADDFR.V		50.2 (M:50.2)	2	404.204	404.203	0.0006	1.56
gi|300797502	keratin, type I cytoskeletal 18 [Bos taurus]	253 - 261	R.AQYDELAQK.N		39.3 (M:39.3)	2	533.264	533.264	-0.0005	-0.98
gi|122692325	keratin, type I cytoskeletal 28 [Bos taurus]	170 - 176	R.LAADDFR.L		50.2 (M:50.2)	2	404.204	404.203	0.0006	1.56
gi|122692325	keratin, type I cytoskeletal 28 [Bos taurus]	276 - 284	R.DAEAWFNEK.S		34.5 (M:34.5)	2	555.246	555.249	-0.0024	-4.31
gi|122692325	keratin, type I cytoskeletal 28 [Bos taurus]	88 - 96	K.VTMQNLNDR.L		50.5 (M:50.5)	2	545.773	545.769	0.0043	7.79
gi|114051856	keratin, type II cytoskeletal 7 [Bos taurus]	103 - 109	K.FASFIDK.V		32.0 (M:32.0)	2	414.219	414.219	0	0.02
gi|114051856	keratin, type II cytoskeletal 7 [Bos taurus]	255 - 266	R.SLDLDSIIAEVK.A		72.8 (M:72.8)	2	651.863	651.861	0.0019	2.91
gi|114051856	keratin, type II cytoskeletal 7 [Bos taurus]	384 - 394	K.LALDIEIATYR.K		72.8 (M:72.8)	2	639.362	639.359	0.0037	5.85
gi|408928	lactoferrin [Bos taurus]	105 - 118	K.ESPQTHYYAVAVVK.K		42.6 (M:42.6)	3	531.277	531.275	0.0019	3.53
gi|408928	lactoferrin [Bos taurus]	105 - 118	K.ESPQTHYYAVAVVK.K	Deamidated: 4	19.7 (M:19.7)	3	531.611	531.603	0.0072	13.63
gi|408928	lactoferrin [Bos taurus]	119 - 131	K.KGSNFQLDQLQGR.K		64.5 (M:64.5)	3	497.596	497.595	0.0005	0.97
gi|408928	lactoferrin [Bos taurus]	120 - 131	K.GSNFQLDQLQGR.K		80.1 (M:80.1)	2	681.842	681.842	0.0001	0.19
gi|408928	lactoferrin [Bos taurus]	171 - 182	K.FFSASCVPCIDR.Q	Carbamidomethyl: 6, 9	60.5 (M:60.5)	2	729.832	729.829	0.0026	3.6
gi|408928	lactoferrin [Bos taurus]	183 - 193	R.QAYPNLCQLCK.G	Carbamidomethyl: 7, 10; Gln->pyro-Glu: 1	45.1 (M:45.1)	2	689.324	689.318	0.006	8.76
gi|408928	lactoferrin [Bos taurus]	183 - 193	R.QAYPNLCQLCK.G	Carbamidomethyl: 7, 10	65.5 (M:65.5)	2	697.834	697.831	0.0025	3.53
gi|408928	lactoferrin [Bos taurus]	206 - 216	R.EPYFGYSGAFK.C		47.9 (M:47.9)	2	633.299	633.295	0.0035	5.55
gi|408928	lactoferrin [Bos taurus]	217 - 229	K.CLQDGAGDVAFVK.E	Carbamidomethyl: 1; Ammonia-loss: 1	65.3 (M:65.3)	2	681.827	681.822	0.0052	7.67
gi|408928	lactoferrin [Bos taurus]	217 - 229	K.CLQDGAGDVAFVK.E	Carbamidomethyl: 1	89.6 (M:89.6)	2	690.339	690.335	0.0039	5.68
gi|408928	lactoferrin [Bos taurus]	230 - 240	K.ETTVFENLPEK.A		63.4 (M:63.4)	2	653.831	653.83	0.0007	1.11
gi|408928	lactoferrin [Bos taurus]	263 - 277	K.ECHLAQVPSHAVVAR.S	Carbamidomethyl: 2	61.5 (M:61.5)	4	419.218	419.219	-0.001	-2.34
gi|408928	lactoferrin [Bos taurus]	27 - 37	R.WCTISQPEWFK.C	Carbamidomethyl: 2	49.4 (M:49.4)	2	741.347	741.348	-0.0004	-0.52
gi|408928	lactoferrin [Bos taurus]	278 - 288	R.SVDGKEDLIWK.L		63.9 (M:63.9)	3	430.562	430.563	-0.0008	-1.85
gi|408928	lactoferrin [Bos taurus]	283 - 288	K.EDLIWK.L		35.1 (M:35.1)	2	402.218	402.219	-0.0004	-1.12
gi|408928	lactoferrin [Bos taurus]	304 - 315	R.SFQLFGSPPGQR.D		56.9 (M:56.9)	2	660.836	660.838	-0.002	-2.98
gi|408928	lactoferrin [Bos taurus]	321 - 328	K.DSALGFLR.I		47.3 (M:47.3)	2	439.738	439.74	-0.0019	-4.27
gi|408928	lactoferrin [Bos taurus]	333 - 342	K.VDSALYLGSR.Y		70.5 (M:70.5)	2	540.79	540.788	0.0021	3.84
gi|408928	lactoferrin [Bos taurus]	364 - 375	R.VVWCAVGPEEQK.K	Carbamidomethyl: 4	54.5 (M:54.5)	2	701.35	701.345	0.0051	7.34
gi|408928	lactoferrin [Bos taurus]	406 - 423	K.GEADALNLDGGYIYTAGK.C		86.4 (M:86.4)	2	914.453	914.442	0.0115	12.6
gi|408928	lactoferrin [Bos taurus]	424 - 434	K.CGLVPVLAENR.K	Carbamidomethyl: 1; Ammonia-loss: 1	55.8 (M:55.8)	2	605.815	605.816	-0.0014	-2.27
gi|408928	lactoferrin [Bos taurus]	424 - 434	K.CGLVPVLAENR.K	Carbamidomethyl: 1	49.6 (M:49.6)	2	614.328	614.329	-0.0016	-2.59
gi|408928	lactoferrin [Bos taurus]	439 - 459	K.YSSLDCVLRPTEGYLAVAVVK.K	Carbamidomethyl: 6	41.8 (M:41.8)	3	780.745	780.747	-0.0021	-2.64
gi|408928	lactoferrin [Bos taurus]	460 - 471	K.KANEGLTWNSLK.D		45.1 (M:45.1)	3	454.244	454.245	-0.0011	-2.45
gi|408928	lactoferrin [Bos taurus]	461 - 471	K.ANEGLTWNSLK.D		51.8 (M:51.8)	2	616.818	616.817	0.001	1.7
gi|408928	lactoferrin [Bos taurus]	47 - 57	K.KLGAPSITCVR.R	Carbamidomethyl: 9	63.7 (M:63.7)	3	401.227	401.229	-0.0015	-3.85
gi|408928	lactoferrin [Bos taurus]	48 - 57	K.LGAPSITCVR.R	Carbamidomethyl: 8	59.6 (M:59.6)	2	537.293	537.292	0.0007	1.37
gi|408928	lactoferrin [Bos taurus]	520 - 533	R.LCALCAGDDQGLDK.C	Carbamidomethyl: 2, 5	83.2 (M:83.2)	2	768.355	768.345	0.01	13.06
gi|408928	lactoferrin [Bos taurus]	542 - 550	K.YYGYTGAFR.C		32.7 (M:32.7)	2	549.256	549.256	-0.0005	-0.91
gi|408928	lactoferrin [Bos taurus]	551 - 563	R.CLAEDVGDVAFVK.N	Carbamidomethyl: 1; Ammonia-loss: 1	70.7 (M:70.7)	2	703.337	703.337	-0.0004	-0.52
gi|408928	lactoferrin [Bos taurus]	551 - 563	R.CLAEDVGDVAFVK.N	Carbamidomethyl: 1	87.3 (M:87.3)	2	711.849	711.85	-0.0014	-2.01
gi|408928	lactoferrin [Bos taurus]	59 - 66	R.AFALECIR.A	Carbamidomethyl: 6	43.3 (M:43.3)	2	490.257	490.255	0.0018	3.75
gi|408928	lactoferrin [Bos taurus]	590 - 597	R.LLCLDGTR.K	Carbamidomethyl: 3	39.6 (M:39.6)	2	474.255	474.253	0.0019	4.09
gi|408928	lactoferrin [Bos taurus]	598 - 619	R.KPVTEAQSCHLAVAPNHAVVSR.S	Carbamidomethyl: 9; Deamidated: 7	75.2 (M:75.2)	5	475.249	475.249	0.0002	0.36
gi|408928	lactoferrin [Bos taurus]	598 - 619	R.KPVTEAQSCHLAVAPNHAVVSR.S	Carbamidomethyl: 9	95.9 (M:95.9)	4	593.563	593.563	-0.0003	-0.43
gi|408928	lactoferrin [Bos taurus]	628 - 639	K.QVLLHQQALFGK.N		38.8 (M:38.8)	3	461.266	461.27	-0.0042	-9.19
gi|408928	lactoferrin [Bos taurus]	628 - 639	K.QVLLHQQALFGK.N	Gln->pyro-Glu: 1	57.0 (M:57.0)	2	682.885	682.888	-0.0024	-3.5
gi|408928	lactoferrin [Bos taurus]	657 - 669	K.NLLFNDNTECLAK.L	Carbamidomethyl: 10	65.4 (M:65.4)	2	776.376	776.377	-0.0012	-1.53
gi|408928	lactoferrin [Bos taurus]	670 - 692	K.LGGRPTYEEYLGTEYVTAIANLK.K		68.7 (M:68.7)	3	853.443	853.443	0	0
gi|408928	lactoferrin [Bos taurus]	694 - 708	K.CSTSPLLEACAFLTR.-	Carbamidomethyl: 1, 10; Ammonia-loss: 1	55.9 (M:55.9)	2	854.906	854.905	0.0011	1.34
gi|408928	lactoferrin [Bos taurus]	694 - 708	K.CSTSPLLEACAFLTR.-	Carbamidomethyl: 1, 10	89.1 (M:89.1)	2	863.414	863.419	-0.0041	-4.79
gi|408928	lactoferrin [Bos taurus]	72 - 88	K.KADAVTLDGGMVFEAGR.D		80.4 (M:80.4)	3	579.627	579.626	0.0008	1.45
gi|408928	lactoferrin [Bos taurus]	72 - 88	K.KADAVTLDGGMVFEAGR.D	Oxidation: 11	68.9 (M:68.9)	3	584.96	584.958	0.0025	4.2
gi|408928	lactoferrin [Bos taurus]	73 - 88	K.ADAVTLDGGMVFEAGR.D	Oxidation: 10	70.1 (M:70.1)	2	812.888	812.885	0.0023	2.81
gi|408928	lactoferrin [Bos taurus]	93 - 104	K.LRPVAAEIYGTK.E		73.0 (M:73.0)	3	439.92	439.922	-0.0021	-4.7
gi|255762013	lactoferrin precursor [Bos taurus]	9-19	R.WCTISQPEWFK.C	Carbamidomethyl: 2	49.4 (M:49.4)	2	741.347	741.348	-0.0004	-0.52
gi|255762013	lactoferrin precursor [Bos taurus]	101 - 113	K.KGSNFQLDQLQGR.K		64.5 (M:64.5)	3	497.596	497.595	0.0005	0.97
gi|255762013	lactoferrin precursor [Bos taurus]	102 - 113	K.GSNFQLDQLQGR.K		80.1 (M:80.1)	2	681.842	681.842	0.0001	0.19
gi|255762013	lactoferrin precursor [Bos taurus]	153 - 164	K.FFSASCVPCIDR.Q	Carbamidomethyl: 6, 9	60.5 (M:60.5)	2	729.832	729.829	0.0026	3.6
gi|255762013	lactoferrin precursor [Bos taurus]	165 - 175	R.QAYPNLCQLCK.G	Carbamidomethyl: 7, 10; Gln->pyro-Glu: 1	45.1 (M:45.1)	2	689.324	689.318	0.006	8.76
gi|255762013	lactoferrin precursor [Bos taurus]	165 - 175	R.QAYPNLCQLCK.G	Carbamidomethyl: 7, 10	65.5 (M:65.5)	2	697.834	697.831	0.0025	3.53
gi|255762013	lactoferrin precursor [Bos taurus]	188 - 198	R.EPYFGYSGAFK.C		47.9 (M:47.9)	2	633.299	633.295	0.0035	5.55
gi|255762013	lactoferrin precursor [Bos taurus]	199 - 211	K.CLQDGAGDVAFVK.E	Carbamidomethyl: 1; Ammonia-loss: 1	65.3 (M:65.3)	2	681.827	681.822	0.0052	7.67
gi|255762013	lactoferrin precursor [Bos taurus]	199 - 211	K.CLQDGAGDVAFVK.E	Carbamidomethyl: 1	89.6 (M:89.6)	2	690.339	690.335	0.0039	5.68
gi|255762013	lactoferrin precursor [Bos taurus]	212 - 222	K.ETTVFENLPEK.A		63.4 (M:63.4)	2	653.831	653.83	0.0007	1.11
gi|255762013	lactoferrin precursor [Bos taurus]	245 - 259	K.ECHLAQVPSHAVVAR.S	Carbamidomethyl: 2	61.5 (M:61.5)	4	419.218	419.219	-0.001	-2.34
gi|255762013	lactoferrin precursor [Bos taurus]	260 - 270	R.SVDGKEDLIWK.L		63.9 (M:63.9)	3	430.562	430.563	-0.0008	-1.85
gi|255762013	lactoferrin precursor [Bos taurus]	265 - 270	K.EDLIWK.L		35.1 (M:35.1)	2	402.218	402.219	-0.0004	-1.12
gi|255762013	lactoferrin precursor [Bos taurus]	286 - 297	R.SFQLFGSPPGQR.D		56.9 (M:56.9)	2	660.836	660.838	-0.002	-2.98
gi|255762013	lactoferrin precursor [Bos taurus]	29 - 39	K.KLGAPSITCVR.R	Carbamidomethyl: 9	63.7 (M:63.7)	3	401.227	401.229	-0.0015	-3.85
gi|255762013	lactoferrin precursor [Bos taurus]	30 - 39	K.LGAPSITCVR.R	Carbamidomethyl: 8	59.6 (M:59.6)	2	537.293	537.292	0.0007	1.37
gi|255762013	lactoferrin precursor [Bos taurus]	303 - 310	K.DSALGFLR.I		47.3 (M:47.3)	2	439.738	439.74	-0.0019	-4.27
gi|255762013	lactoferrin precursor [Bos taurus]	315 - 324	K.VDSALYLGSR.Y		70.5 (M:70.5)	2	540.79	540.788	0.0021	3.84
gi|255762013	lactoferrin precursor [Bos taurus]	346 - 357	R.VVWCAVGPEEQK.K	Carbamidomethyl: 4	54.5 (M:54.5)	2	701.35	701.345	0.0051	7.34
gi|255762013	lactoferrin precursor [Bos taurus]	388 - 405	K.GEADALNLDGGYIYTAGK.C		86.4 (M:86.4)	2	914.453	914.442	0.0115	12.6
gi|255762013	lactoferrin precursor [Bos taurus]	406 - 416	K.CGLVPVLAENR.K	Carbamidomethyl: 1; Ammonia-loss: 1	55.8 (M:55.8)	2	605.815	605.816	-0.0014	-2.27
gi|255762013	lactoferrin precursor [Bos taurus]	406 - 416	K.CGLVPVLAENR.K	Carbamidomethyl: 1	49.6 (M:49.6)	2	614.328	614.329	-0.0016	-2.59
gi|255762013	lactoferrin precursor [Bos taurus]	41 - 48	R.AFALECIR.A	Carbamidomethyl: 6	43.3 (M:43.3)	2	490.257	490.255	0.0018	3.75
gi|255762013	lactoferrin precursor [Bos taurus]	421 - 441	K.HSSLDCVLRPTEGYLAVAVVK.K	Carbamidomethyl: 6	50.5 (M:50.5)	4	579.307	579.311	-0.0038	-6.56
gi|255762013	lactoferrin precursor [Bos taurus]	442 - 453	K.KANEGLTWNSLK.D		45.1 (M:45.1)	3	454.244	454.245	-0.0011	-2.45
gi|255762013	lactoferrin precursor [Bos taurus]	443 - 453	K.ANEGLTWNSLK.D		51.8 (M:51.8)	2	616.818	616.817	0.001	1.7
gi|255762013	lactoferrin precursor [Bos taurus]	502 - 515	R.LCALCAGDDQGLDK.C	Carbamidomethyl: 2, 5	83.2 (M:83.2)	2	768.355	768.345	0.01	13.06
gi|255762013	lactoferrin precursor [Bos taurus]	524 - 532	K.YYGYTGAFR.C		32.7 (M:32.7)	2	549.256	549.256	-0.0005	-0.91
gi|255762013	lactoferrin precursor [Bos taurus]	533 - 545	R.CLAEDVGDVAFVK.N	Carbamidomethyl: 1; Ammonia-loss: 1	70.7 (M:70.7)	2	703.337	703.337	-0.0004	-0.52
gi|255762013	lactoferrin precursor [Bos taurus]	533 - 545	R.CLAEDVGDVAFVK.N	Carbamidomethyl: 1	87.3 (M:87.3)	2	711.849	711.85	-0.0014	-2.01
gi|255762013	lactoferrin precursor [Bos taurus]	54 - 70	K.KADAVTLDGGMVFEAGR.D		80.4 (M:80.4)	3	579.627	579.626	0.0008	1.45
gi|255762013	lactoferrin precursor [Bos taurus]	54 - 70	K.KADAVTLDGGMVFEAGR.D	Oxidation: 11	68.9 (M:68.9)	3	584.96	584.958	0.0025	4.2
gi|255762013	lactoferrin precursor [Bos taurus]	55 - 70	K.ADAVTLDGGMVFEAGR.D	Oxidation: 10	70.1 (M:70.1)	2	812.888	812.885	0.0023	2.81
gi|255762013	lactoferrin precursor [Bos taurus]	572 - 579	R.LLCLDGTR.K	Carbamidomethyl: 3	39.6 (M:39.6)	2	474.255	474.253	0.0019	4.09
gi|255762013	lactoferrin precursor [Bos taurus]	580 - 601	R.KPVTEAQSCHLAVAPNHAVVSR.S	Carbamidomethyl: 9; Deamidated: 7	75.2 (M:75.2)	5	475.249	475.249	0.0002	0.36
gi|255762013	lactoferrin precursor [Bos taurus]	580 - 601	R.KPVTEAQSCHLAVAPNHAVVSR.S	Carbamidomethyl: 9	95.9 (M:95.9)	4	593.563	593.563	-0.0003	-0.43
gi|255762013	lactoferrin precursor [Bos taurus]	610 - 621	K.QVLLHQQALFGK.N		38.8 (M:38.8)	3	461.266	461.27	-0.0042	-9.19
gi|255762013	lactoferrin precursor [Bos taurus]	610 - 621	K.QVLLHQQALFGK.N	Gln->pyro-Glu: 1	57.0 (M:57.0)	2	682.885	682.888	-0.0024	-3.5
gi|255762013	lactoferrin precursor [Bos taurus]	639 - 651	K.NLLFNDNTECLAK.L	Carbamidomethyl: 10	65.4 (M:65.4)	2	776.376	776.377	-0.0012	-1.53
gi|255762013	lactoferrin precursor [Bos taurus]	652 - 674	K.LGGRPTYEEYLGTEYVTAIANLK.K		68.7 (M:68.7)	3	853.443	853.443	0	0
gi|255762013	lactoferrin precursor [Bos taurus]	676 - 690	K.CSTSPLLEACAFLTR.-	Carbamidomethyl: 1, 10; Ammonia-loss: 1	55.9 (M:55.9)	2	854.906	854.905	0.0011	1.34
gi|255762013	lactoferrin precursor [Bos taurus]	676 - 690	K.CSTSPLLEACAFLTR.-	Carbamidomethyl: 1, 10	89.1 (M:89.1)	2	863.414	863.419	-0.0041	-4.79
gi|255762013	lactoferrin precursor [Bos taurus]	75 - 86	K.LRPVAAEIYGTK.E		73.0 (M:73.0)	3	439.92	439.922	-0.0021	-4.7
gi|255762013	lactoferrin precursor [Bos taurus]	87 - 100	K.ESPQTHYYAVAVVK.K		42.6 (M:42.6)	3	531.277	531.275	0.0019	3.53
gi|255762013	lactoferrin precursor [Bos taurus]	87 - 100	K.ESPQTHYYAVAVVK.K	Deamidated: 4	19.7 (M:19.7)	3	531.611	531.603	0.0072	13.63
gi|115495481	nucleotide exchange factor SIL1 precursor [Bos taurus]	311 - 318	K.LGGLQVLR.S		54.6 (M:54.6)	2	428.276	428.274	0.0022	5.13
gi|115495481	nucleotide exchange factor SIL1 precursor [Bos taurus]	333 - 344	R.VVTLLYDLVTEK.M		46.4 (M:46.4)	2	696.902	696.903	-0.0011	-1.63
gi|861514	pancreatic elastase inhibitor, EI=serpin {N-terminal, reactive-site loop} [Bos taurus]	1-12	-.LPENVTPEEQHK.G		59.2 (M:59.2)	3	474.244	474.24	0.0039	8.25
gi|528976940	PREDICTED: apolipoprotein A-IV isoform X3 [Bos taurus]	113 - 123	R.LLPHATEVSQK.I		30.5 (M:30.5)	3	408.229	408.231	-0.0022	-5.35
gi|528976940	PREDICTED: apolipoprotein A-IV isoform X3 [Bos taurus]	144 - 154	R.TQVDTQAQQLR.R		41.8 (M:41.8)	2	644.34	644.336	0.0035	5.44
gi|528976940	PREDICTED: apolipoprotein A-IV isoform X3 [Bos taurus]	329 - 345	K.LGPLAGDVEDHLSFLEK.D		37.8 (M:37.8)	3	613.987	613.988	-0.0003	-0.43
gi|528976940	PREDICTED: apolipoprotein A-IV isoform X3 [Bos taurus]	351 - 359	K.VSSFFNTLK.E		50.2 (M:50.2)	2	521.782	521.782	-0.0004	-0.78
gi|528976940	PREDICTED: apolipoprotein A-IV isoform X3 [Bos taurus]	52 - 65	K.SELTQQLNTLFQDK.L	Deamidated: 5	46.6 (M:46.6)	2	833.424	833.42	0.0044	5.23
gi|528976940	PREDICTED: apolipoprotein A-IV isoform X3 [Bos taurus]	80 - 90	K.LVPFATELHER.L		39.2 (M:39.2)	3	437.903	437.907	-0.0037	-8.36
gi|528978722	PREDICTED: factor XIIa inhibitor isoform X1 [Bos taurus]	111 - 126	R.SAEAVLGEALTDFSLR.L		78.6 (M:78.6)	3	560.291	560.293	-0.0019	-3.44
gi|528978722	PREDICTED: factor XIIa inhibitor isoform X1 [Bos taurus]	127 - 135	R.LYQDFSVLK.K		36.7 (M:36.7)	2	556.801	556.803	-0.0019	-3.47
gi|528978722	PREDICTED: factor XIIa inhibitor isoform X1 [Bos taurus]	251 - 260	R.LLDSLPEDTR.L		49.6 (M:49.6)	2	579.803	579.804	-0.0005	-0.9
gi|528978722	PREDICTED: factor XIIa inhibitor isoform X1 [Bos taurus]	261 - 272	R.LILLNAVALSAK.W		23.7 (M:23.7)	2	613.361	613.398	-0.0362	-59.06
gi|528978722	PREDICTED: factor XIIa inhibitor isoform X1 [Bos taurus]	339 - 354	K.HHLQDLEQALSTAVFK.A		40.8 (M:40.8)	3	612.989	612.992	-0.0027	-4.33
gi|528978722	PREDICTED: factor XIIa inhibitor isoform X1 [Bos taurus]	365 - 374	K.FHPTHLTMPR.I	Oxidation: 8	18.8 (M:18.8)	3	418.213	418.213	-0.0004	-1.06
gi|528978722	PREDICTED: factor XIIa inhibitor isoform X1 [Bos taurus]	411 - 434	R.HQATLELTESGVEATAASVVSVAR.N		84.3 (M:84.3)	3	809.416	809.422	-0.0059	-7.23
gi|528978722	PREDICTED: factor XIIa inhibitor isoform X1 [Bos taurus]	456 - 462	K.FPVFMGR.V		29.2 (M:29.2)	2	427.226	427.223	0.0031	7.2
gi|528940104	PREDICTED: fibronectin isoform X12 [Bos taurus]	1,199 - 1,208	R.STTPDITGYR.I		43.5 (M:43.5)	2	555.777	555.775	0.0017	3.14
gi|528940104	PREDICTED: fibronectin isoform X12 [Bos taurus]	940 - 954	R.VDVIPVNLPGEHGQR.L		37.9 (M:37.9)	3	543.959	543.962	-0.0024	-4.43
gi|528933457	PREDICTED: keratin, type I cytoskeletal 10-like isoform 2 [Bos taurus]	237 - 243	R.LAADDFR.L		50.2 (M:50.2)	2	404.204	404.203	0.0006	1.56
gi|528933457	PREDICTED: keratin, type I cytoskeletal 10-like isoform 2 [Bos taurus]	254 - 265	R.QSVEADINGLRR.V		20.1 (M:20.1)	3	453.246	453.244	0.0014	3.09
gi|528933457	PREDICTED: keratin, type I cytoskeletal 10-like isoform 2 [Bos taurus]	266 - 274	R.VLDELTLTK.T		71.9 (M:71.9)	2	516.303	516.303	-0.0003	-0.58
gi|528933457	PREDICTED: keratin, type I cytoskeletal 10-like isoform 2 [Bos taurus]	331 - 341	R.SQYEQLAEKNR.R		82.5 (M:82.5)	2	683.333	683.341	-0.0086	-12.51
gi|528933457	PREDICTED: keratin, type I cytoskeletal 10-like isoform 2 [Bos taurus]	343 - 351	R.DAEAWFNEK.S		34.5 (M:34.5)	2	555.246	555.249	-0.0024	-4.31
gi|528933457	PREDICTED: keratin, type I cytoskeletal 10-like isoform 2 [Bos taurus]	395 - 407	K.QSLEASLAETEGR.Y		69.6 (M:69.6)	2	695.854	695.844	0.0097	13.93
gi|528933457	PREDICTED: keratin, type I cytoskeletal 10-like isoform 2 [Bos taurus]	448 - 458	K.IRLENEIQTYR.S		44.7 (M:44.7)	3	478.925	478.928	-0.0028	-5.81
gi|528933457	PREDICTED: keratin, type I cytoskeletal 10-like isoform 2 [Bos taurus]	450 - 458	R.LENEIQTYR.S		64.4 (M:64.4)	2	583.303	583.296	0.0069	11.81
gi|358421409	PREDICTED: keratin, type II cytoskeletal 1 [Bos taurus]	182 - 193	K.SLNNQFASFIDK.V		65.2 (M:65.2)	2	692.353	692.349	0.0044	6.38
gi|358421409	PREDICTED: keratin, type II cytoskeletal 1 [Bos taurus]	182 - 195	K.SLNNQFASFIDKVR.F		50.9 (M:50.9)	3	546.959	546.958	0.0004	0.78
gi|358421409	PREDICTED: keratin, type II cytoskeletal 1 [Bos taurus]	196 - 207	R.FLEQQNQVLQTK.W		59.8 (M:59.8)	2	738.393	738.396	-0.0035	-4.76
gi|358421409	PREDICTED: keratin, type II cytoskeletal 1 [Bos taurus]	254 - 263	K.NMQDLVEDYR.R	Oxidation: 2; Deamidated: 1, 3	35.2 (M:35.2)	2	650.766	650.772	-0.0056	-8.53
gi|358421409	PREDICTED: keratin, type II cytoskeletal 1 [Bos taurus]	352 - 360	K.AQYEEIAQR.S		45.0 (M:45.0)	2	554.27	554.275	-0.0051	-9.27
gi|358421409	PREDICTED: keratin, type II cytoskeletal 1 [Bos taurus]	480 - 488	R.TLLEGEESR.M		55.1 (M:55.1)	2	517.259	517.262	-0.0032	-6.13
gi|358421417	PREDICTED: keratin, type II cytoskeletal 3 [Bos taurus]	194 - 200	K.FASFIDK.V		32.0 (M:32.0)	2	414.219	414.219	0	0.02
gi|358421417	PREDICTED: keratin, type II cytoskeletal 3 [Bos taurus]	349 - 360	R.SLDLDSIIAEVK.A		72.8 (M:72.8)	2	651.863	651.861	0.0019	2.91
gi|358421417	PREDICTED: keratin, type II cytoskeletal 3 [Bos taurus]	361 - 369	K.AQYEEIAQR.S		45.0 (M:45.0)	2	554.27	554.275	-0.0051	-9.27
gi|358421417	PREDICTED: keratin, type II cytoskeletal 3 [Bos taurus]	469 - 477	R.DYQELMNVK.L	Oxidation: 6	28.5 (M:28.5)	2	578.273	578.271	0.0023	3.93
gi|528934651	PREDICTED: keratin, type II cytoskeletal 6A-like, partial [Bos taurus]	129 - 138	K.NKYEDEINKR.T		39.1 (M:39.1)	3	436.886	436.89	-0.0032	-7.23
gi|528934651	PREDICTED: keratin, type II cytoskeletal 6A-like, partial [Bos taurus]	205 - 216	R.NLDLDSIIAEVK.A		33.3 (M:33.3)	2	665.37	665.367	0.0036	5.39
gi|528934651	PREDICTED: keratin, type II cytoskeletal 6A-like, partial [Bos taurus]	217 - 225	K.AQYEEIAQR.S		45.0 (M:45.0)	2	554.27	554.275	-0.0051	-9.27
gi|528934651	PREDICTED: keratin, type II cytoskeletal 6A-like, partial [Bos taurus]	238 - 247	K.YEELRVTAGR.H		31.9 (M:31.9)	2	597.314	597.317	-0.0031	-5.27
gi|528934651	PREDICTED: keratin, type II cytoskeletal 6A-like, partial [Bos taurus]	52 - 58	K.FASFIDK.V		32.0 (M:32.0)	2	414.219	414.219	0	0.02
gi|528992092	PREDICTED: nucleobindin-1 isoform X1 [Bos taurus]	150 - 160	R.DLELLIQTATR.D		37.0 (M:37.0)	2	636.857	636.861	-0.0045	-7.13
gi|528992092	PREDICTED: nucleobindin-1 isoform X1 [Bos taurus]	161 - 175	R.DLAQYDAAHHEEFKR.Y		17.3 (M:17.3)	4	458.219	458.22	-0.0004	-0.77
gi|528992092	PREDICTED: nucleobindin-1 isoform X1 [Bos taurus]	216 - 226	K.VNVPGSQAQLK.E		37.0 (M:37.0)	2	570.827	570.822	0.0049	8.65
gi|528992092	PREDICTED: nucleobindin-1 isoform X1 [Bos taurus]	244 - 268	K.TFFILHDINSDGVLDEQELEALFTK.E		34.9 (M:34.9)	3	965.481	965.487	-0.0058	-6.05
gi|528992092	PREDICTED: nucleobindin-1 isoform X1 [Bos taurus]	308 - 320	R.LVTLEEFLASTQR.K		40.4 (M:40.4)	3	502.942	502.944	-0.0016	-3.2
gi|528992092	PREDICTED: nucleobindin-1 isoform X1 [Bos taurus]	365 - 374	R.LSQETEALGR.S		70.0 (M:70.0)	2	552.291	552.288	0.0028	4.98
gi|528992092	PREDICTED: nucleobindin-1 isoform X1 [Bos taurus]	397 - 415	R.KQQQQSHNNPAPGPEGQLK.F		19.9 (M:19.9)	4	522.264	522.266	-0.0016	-3.07
gi|528992092	PREDICTED: nucleobindin-1 isoform X1 [Bos taurus]	51 - 66	R.YLQEVINVLETDGHFR.E		53.5 (M:53.5)	3	645	644.999	0.0009	1.33
gi|528992092	PREDICTED: nucleobindin-1 isoform X1 [Bos taurus]	69 - 78	K.LQAANAEDIK.S		44.0 (M:44.0)	2	536.789	536.785	0.0042	7.81
gi|528952552	PREDICTED: osteopontin isoform X2 [Bos taurus]	139 - 147	R.GDSVAYGLK.S		35.0 (M:35.0)	2	455.238	455.237	0.0005	1.02
gi|528952552	PREDICTED: osteopontin isoform X2 [Bos taurus]	225 - 241	K.LSQEFHSLEDKLDLDHK.S		18.5 (M:18.5)	4	514.263	514.26	0.0029	5.71
gi|528952552	PREDICTED: osteopontin isoform X2 [Bos taurus]	252 - 264	R.ISHELDSASSEVN.-		56.6 (M:56.6)	2	694.32	694.32	-0.0001	-0.17
gi|528952552	PREDICTED: osteopontin isoform X2 [Bos taurus]	36 - 51	K.YPDAVATWLKPDPSQK.Q		41.8 (M:41.8)	3	605.979	605.981	-0.0019	-3.12
gi|528970646	PREDICTED: prostaglandin-H2 D-isomerase isoform X1 [Bos taurus]	146 - 159	K.SLGFTEEGIVFLPK.T		43.0 (M:43.0)	2	768.918	768.919	-0.0016	-2.04
gi|528941645	PREDICTED: protein CREG1 isoform X1 [Bos taurus]	83 - 99	R.GRPFADVLSLSDGPPGK.G		41.4 (M:41.4)	3	571.636	571.637	-0.0007	-1.23
gi|528937925	PREDICTED: serotransferrin isoform X1 [Bos taurus]	107 - 120	K.DNPQTHYYAVAVVK.K		35.7 (M:35.7)	3	535.611	535.607	0.0039	7.22
gi|528937925	PREDICTED: serotransferrin isoform X1 [Bos taurus]	143 - 152	R.SAGWNIPMGK.L		38.0 (M:38.0)	2	530.764	530.766	-0.0024	-4.45
gi|528937925	PREDICTED: serotransferrin isoform X1 [Bos taurus]	156 - 166	K.ELPDPQESIQR.A		65.1 (M:65.1)	2	656.333	656.331	0.0026	3.95
gi|528937925	PREDICTED: serotransferrin isoform X1 [Bos taurus]	217 - 229	K.CLMEGAGDVAFVK.H	Carbamidomethyl: 1; Ammonia-loss: 1	44.2 (M:44.2)	2	690.339	690.32	0.0184	26.67
gi|528937925	PREDICTED: serotransferrin isoform X1 [Bos taurus]	230 - 243	K.HSTVFDNLPNPEDR.K	Deamidated: 10	16.2 (M:16.2)	3	547.933	547.922	0.0113	20.61
gi|528937925	PREDICTED: serotransferrin isoform X1 [Bos taurus]	27 - 37	R.WCTISTHEANK.C	Carbamidomethyl: 2	35.4 (M:35.4)	3	449.548	449.543	0.0044	9.82
gi|528937925	PREDICTED: serotransferrin isoform X1 [Bos taurus]	283 - 299	K.EDVIWELLNHAQEHFGK.D		31.1 (M:31.1)	4	517.004	517.009	-0.0054	-10.36
gi|528937925	PREDICTED: serotransferrin isoform X1 [Bos taurus]	300 - 314	K.DKPDNFQLFQSPHGK.D		37.6 (M:37.6)	4	440.221	440.221	0.0006	1.28
gi|528937925	PREDICTED: serotransferrin isoform X1 [Bos taurus]	447 - 455	K.GYLAVAVVK.T		30.4 (M:30.4)	2	460.282	460.284	-0.0022	-4.76
gi|528937925	PREDICTED: serotransferrin isoform X1 [Bos taurus]	48 - 59	R.ILESGPFVSCVK.K	Carbamidomethyl: 10	74.4 (M:74.4)	2	668.354	668.352	0.0018	2.63
gi|528937925	PREDICTED: serotransferrin isoform X1 [Bos taurus]	539 - 547	R.YYGYTGAFR.C		32.7 (M:32.7)	2	549.256	549.256	-0.0005	-0.91
gi|528937925	PREDICTED: serotransferrin isoform X1 [Bos taurus]	582 - 589	K.ENFEVLCK.D	Carbamidomethyl: 7	37.0 (M:37.0)	2	519.752	519.75	0.0022	4.25
gi|528937925	PREDICTED: serotransferrin isoform X1 [Bos taurus]	594 - 606	R.KPVTDAENCHLAR.G	Carbamidomethyl: 9	81.3 (M:81.3)	3	504.255	504.252	0.0027	5.42
gi|528922995	PREDICTED: serpin A3-5 isoform X2 [Bos taurus]	172 - 179	K.SLINDYVK.K		27.5 (M:27.5)	2	476.259	476.261	-0.0022	-4.55
gi|528922995	PREDICTED: serpin A3-5 isoform X2 [Bos taurus]	284 - 291	K.LTPETLTR.W		50.7 (M:50.7)	2	465.767	465.766	0.0011	2.26
gi|528922995	PREDICTED: serpin A3-5 isoform X2 [Bos taurus]	384 - 395	R.FDRPFLIAIALK.D		40.3 (M:40.3)	3	468.618	468.618	-0.001	-2.21
gi|528922995	PREDICTED: serpin A3-5 isoform X2 [Bos taurus]	87 - 98	R.GPTLTEILEGLK.F		62.2 (M:62.2)	2	635.871	635.866	0.0043	6.79
gi|116241263	RecName: Full=Beta-1,4-galactosyltransferase 1; Short=Beta-1,4-GalTase 1; Short=Beta4Gal-T1; Short=b4Gal-T1; AltName: Full=UDP-Gal:beta-GlcNAc beta-1,4-galactosyltransferase 1; AltName: Full=UDP-galactose:beta-N-acetylglucosamine beta-1,4-galactosyltransferase 1; Includes: RecName: Full=Lactose synthase A protein; Includes: RecName: Full=N-acetyllactosamine synthase; AltName: Full=Nal synthase; I…	171 - 181	R.YTPMDCISPHK.V	Carbamidomethyl: 6; Oxidation: 4	36.2 (M:36.2)	3	455.539	455.537	0.0016	3.54
gi|116241263	RecName: Full=Beta-1,4-galactosyltransferase 1; Short=Beta-1,4-GalTase 1; Short=Beta4Gal-T1; Short=b4Gal-T1; AltName: Full=UDP-Gal:beta-GlcNAc beta-1,4-galactosyltransferase 1; AltName: Full=UDP-galactose:beta-N-acetylglucosamine beta-1,4-galactosyltransferase 1; Includes: RecName: Full=Lactose synthase A protein; Includes: RecName: Full=N-acetyllactosamine synthase; AltName: Full=Nal synthase; I…	182 - 189	K.VAIIIPFR.N		39.8 (M:39.8)	2	464.804	464.803	0.0015	3.32
gi|116241263	RecName: Full=Beta-1,4-galactosyltransferase 1; Short=Beta-1,4-GalTase 1; Short=Beta4Gal-T1; Short=b4Gal-T1; AltName: Full=UDP-Gal:beta-GlcNAc beta-1,4-galactosyltransferase 1; AltName: Full=UDP-galactose:beta-N-acetylglucosamine beta-1,4-galactosyltransferase 1; Includes: RecName: Full=Lactose synthase A protein; Includes: RecName: Full=N-acetyllactosamine synthase; AltName: Full=Nal synthase; I…	197 - 208	K.YWLYYLHPILQR.Q		38.5 (M:38.5)	3	555.633	555.636	-0.0032	-5.75
gi|116241263	RecName: Full=Beta-1,4-galactosyltransferase 1; Short=Beta-1,4-GalTase 1; Short=Beta4Gal-T1; Short=b4Gal-T1; AltName: Full=UDP-Gal:beta-GlcNAc beta-1,4-galactosyltransferase 1; AltName: Full=UDP-galactose:beta-N-acetylglucosamine beta-1,4-galactosyltransferase 1; Includes: RecName: Full=Lactose synthase A protein; Includes: RecName: Full=N-acetyllactosamine synthase; AltName: Full=Nal synthase; I…	209 - 228	R.QQLDYGIYVINQAGESMFNR.A		58.1 (M:58.1)	3	782.71	782.711	-0.0014	-1.81
gi|116241263	RecName: Full=Beta-1,4-galactosyltransferase 1; Short=Beta-1,4-GalTase 1; Short=Beta4Gal-T1; Short=b4Gal-T1; AltName: Full=UDP-Gal:beta-GlcNAc beta-1,4-galactosyltransferase 1; AltName: Full=UDP-galactose:beta-N-acetylglucosamine beta-1,4-galactosyltransferase 1; Includes: RecName: Full=Lactose synthase A protein; Includes: RecName: Full=N-acetyllactosamine synthase; AltName: Full=Nal synthase; I…	280 - 298	K.FGFSLPYVQYFGGVSALSK.Q		27.4 (M:27.4)	2	1034.02	1034.03	-0.0082	-7.89
gi|116241263	RecName: Full=Beta-1,4-galactosyltransferase 1; Short=Beta-1,4-GalTase 1; Short=Beta4Gal-T1; Short=b4Gal-T1; AltName: Full=UDP-Gal:beta-GlcNAc beta-1,4-galactosyltransferase 1; AltName: Full=UDP-galactose:beta-N-acetylglucosamine beta-1,4-galactosyltransferase 1; Includes: RecName: Full=Lactose synthase A protein; Includes: RecName: Full=N-acetyllactosamine synthase; AltName: Full=Nal synthase; I…	329 - 341	R.GMSVSRPNAVIGK.C	Oxidation: 2	16.6 (M:16.6)	3	444.572	444.575	-0.0025	-5.67
gi|116241263	RecName: Full=Beta-1,4-galactosyltransferase 1; Short=Beta-1,4-GalTase 1; Short=Beta4Gal-T1; Short=b4Gal-T1; AltName: Full=UDP-Gal:beta-GlcNAc beta-1,4-galactosyltransferase 1; AltName: Full=UDP-galactose:beta-N-acetylglucosamine beta-1,4-galactosyltransferase 1; Includes: RecName: Full=Lactose synthase A protein; Includes: RecName: Full=N-acetyllactosamine synthase; AltName: Full=Nal synthase; I…	368 - 387	K.ETMLSDGLNSLTYMVLEVQR.Y		20.4 (M:20.4)	3	767.043	767.048	-0.006	-7.8
gi|116241263	RecName: Full=Beta-1,4-galactosyltransferase 1; Short=Beta-1,4-GalTase 1; Short=Beta4Gal-T1; Short=b4Gal-T1; AltName: Full=UDP-Gal:beta-GlcNAc beta-1,4-galactosyltransferase 1; AltName: Full=UDP-galactose:beta-N-acetylglucosamine beta-1,4-galactosyltransferase 1; Includes: RecName: Full=Lactose synthase A protein; Includes: RecName: Full=N-acetyllactosamine synthase; AltName: Full=Nal synthase; I…	368 - 387	K.ETMLSDGLNSLTYMVLEVQR.Y	Oxidation: 3, 14	35.2 (M:35.2)	3	777.712	777.712	0.0005	0.61
gi|116241263	RecName: Full=Beta-1,4-galactosyltransferase 1; Short=Beta-1,4-GalTase 1; Short=Beta4Gal-T1; Short=b4Gal-T1; AltName: Full=UDP-Gal:beta-GlcNAc beta-1,4-galactosyltransferase 1; AltName: Full=UDP-galactose:beta-N-acetylglucosamine beta-1,4-galactosyltransferase 1; Includes: RecName: Full=Lactose synthase A protein; Includes: RecName: Full=N-acetyllactosamine synthase; AltName: Full=Nal synthase; I…	50 - 78	R.LPQLVGVHPPLQGSSHGAAAIGQPSGELR.L		69.7 (M:69.7)	4	719.137	719.14	-0.0028	-3.84
gi|124056491	RecName: Full=Complement C3; Contains: RecName: Full=Complement C3 beta chain; Contains: RecName: Full=Complement C3 alpha chain; Contains: RecName: Full=C3a anaphylatoxin; Contains: RecName: Full=Acylation stimulating protein; Short=ASP; AltName: Full=C3adesArg; Contains: RecName: Full=Complement C3b alpha' chain; Contains: RecName: Full=Complement C3c alpha' chain fragment 1; Contains: RecName:…	1,051 - 1,059	K.GYTQQLAFR.Q		47.3 (M:47.3)	2	542.284	542.283	0.0008	1.56
gi|124056491	RecName: Full=Complement C3; Contains: RecName: Full=Complement C3 beta chain; Contains: RecName: Full=Complement C3 alpha chain; Contains: RecName: Full=C3a anaphylatoxin; Contains: RecName: Full=Acylation stimulating protein; Short=ASP; AltName: Full=C3adesArg; Contains: RecName: Full=Complement C3b alpha' chain; Contains: RecName: Full=Complement C3c alpha' chain fragment 1; Contains: RecName:…	1,084 - 1,097	K.VFALAANLIAIDSK.D		64.8 (M:64.8)	2	723.415	723.422	-0.0064	-8.78
gi|124056491	RecName: Full=Complement C3; Contains: RecName: Full=Complement C3 beta chain; Contains: RecName: Full=Complement C3 alpha chain; Contains: RecName: Full=C3a anaphylatoxin; Contains: RecName: Full=Acylation stimulating protein; Short=ASP; AltName: Full=C3adesArg; Contains: RecName: Full=Complement C3b alpha' chain; Contains: RecName: Full=Complement C3c alpha' chain fragment 1; Contains: RecName:…	1,105 - 1,110	K.WLILEK.Q		20.2 (M:20.2)	2	401.248	401.247	0.0007	1.7
gi|124056491	RecName: Full=Complement C3; Contains: RecName: Full=Complement C3 beta chain; Contains: RecName: Full=Complement C3 alpha chain; Contains: RecName: Full=C3a anaphylatoxin; Contains: RecName: Full=Acylation stimulating protein; Short=ASP; AltName: Full=C3adesArg; Contains: RecName: Full=Complement C3b alpha' chain; Contains: RecName: Full=Complement C3c alpha' chain fragment 1; Contains: RecName:…	1,111 - 1,133	K.QKPDGIFQEDGPVIHQEMIGGFR.D		32.7 (M:32.7)	4	650.332	650.325	0.007	10.72
gi|124056491	RecName: Full=Complement C3; Contains: RecName: Full=Complement C3 beta chain; Contains: RecName: Full=Complement C3 alpha chain; Contains: RecName: Full=C3a anaphylatoxin; Contains: RecName: Full=Acylation stimulating protein; Short=ASP; AltName: Full=C3adesArg; Contains: RecName: Full=Complement C3b alpha' chain; Contains: RecName: Full=Complement C3c alpha' chain fragment 1; Contains: RecName:…	1,171 - 1,180	K.AGDFLENHYR.E		51.2 (M:51.2)	3	407.859	407.86	-0.0007	-1.68
gi|124056491	RecName: Full=Complement C3; Contains: RecName: Full=Complement C3 beta chain; Contains: RecName: Full=Complement C3 alpha chain; Contains: RecName: Full=C3a anaphylatoxin; Contains: RecName: Full=Acylation stimulating protein; Short=ASP; AltName: Full=C3adesArg; Contains: RecName: Full=Complement C3b alpha' chain; Contains: RecName: Full=Complement C3c alpha' chain fragment 1; Contains: RecName:…	1,184 - 1,200	R.RPYTVAIAAYALALLGK.L		39.4 (M:39.4)	3	597.684	597.689	-0.0055	-9.2
gi|124056491	RecName: Full=Complement C3; Contains: RecName: Full=Complement C3 beta chain; Contains: RecName: Full=Complement C3 alpha chain; Contains: RecName: Full=C3a anaphylatoxin; Contains: RecName: Full=Acylation stimulating protein; Short=ASP; AltName: Full=C3adesArg; Contains: RecName: Full=Complement C3b alpha' chain; Contains: RecName: Full=Complement C3c alpha' chain fragment 1; Contains: RecName:…	1,226 - 1,242	K.LYNVEATSYALLALLAR.K		68.0 (M:68.0)	3	627.689	627.688	0.002	3.17
gi|124056491	RecName: Full=Complement C3; Contains: RecName: Full=Complement C3 beta chain; Contains: RecName: Full=Complement C3 alpha chain; Contains: RecName: Full=C3a anaphylatoxin; Contains: RecName: Full=Acylation stimulating protein; Short=ASP; AltName: Full=C3adesArg; Contains: RecName: Full=Complement C3b alpha' chain; Contains: RecName: Full=Complement C3c alpha' chain fragment 1; Contains: RecName:…	1,243 - 1,253	R.KDYDTTPPVVR.W		37.6 (M:37.6)	3	430.894	430.894	-0.0005	-1.19
gi|124056491	RecName: Full=Complement C3; Contains: RecName: Full=Complement C3 beta chain; Contains: RecName: Full=Complement C3 alpha chain; Contains: RecName: Full=C3a anaphylatoxin; Contains: RecName: Full=Acylation stimulating protein; Short=ASP; AltName: Full=C3adesArg; Contains: RecName: Full=Complement C3b alpha' chain; Contains: RecName: Full=Complement C3c alpha' chain fragment 1; Contains: RecName:…	1,244 - 1,253	K.DYDTTPPVVR.W		35.3 (M:35.3)	2	581.793	581.791	0.002	3.38
gi|124056491	RecName: Full=Complement C3; Contains: RecName: Full=Complement C3 beta chain; Contains: RecName: Full=Complement C3 alpha chain; Contains: RecName: Full=C3a anaphylatoxin; Contains: RecName: Full=Acylation stimulating protein; Short=ASP; AltName: Full=C3adesArg; Contains: RecName: Full=Complement C3b alpha' chain; Contains: RecName: Full=Complement C3c alpha' chain fragment 1; Contains: RecName:…	1,290 - 1,302	K.ELNLDVSIQLPSR.N		36.5 (M:36.5)	2	742.39	742.409	-0.0194	-26.08
gi|124056491	RecName: Full=Complement C3; Contains: RecName: Full=Complement C3 beta chain; Contains: RecName: Full=Complement C3 alpha chain; Contains: RecName: Full=C3a anaphylatoxin; Contains: RecName: Full=Acylation stimulating protein; Short=ASP; AltName: Full=C3adesArg; Contains: RecName: Full=Complement C3b alpha' chain; Contains: RecName: Full=Complement C3c alpha' chain fragment 1; Contains: RecName:…	1,337 - 1,350	K.GQGTLSVVTVYHAK.L		52.0 (M:52.0)	3	487.268	487.268	-0.0001	-0.11
gi|124056491	RecName: Full=Complement C3; Contains: RecName: Full=Complement C3 beta chain; Contains: RecName: Full=Complement C3 alpha chain; Contains: RecName: Full=C3a anaphylatoxin; Contains: RecName: Full=Acylation stimulating protein; Short=ASP; AltName: Full=C3adesArg; Contains: RecName: Full=Complement C3b alpha' chain; Contains: RecName: Full=Complement C3c alpha' chain fragment 1; Contains: RecName:…	1,381 - 1,390	K.GSMILDICTK.Y	Carbamidomethyl: 8	48.7 (M:48.7)	2	569.282	569.286	-0.0037	-6.42
gi|124056491	RecName: Full=Complement C3; Contains: RecName: Full=Complement C3 beta chain; Contains: RecName: Full=Complement C3 alpha chain; Contains: RecName: Full=C3a anaphylatoxin; Contains: RecName: Full=Acylation stimulating protein; Short=ASP; AltName: Full=C3adesArg; Contains: RecName: Full=Complement C3b alpha' chain; Contains: RecName: Full=Complement C3c alpha' chain fragment 1; Contains: RecName:…	1,381 - 1,390	K.GSMILDICTK.Y	Carbamidomethyl: 8; Oxidation: 3	48.0 (M:48.0)	2	577.288	577.283	0.0043	7.38
gi|124056491	RecName: Full=Complement C3; Contains: RecName: Full=Complement C3 beta chain; Contains: RecName: Full=Complement C3 alpha chain; Contains: RecName: Full=C3a anaphylatoxin; Contains: RecName: Full=Acylation stimulating protein; Short=ASP; AltName: Full=C3adesArg; Contains: RecName: Full=Complement C3b alpha' chain; Contains: RecName: Full=Complement C3c alpha' chain fragment 1; Contains: RecName:…	1,440 - 1,448	K.NTLIIYLDK.V		54.1 (M:54.1)	2	546.82	546.819	0.0013	2.34
gi|124056491	RecName: Full=Complement C3; Contains: RecName: Full=Complement C3 beta chain; Contains: RecName: Full=Complement C3 alpha chain; Contains: RecName: Full=C3a anaphylatoxin; Contains: RecName: Full=Acylation stimulating protein; Short=ASP; AltName: Full=C3adesArg; Contains: RecName: Full=Complement C3b alpha' chain; Contains: RecName: Full=Complement C3c alpha' chain fragment 1; Contains: RecName:…	1,461 - 1,476	K.VHQYFNVGLIQPGAVK.V		69.9 (M:69.9)	3	590.661	590.661	0	-0.08
gi|124056491	RecName: Full=Complement C3; Contains: RecName: Full=Complement C3 beta chain; Contains: RecName: Full=Complement C3 alpha chain; Contains: RecName: Full=C3a anaphylatoxin; Contains: RecName: Full=Acylation stimulating protein; Short=ASP; AltName: Full=C3adesArg; Contains: RecName: Full=Complement C3b alpha' chain; Contains: RecName: Full=Complement C3c alpha' chain fragment 1; Contains: RecName:…	1,490 - 1,502	R.FYHPDKEDGMLSK.L	Oxidation: 10	17.6 (M:17.6)	3	528.247	528.245	0.0016	3
gi|124056491	RecName: Full=Complement C3; Contains: RecName: Full=Complement C3 beta chain; Contains: RecName: Full=Complement C3 alpha chain; Contains: RecName: Full=C3a anaphylatoxin; Contains: RecName: Full=Acylation stimulating protein; Short=ASP; AltName: Full=C3adesArg; Contains: RecName: Full=Complement C3b alpha' chain; Contains: RecName: Full=Complement C3c alpha' chain fragment 1; Contains: RecName:…	1,534 - 1,544	K.ACEPGVDYVYK.T	Carbamidomethyl: 2	29.9 (M:29.9)	2	650.802	650.798	0.0048	7.32
gi|124056491	RecName: Full=Complement C3; Contains: RecName: Full=Complement C3 beta chain; Contains: RecName: Full=Complement C3 alpha chain; Contains: RecName: Full=C3a anaphylatoxin; Contains: RecName: Full=Acylation stimulating protein; Short=ASP; AltName: Full=C3adesArg; Contains: RecName: Full=Complement C3b alpha' chain; Contains: RecName: Full=Complement C3c alpha' chain fragment 1; Contains: RecName:…	1,551 - 1,568	K.KLEDDFDEYIMVIENIIK.S		16.9 (M:16.9)	3	743.041	743.045	-0.0036	-4.87
gi|124056491	RecName: Full=Complement C3; Contains: RecName: Full=Complement C3 beta chain; Contains: RecName: Full=Complement C3 alpha chain; Contains: RecName: Full=C3a anaphylatoxin; Contains: RecName: Full=Acylation stimulating protein; Short=ASP; AltName: Full=C3adesArg; Contains: RecName: Full=Complement C3b alpha' chain; Contains: RecName: Full=Complement C3c alpha' chain fragment 1; Contains: RecName:…	1,551 - 1,568	K.KLEDDFDEYIMVIENIIK.S	Oxidation: 11	34.5 (M:34.5)	3	748.369	748.377	-0.0073	-9.77
gi|124056491	RecName: Full=Complement C3; Contains: RecName: Full=Complement C3 beta chain; Contains: RecName: Full=Complement C3 alpha chain; Contains: RecName: Full=C3a anaphylatoxin; Contains: RecName: Full=Acylation stimulating protein; Short=ASP; AltName: Full=C3adesArg; Contains: RecName: Full=Complement C3b alpha' chain; Contains: RecName: Full=Complement C3c alpha' chain fragment 1; Contains: RecName:…	119 - 135	K.VVLISLQSGYLFIQTDK.T		43.9 (M:43.9)	3	642.029	642.031	-0.0016	-2.56
gi|124056491	RecName: Full=Complement C3; Contains: RecName: Full=Complement C3 beta chain; Contains: RecName: Full=Complement C3 alpha chain; Contains: RecName: Full=C3a anaphylatoxin; Contains: RecName: Full=Acylation stimulating protein; Short=ASP; AltName: Full=C3adesArg; Contains: RecName: Full=Complement C3b alpha' chain; Contains: RecName: Full=Complement C3c alpha' chain fragment 1; Contains: RecName:…	136 - 147	K.TIYTPGSTVLYR.V		57.0 (M:57.0)	2	685.871	685.869	0.0013	1.91
gi|124056491	RecName: Full=Complement C3; Contains: RecName: Full=Complement C3 beta chain; Contains: RecName: Full=Complement C3 alpha chain; Contains: RecName: Full=C3a anaphylatoxin; Contains: RecName: Full=Acylation stimulating protein; Short=ASP; AltName: Full=C3adesArg; Contains: RecName: Full=Complement C3b alpha' chain; Contains: RecName: Full=Complement C3c alpha' chain fragment 1; Contains: RecName:…	241 - 251	K.FYYIDDPDGLK.V		55.3 (M:55.3)	2	673.323	673.319	0.0042	6.23
gi|124056491	RecName: Full=Complement C3; Contains: RecName: Full=Complement C3 beta chain; Contains: RecName: Full=Complement C3 alpha chain; Contains: RecName: Full=C3a anaphylatoxin; Contains: RecName: Full=Acylation stimulating protein; Short=ASP; AltName: Full=C3adesArg; Contains: RecName: Full=Complement C3b alpha' chain; Contains: RecName: Full=Complement C3c alpha' chain fragment 1; Contains: RecName:…	322 - 342	K.SIYVSATVILQSGSDMVEAER.T		40.1 (M:40.1)	3	752.377	752.379	-0.0022	-2.94
gi|124056491	RecName: Full=Complement C3; Contains: RecName: Full=Complement C3 beta chain; Contains: RecName: Full=Complement C3 alpha chain; Contains: RecName: Full=C3a anaphylatoxin; Contains: RecName: Full=Acylation stimulating protein; Short=ASP; AltName: Full=C3adesArg; Contains: RecName: Full=Complement C3b alpha' chain; Contains: RecName: Full=Complement C3c alpha' chain fragment 1; Contains: RecName:…	343 - 358	R.TGIPIVTSPYQIHFTK.T		57.8 (M:57.8)	3	601.332	601.333	-0.0016	-2.66
gi|124056491	RecName: Full=Complement C3; Contains: RecName: Full=Complement C3 beta chain; Contains: RecName: Full=Complement C3 alpha chain; Contains: RecName: Full=C3a anaphylatoxin; Contains: RecName: Full=Acylation stimulating protein; Short=ASP; AltName: Full=C3adesArg; Contains: RecName: Full=Complement C3b alpha' chain; Contains: RecName: Full=Complement C3c alpha' chain fragment 1; Contains: RecName:…	385 - 406	R.HIPVVTQGSNVQSLTQDDGVAK.L		105.5 (M:105.5)	3	765.069	765.064	0.0045	5.82
gi|124056491	RecName: Full=Complement C3; Contains: RecName: Full=Complement C3 beta chain; Contains: RecName: Full=Complement C3 alpha chain; Contains: RecName: Full=C3a anaphylatoxin; Contains: RecName: Full=Acylation stimulating protein; Short=ASP; AltName: Full=C3adesArg; Contains: RecName: Full=Complement C3b alpha' chain; Contains: RecName: Full=Complement C3c alpha' chain fragment 1; Contains: RecName:…	461 - 476	R.VELKPGETLNVNFHLR.T		70.7 (M:70.7)	4	467.257	467.261	-0.0048	-10.25
gi|124056491	RecName: Full=Complement C3; Contains: RecName: Full=Complement C3 beta chain; Contains: RecName: Full=Complement C3 alpha chain; Contains: RecName: Full=C3a anaphylatoxin; Contains: RecName: Full=Acylation stimulating protein; Short=ASP; AltName: Full=C3adesArg; Contains: RecName: Full=Complement C3b alpha' chain; Contains: RecName: Full=Complement C3c alpha' chain fragment 1; Contains: RecName:…	487 - 495	R.YYTYMIMNK.G		34.9 (M:34.9)	2	613.784	613.783	0.0013	2.16
gi|124056491	RecName: Full=Complement C3; Contains: RecName: Full=Complement C3 beta chain; Contains: RecName: Full=Complement C3 alpha chain; Contains: RecName: Full=C3a anaphylatoxin; Contains: RecName: Full=Acylation stimulating protein; Short=ASP; AltName: Full=C3adesArg; Contains: RecName: Full=Complement C3b alpha' chain; Contains: RecName: Full=Complement C3c alpha' chain fragment 1; Contains: RecName:…	507 - 528	R.EPGQDLVVLPLTITSDFIPSFR.L		28.2 (M:28.2)	3	815.435	815.441	-0.006	-7.36
gi|124056491	RecName: Full=Complement C3; Contains: RecName: Full=Complement C3 beta chain; Contains: RecName: Full=Complement C3 alpha chain; Contains: RecName: Full=C3a anaphylatoxin; Contains: RecName: Full=Acylation stimulating protein; Short=ASP; AltName: Full=C3adesArg; Contains: RecName: Full=Complement C3b alpha' chain; Contains: RecName: Full=Complement C3c alpha' chain fragment 1; Contains: RecName:…	529 - 539	R.LVAYYTLINAK.G		71.3 (M:71.3)	2	634.865	634.866	-0.0011	-1.73
gi|124056491	RecName: Full=Complement C3; Contains: RecName: Full=Complement C3 beta chain; Contains: RecName: Full=Complement C3 alpha chain; Contains: RecName: Full=C3a anaphylatoxin; Contains: RecName: Full=Acylation stimulating protein; Short=ASP; AltName: Full=C3adesArg; Contains: RecName: Full=Complement C3b alpha' chain; Contains: RecName: Full=Complement C3c alpha' chain fragment 1; Contains: RecName:…	591 - 598	R.VGLVAVDK.G		66.6 (M:66.6)	2	400.745	400.748	-0.0019	-4.84
gi|124056491	RecName: Full=Complement C3; Contains: RecName: Full=Complement C3 beta chain; Contains: RecName: Full=Complement C3 alpha chain; Contains: RecName: Full=C3a anaphylatoxin; Contains: RecName: Full=Acylation stimulating protein; Short=ASP; AltName: Full=C3adesArg; Contains: RecName: Full=Complement C3b alpha' chain; Contains: RecName: Full=Complement C3c alpha' chain fragment 1; Contains: RecName:…	614 - 620	K.IWDVVEK.A		18.4 (M:18.4)	2	444.745	444.745	-0.0004	-0.84
gi|124056491	RecName: Full=Complement C3; Contains: RecName: Full=Complement C3 beta chain; Contains: RecName: Full=Complement C3 alpha chain; Contains: RecName: Full=C3a anaphylatoxin; Contains: RecName: Full=Acylation stimulating protein; Short=ASP; AltName: Full=C3adesArg; Contains: RecName: Full=Complement C3b alpha' chain; Contains: RecName: Full=Complement C3c alpha' chain fragment 1; Contains: RecName:…	632 - 645	R.NYAGVFTDAGLTLK.T		75.7 (M:75.7)	2	735.385	735.385	-0.0008	-1.08
gi|124056491	RecName: Full=Complement C3; Contains: RecName: Full=Complement C3 beta chain; Contains: RecName: Full=Complement C3 alpha chain; Contains: RecName: Full=C3a anaphylatoxin; Contains: RecName: Full=Acylation stimulating protein; Short=ASP; AltName: Full=C3adesArg; Contains: RecName: Full=Complement C3b alpha' chain; Contains: RecName: Full=Complement C3c alpha' chain fragment 1; Contains: RecName:…	739 - 746	R.DGALELAR.S		36.6 (M:36.6)	2	422.728	422.73	-0.0017	-4.1
gi|124056491	RecName: Full=Complement C3; Contains: RecName: Full=Complement C3 beta chain; Contains: RecName: Full=Complement C3 alpha chain; Contains: RecName: Full=C3a anaphylatoxin; Contains: RecName: Full=Acylation stimulating protein; Short=ASP; AltName: Full=C3adesArg; Contains: RecName: Full=Complement C3b alpha' chain; Contains: RecName: Full=Complement C3c alpha' chain fragment 1; Contains: RecName:…	747 - 762	R.SDLDDDIIPEEDIISR.S		37.4 (M:37.4)	2	922.945	922.942	0.0034	3.72
gi|124056491	RecName: Full=Complement C3; Contains: RecName: Full=Complement C3 beta chain; Contains: RecName: Full=Complement C3 alpha chain; Contains: RecName: Full=C3a anaphylatoxin; Contains: RecName: Full=Acylation stimulating protein; Short=ASP; AltName: Full=C3adesArg; Contains: RecName: Full=Complement C3b alpha' chain; Contains: RecName: Full=Complement C3c alpha' chain fragment 1; Contains: RecName:…	789 - 795	K.LMNVFLK.D		26.1 (M:26.1)	2	432.753	432.754	-0.0012	-2.85
gi|124056491	RecName: Full=Complement C3; Contains: RecName: Full=Complement C3 beta chain; Contains: RecName: Full=Complement C3 alpha chain; Contains: RecName: Full=C3a anaphylatoxin; Contains: RecName: Full=Acylation stimulating protein; Short=ASP; AltName: Full=C3adesArg; Contains: RecName: Full=Complement C3b alpha' chain; Contains: RecName: Full=Complement C3c alpha' chain fragment 1; Contains: RecName:…	789 - 795	K.LMNVFLK.D	Oxidation: 2	37.0 (M:37.0)	2	440.751	440.752	-0.0008	-1.74
gi|124056491	RecName: Full=Complement C3; Contains: RecName: Full=Complement C3 beta chain; Contains: RecName: Full=Complement C3 alpha chain; Contains: RecName: Full=C3a anaphylatoxin; Contains: RecName: Full=Acylation stimulating protein; Short=ASP; AltName: Full=C3adesArg; Contains: RecName: Full=Complement C3b alpha' chain; Contains: RecName: Full=Complement C3c alpha' chain fragment 1; Contains: RecName:…	834 - 840	R.LPYSVVR.N		29.8 (M:29.8)	2	417.246	417.248	-0.0015	-3.51
gi|124056491	RecName: Full=Complement C3; Contains: RecName: Full=Complement C3 beta chain; Contains: RecName: Full=Complement C3 alpha chain; Contains: RecName: Full=C3a anaphylatoxin; Contains: RecName: Full=Acylation stimulating protein; Short=ASP; AltName: Full=C3adesArg; Contains: RecName: Full=Complement C3b alpha' chain; Contains: RecName: Full=Complement C3c alpha' chain fragment 1; Contains: RecName:…	848 - 854	R.AILYNYR.E		42.5 (M:42.5)	2	456.755	456.75	0.0041	8.87
gi|124056491	RecName: Full=Complement C3; Contains: RecName: Full=Complement C3 beta chain; Contains: RecName: Full=Complement C3 alpha chain; Contains: RecName: Full=C3a anaphylatoxin; Contains: RecName: Full=Acylation stimulating protein; Short=ASP; AltName: Full=C3adesArg; Contains: RecName: Full=Complement C3b alpha' chain; Contains: RecName: Full=Complement C3c alpha' chain fragment 1; Contains: RecName:…	881 - 890	R.HQQTITIPAR.S		30.2 (M:30.2)	2	582.831	582.828	0.0035	5.95
gi|124056491	RecName: Full=Complement C3; Contains: RecName: Full=Complement C3 beta chain; Contains: RecName: Full=Complement C3 alpha chain; Contains: RecName: Full=C3a anaphylatoxin; Contains: RecName: Full=Acylation stimulating protein; Short=ASP; AltName: Full=C3adesArg; Contains: RecName: Full=Complement C3b alpha' chain; Contains: RecName: Full=Complement C3c alpha' chain fragment 1; Contains: RecName:…	891 - 903	R.SSVAVPYVIVPLK.I		55.0 (M:55.0)	2	686.418	686.416	0.002	2.86
gi|124056491	RecName: Full=Complement C3; Contains: RecName: Full=Complement C3 beta chain; Contains: RecName: Full=Complement C3 alpha chain; Contains: RecName: Full=C3a anaphylatoxin; Contains: RecName: Full=Acylation stimulating protein; Short=ASP; AltName: Full=C3adesArg; Contains: RecName: Full=Complement C3b alpha' chain; Contains: RecName: Full=Complement C3c alpha' chain fragment 1; Contains: RecName:…	913 - 925	K.AAVYNHFISDGVK.K		45.9 (M:45.9)	3	474.248	474.245	0.0028	5.96
gi|124056491	RecName: Full=Complement C3; Contains: RecName: Full=Complement C3 beta chain; Contains: RecName: Full=Complement C3 alpha chain; Contains: RecName: Full=C3a anaphylatoxin; Contains: RecName: Full=Acylation stimulating protein; Short=ASP; AltName: Full=C3adesArg; Contains: RecName: Full=Complement C3b alpha' chain; Contains: RecName: Full=Complement C3c alpha' chain fragment 1; Contains: RecName:…	945 - 958	R.TLNPEHLGQGGVQR.E		49.8 (M:49.8)	3	502.599	502.599	-0.0003	-0.62
gi|124056491	RecName: Full=Complement C3; Contains: RecName: Full=Complement C3 beta chain; Contains: RecName: Full=Complement C3 alpha chain; Contains: RecName: Full=C3a anaphylatoxin; Contains: RecName: Full=Acylation stimulating protein; Short=ASP; AltName: Full=C3adesArg; Contains: RecName: Full=Complement C3b alpha' chain; Contains: RecName: Full=Complement C3c alpha' chain fragment 1; Contains: RecName:…	959 - 978	R.EEVPAADLSDQVPDTESETK.I		42.2 (M:42.2)	3	720.664	720.666	-0.0021	-2.91
gi|124056491	RecName: Full=Complement C3; Contains: RecName: Full=Complement C3 beta chain; Contains: RecName: Full=Complement C3 alpha chain; Contains: RecName: Full=C3a anaphylatoxin; Contains: RecName: Full=Acylation stimulating protein; Short=ASP; AltName: Full=C3adesArg; Contains: RecName: Full=Complement C3b alpha' chain; Contains: RecName: Full=Complement C3c alpha' chain fragment 1; Contains: RecName:…	979 - 998	K.ILLQGTPVAQMTEDAIDGER.L		60.0 (M:60.0)	3	719.695	719.7	-0.0051	-7.1
gi|3914346	RecName: Full=Polymeric immunoglobulin receptor; Short=PIgR; Short=Poly-Ig receptor; Contains: RecName: Full=Secretory component; Flags: Precursor	110 - 117	K.CGLGISSR.G	Carbamidomethyl: 1; Ammonia-loss: 1	40.7 (M:40.7)	2	416.704	416.703	0.0017	4.05
gi|3914346	RecName: Full=Polymeric immunoglobulin receptor; Short=PIgR; Short=Poly-Ig receptor; Contains: RecName: Full=Secretory component; Flags: Precursor	118 - 146	R.GLNFDVSLEVSQDPAQASHAHVYTVDLGR.T		57.6 (M:57.6)	4	782.134	782.138	-0.0037	-4.67
gi|3914346	RecName: Full=Polymeric immunoglobulin receptor; Short=PIgR; Short=Poly-Ig receptor; Contains: RecName: Full=Secretory component; Flags: Precursor	147 - 156	R.TVTINCPFTR.A	Carbamidomethyl: 6	52.9 (M:52.9)	2	604.809	604.808	0.0008	1.38
gi|3914346	RecName: Full=Polymeric immunoglobulin receptor; Short=PIgR; Short=Poly-Ig receptor; Contains: RecName: Full=Secretory component; Flags: Precursor	191 - 209	R.AHISILGTNTLVFSVVINR.V		79.3 (M:79.3)	3	685.395	685.397	-0.0016	-2.34
gi|3914346	RecName: Full=Polymeric immunoglobulin receptor; Short=PIgR; Short=Poly-Ig receptor; Contains: RecName: Full=Secretory component; Flags: Precursor	20 - 34	K.SPIFGPEEVTSVEGR.S		100.8 (M:100.8)	2	802.402	802.402	-0.0001	-0.1
gi|3914346	RecName: Full=Polymeric immunoglobulin receptor; Short=PIgR; Short=Poly-Ig receptor; Contains: RecName: Full=Secretory component; Flags: Precursor	212 - 227	K.LSDAGMYVCQAGDDAK.A	Carbamidomethyl: 9; Oxidation: 6	86.7 (M:86.7)	2	858.873	858.864	0.0096	11.17
gi|3914346	RecName: Full=Polymeric immunoglobulin receptor; Short=PIgR; Short=Poly-Ig receptor; Contains: RecName: Full=Secretory component; Flags: Precursor	231 - 250	K.INIDLQVLEPEPELVYGDLR.S		48.2 (M:48.2)	3	775.747	775.749	-0.0025	-3.24
gi|3914346	RecName: Full=Polymeric immunoglobulin receptor; Short=PIgR; Short=Poly-Ig receptor; Contains: RecName: Full=Secretory component; Flags: Precursor	251 - 268	R.SSVTFDCSLGPEVANVPK.F	Carbamidomethyl: 7	73.8 (M:73.8)	2	953.967	953.964	0.0029	3.03
gi|3914346	RecName: Full=Polymeric immunoglobulin receptor; Short=PIgR; Short=Poly-Ig receptor; Contains: RecName: Full=Secretory component; Flags: Precursor	274 - 288	K.KNGGACNVVINTLGK.K	Carbamidomethyl: 6; Deamidated: 2	42.0 (M:42.0)	3	515.94	515.94	-0.0001	-0.29
gi|3914346	RecName: Full=Polymeric immunoglobulin receptor; Short=PIgR; Short=Poly-Ig receptor; Contains: RecName: Full=Secretory component; Flags: Precursor	275 - 288	K.NGGACNVVINTLGK.K	Carbamidomethyl: 5; Deamidated: 1	76.8 (M:76.8)	2	709.36	709.359	0.0013	1.8
gi|3914346	RecName: Full=Polymeric immunoglobulin receptor; Short=PIgR; Short=Poly-Ig receptor; Contains: RecName: Full=Secretory component; Flags: Precursor	303 - 315	K.DNGVFSVHITSLR.K		43.6 (M:43.6)	3	482.256	482.256	-0.0007	-1.45
gi|3914346	RecName: Full=Polymeric immunoglobulin receptor; Short=PIgR; Short=Poly-Ig receptor; Contains: RecName: Full=Secretory component; Flags: Precursor	303 - 315	K.DNGVFSVHITSLR.K	Deamidated: 2	54.8 (M:54.8)	3	482.584	482.584	-0.0005	-1.08
gi|3914346	RecName: Full=Polymeric immunoglobulin receptor; Short=PIgR; Short=Poly-Ig receptor; Contains: RecName: Full=Secretory component; Flags: Precursor	322 - 359	R.YVCGAQPEGEPQDGWPVQAWQLFVNEETAIPASPSVVK.G	Carbamidomethyl: 3	17.6 (M:17.6)	4	1046.75	1046.76	-0.004	-3.85
gi|3914346	RecName: Full=Polymeric immunoglobulin receptor; Short=PIgR; Short=Poly-Ig receptor; Contains: RecName: Full=Secretory component; Flags: Precursor	363 - 375	R.GGSVTVSCPYNPK.D	Carbamidomethyl: 8	56.0 (M:56.0)	2	683.327	683.327	0.0001	0.12
gi|3914346	RecName: Full=Polymeric immunoglobulin receptor; Short=PIgR; Short=Poly-Ig receptor; Contains: RecName: Full=Secretory component; Flags: Precursor	382 - 393	K.YWCHWEEAQNGR.C	Carbamidomethyl: 3; Deamidated: 10	46.4 (M:46.4)	3	546.226	546.225	0.0009	1.61
gi|3914346	RecName: Full=Polymeric immunoglobulin receptor; Short=PIgR; Short=Poly-Ig receptor; Contains: RecName: Full=Secretory component; Flags: Precursor	40 - 49	K.CYYPPTSVNR.H	Carbamidomethyl: 1	37.3 (M:37.3)	2	628.789	628.79	-0.001	-1.58
gi|3914346	RecName: Full=Polymeric immunoglobulin receptor; Short=PIgR; Short=Poly-Ig receptor; Contains: RecName: Full=Secretory component; Flags: Precursor	448 - 455	R.WISTVELK.V		20.5 (M:20.5)	2	488.275	488.279	-0.0038	-7.76
gi|3914346	RecName: Full=Polymeric immunoglobulin receptor; Short=PIgR; Short=Poly-Ig receptor; Contains: RecName: Full=Secretory component; Flags: Precursor	456 - 464	K.VVQGEPSLK.V		62.2 (M:62.2)	2	478.779	478.774	0.0049	10.33
gi|3914346	RecName: Full=Polymeric immunoglobulin receptor; Short=PIgR; Short=Poly-Ig receptor; Contains: RecName: Full=Secretory component; Flags: Precursor	487 - 492	K.FYSFEK.Y		30.8 (M:30.8)	2	410.699	410.697	0.0013	3.09
gi|3914346	RecName: Full=Polymeric immunoglobulin receptor; Short=PIgR; Short=Poly-Ig receptor; Contains: RecName: Full=Secretory component; Flags: Precursor	551 - 564	R.YGETAAVYVAVESR.V		127.7 (M:127.7)	2	757.88	757.878	0.0018	2.36
gi|1351907	RecName: Full=Serum albumin; AltName: Full=BSA; AltName: Allergen=Bos d 6; Flags: Precursor [Bos taurus]	106 - 117	R.ETYGDMADCCEK.Q	Carbamidomethyl: 9, 10	49.2 (M:49.2)	2	739.775	739.765	0.0099	13.36
gi|1351907	RecName: Full=Serum albumin; AltName: Full=BSA; AltName: Allergen=Bos d 6; Flags: Precursor [Bos taurus]	123 - 138	R.NECFLSHKDDSPDLPK.L	Carbamidomethyl: 3	32.9 (M:32.9)	4	476.222	476.223	-0.0006	-1.23
gi|1351907	RecName: Full=Serum albumin; AltName: Full=BSA; AltName: Allergen=Bos d 6; Flags: Precursor [Bos taurus]	139 - 151	K.LKPDPNTLCDEFK.A	Carbamidomethyl: 9	80.2 (M:80.2)	3	526.262	526.261	0.0016	3.08
gi|1351907	RecName: Full=Serum albumin; AltName: Full=BSA; AltName: Allergen=Bos d 6; Flags: Precursor [Bos taurus]	161 - 167	K.YLYEIAR.R		24.6 (M:24.6)	2	464.258	464.25	0.0075	16.12
gi|1351907	RecName: Full=Serum albumin; AltName: Full=BSA; AltName: Allergen=Bos d 6; Flags: Precursor [Bos taurus]	168 - 183	R.RHPYFYAPELLYYANK.Y		73.6 (M:73.6)	3	682.351	682.347	0.0038	5.5
gi|1351907	RecName: Full=Serum albumin; AltName: Full=BSA; AltName: Allergen=Bos d 6; Flags: Precursor [Bos taurus]	168 - 183	R.RHPYFYAPELLYYANK.Y	Deamidated: 15	27.4 (M:27.4)	3	682.691	682.676	0.0152	22.21
gi|1351907	RecName: Full=Serum albumin; AltName: Full=BSA; AltName: Allergen=Bos d 6; Flags: Precursor [Bos taurus]	169 - 183	R.HPYFYAPELLYYANK.Y		64.2 (M:64.2)	3	630.315	630.314	0.0009	1.42
gi|1351907	RecName: Full=Serum albumin; AltName: Full=BSA; AltName: Allergen=Bos d 6; Flags: Precursor [Bos taurus]	249 - 256	K.AEFVEVTK.L		39.0 (M:39.0)	2	461.75	461.748	0.0018	3.9
gi|1351907	RecName: Full=Serum albumin; AltName: Full=BSA; AltName: Allergen=Bos d 6; Flags: Precursor [Bos taurus]	267 - 280	K.ECCHGDLLECADDR.A	Carbamidomethyl: 2, 3, 10	51.7 (M:51.7)	3	583.895	583.892	0.0031	5.29
gi|1351907	RecName: Full=Serum albumin; AltName: Full=BSA; AltName: Allergen=Bos d 6; Flags: Precursor [Bos taurus]	286 - 297	K.YICDNQDTISSK.L	Carbamidomethyl: 3	68.2 (M:68.2)	2	722.335	722.325	0.0104	14.35
gi|1351907	RecName: Full=Serum albumin; AltName: Full=BSA; AltName: Allergen=Bos d 6; Flags: Precursor [Bos taurus]	298 - 309	K.LKECCDKPLLEK.S	Carbamidomethyl: 4, 5	55.3 (M:55.3)	3	511.6	511.599	0.0014	2.78
gi|1351907	RecName: Full=Serum albumin; AltName: Full=BSA; AltName: Allergen=Bos d 6; Flags: Precursor [Bos taurus]	300 - 309	K.ECCDKPLLEK.S	Carbamidomethyl: 2, 3	23.4 (M:23.4)	3	431.207	431.205	0.0017	4.01
gi|1351907	RecName: Full=Serum albumin; AltName: Full=BSA; AltName: Allergen=Bos d 6; Flags: Precursor [Bos taurus]	319 - 336	K.DAIPENLPPLTADFAEDK.D		71.0 (M:71.0)	3	652.659	652.658	0.0012	1.88
gi|1351907	RecName: Full=Serum albumin; AltName: Full=BSA; AltName: Allergen=Bos d 6; Flags: Precursor [Bos taurus]	319 - 336	K.DAIPENLPPLTADFAEDK.D	Deamidated: 6	17.9 (M:17.9)	2	978.985	978.976	0.0098	9.96
gi|1351907	RecName: Full=Serum albumin; AltName: Full=BSA; AltName: Allergen=Bos d 6; Flags: Precursor [Bos taurus]	319 - 340	K.DAIPENLPPLTADFAEDKDVCK.N	Carbamidomethyl: 21	42.2 (M:42.2)	3	820.066	820.065	0.0011	1.34
gi|1351907	RecName: Full=Serum albumin; AltName: Full=BSA; AltName: Allergen=Bos d 6; Flags: Precursor [Bos taurus]	347 - 359	K.DAFLGSFLYEYSR.R		77.3 (M:77.3)	2	784.506	784.375	0.1312	167.19
gi|1351907	RecName: Full=Serum albumin; AltName: Full=BSA; AltName: Allergen=Bos d 6; Flags: Precursor [Bos taurus]	35 - 44	R.FKDLGEEHFK.G		45.3 (M:45.3)	3	417.211	417.212	-0.0012	-2.76
gi|1351907	RecName: Full=Serum albumin; AltName: Full=BSA; AltName: Allergen=Bos d 6; Flags: Precursor [Bos taurus]	360 - 371	R.RHPEYAVSVLLR.L		100.8 (M:100.8)	3	480.607	480.609	-0.0016	-3.25
gi|1351907	RecName: Full=Serum albumin; AltName: Full=BSA; AltName: Allergen=Bos d 6; Flags: Precursor [Bos taurus]	361 - 371	R.HPEYAVSVLLR.L		54.1 (M:54.1)	3	428.573	428.575	-0.0025	-5.82
gi|1351907	RecName: Full=Serum albumin; AltName: Full=BSA; AltName: Allergen=Bos d 6; Flags: Precursor [Bos taurus]	37 - 44	K.DLGEEHFK.G		27.2 (M:27.2)	2	487.735	487.733	0.0025	5.16
gi|1351907	RecName: Full=Serum albumin; AltName: Full=BSA; AltName: Allergen=Bos d 6; Flags: Precursor [Bos taurus]	375 - 386	K.EYEATLEECCAK.D	Carbamidomethyl: 9, 10	60.2 (M:60.2)	2	751.818	751.811	0.0076	10.1
gi|1351907	RecName: Full=Serum albumin; AltName: Full=BSA; AltName: Allergen=Bos d 6; Flags: Precursor [Bos taurus]	387 - 399	K.DDPHACYSTVFDK.L	Carbamidomethyl: 6	60.3 (M:60.3)	3	518.889	518.889	0.0002	0.35
gi|1351907	RecName: Full=Serum albumin; AltName: Full=BSA; AltName: Allergen=Bos d 6; Flags: Precursor [Bos taurus]	402 - 412	K.HLVDEPQNLIK.Q		67.4 (M:67.4)	2	653.362	653.362	0.0001	0.08
gi|1351907	RecName: Full=Serum albumin; AltName: Full=BSA; AltName: Allergen=Bos d 6; Flags: Precursor [Bos taurus]	421 - 433	K.LGEYGFQNALIVR.Y		112.5 (M:112.5)	2	740.399	740.401	-0.0019	-2.54
gi|1351907	RecName: Full=Serum albumin; AltName: Full=BSA; AltName: Allergen=Bos d 6; Flags: Precursor [Bos taurus]	421 - 433	K.LGEYGFQNALIVR.Y	Deamidated: 7	59.7 (M:59.7)	2	740.891	740.893	-0.0021	-2.88
gi|1351907	RecName: Full=Serum albumin; AltName: Full=BSA; AltName: Allergen=Bos d 6; Flags: Precursor [Bos taurus]	437 - 451	R.KVPQVSTPTLVEVSR.S		91.9 (M:91.9)	3	547.317	547.317	-0.0005	-0.87
gi|1351907	RecName: Full=Serum albumin; AltName: Full=BSA; AltName: Allergen=Bos d 6; Flags: Precursor [Bos taurus]	438 - 451	K.VPQVSTPTLVEVSR.S		45.9 (M:45.9)	2	756.418	756.425	-0.0068	-9.01
gi|1351907	RecName: Full=Serum albumin; AltName: Full=BSA; AltName: Allergen=Bos d 6; Flags: Precursor [Bos taurus]	45 - 65	K.GLVLIAFSQYLQQCPFDEHVK.L	Carbamidomethyl: 14	61.7 (M:61.7)	3	831.427	831.426	0.0008	0.96
gi|1351907	RecName: Full=Serum albumin; AltName: Full=BSA; AltName: Allergen=Bos d 6; Flags: Precursor [Bos taurus]	469 - 482	R.MPCTEDYLSLILNR.L	Carbamidomethyl: 3	52.6 (M:52.6)	3	575.611	575.616	-0.0052	-9.1
gi|1351907	RecName: Full=Serum albumin; AltName: Full=BSA; AltName: Allergen=Bos d 6; Flags: Precursor [Bos taurus]	469 - 482	R.MPCTEDYLSLILNR.L	Carbamidomethyl: 3; Oxidation: 1	37.7 (M:37.7)	3	580.949	580.948	0.0014	2.48
gi|1351907	RecName: Full=Serum albumin; AltName: Full=BSA; AltName: Allergen=Bos d 6; Flags: Precursor [Bos taurus]	499 - 507	K.CCTESLVNR.R	Carbamidomethyl: 1, 2; Ammonia-loss: 1	64.3 (M:64.3)	2	561.243	561.239	0.004	7.14
gi|1351907	RecName: Full=Serum albumin; AltName: Full=BSA; AltName: Allergen=Bos d 6; Flags: Precursor [Bos taurus]	508 - 523	R.RPCFSALTPDETYVPK.A	Carbamidomethyl: 3	40.1 (M:40.1)	3	627.644	627.645	-0.0008	-1.29
gi|1351907	RecName: Full=Serum albumin; AltName: Full=BSA; AltName: Allergen=Bos d 6; Flags: Precursor [Bos taurus]	529 - 544	K.LFTFHADICTLPDTEK.Q	Carbamidomethyl: 9	61.5 (M:61.5)	3	636.645	636.645	0.0001	0.15
gi|1351907	RecName: Full=Serum albumin; AltName: Full=BSA; AltName: Allergen=Bos d 6; Flags: Precursor [Bos taurus]	548 - 557	K.KQTALVELLK.H		54.8 (M:54.8)	2	571.852	571.861	-0.0083	-14.46
gi|1351907	RecName: Full=Serum albumin; AltName: Full=BSA; AltName: Allergen=Bos d 6; Flags: Precursor [Bos taurus]	549 - 557	K.QTALVELLK.H	Gln->pyro-Glu: 1	58.3 (M:58.3)	2	499.3	499.3	-0.0001	-0.12
gi|1351907	RecName: Full=Serum albumin; AltName: Full=BSA; AltName: Allergen=Bos d 6; Flags: Precursor [Bos taurus]	549 - 557	K.QTALVELLK.H		61.5 (M:61.5)	2	507.811	507.813	-0.002	-4.03
gi|1351907	RecName: Full=Serum albumin; AltName: Full=BSA; AltName: Allergen=Bos d 6; Flags: Precursor [Bos taurus]	569 - 580	K.TVMENFVAFVDK.C		99.5 (M:99.5)	2	700.353	700.35	0.0028	4.05
gi|1351907	RecName: Full=Serum albumin; AltName: Full=BSA; AltName: Allergen=Bos d 6; Flags: Precursor [Bos taurus]	569 - 580	K.TVMENFVAFVDK.C	Deamidated: 5	71.0 (M:71.0)	2	700.843	700.842	0.0009	1.26
gi|1351907	RecName: Full=Serum albumin; AltName: Full=BSA; AltName: Allergen=Bos d 6; Flags: Precursor [Bos taurus]	569 - 580	K.TVMENFVAFVDK.C	Oxidation: 3	92.6 (M:92.6)	2	708.345	708.347	-0.0024	-3.35
gi|1351907	RecName: Full=Serum albumin; AltName: Full=BSA; AltName: Allergen=Bos d 6; Flags: Precursor [Bos taurus]	588 - 597	K.EACFAVEGPK.L	Carbamidomethyl: 3	51.4 (M:51.4)	2	554.264	554.261	0.0037	6.75
gi|1351907	RecName: Full=Serum albumin; AltName: Full=BSA; AltName: Allergen=Bos d 6; Flags: Precursor [Bos taurus]	598 - 607	K.LVVSTQTALA.-		24.8 (M:24.8)	2	501.795	501.795	-0.0003	-0.6
gi|1351907	RecName: Full=Serum albumin; AltName: Full=BSA; AltName: Allergen=Bos d 6; Flags: Precursor [Bos taurus]	66 - 75	K.LVNELTEFAK.T		60.2 (M:60.2)	2	582.316	582.319	-0.0032	-5.56
gi|1351907	RecName: Full=Serum albumin; AltName: Full=BSA; AltName: Allergen=Bos d 6; Flags: Precursor [Bos taurus]	66 - 75	K.LVNELTEFAK.T	Deamidated: 3	44.7 (M:44.7)	2	582.811	582.811	-0.0001	-0.22
gi|1351907	RecName: Full=Serum albumin; AltName: Full=BSA; AltName: Allergen=Bos d 6; Flags: Precursor [Bos taurus]	89 - 100	K.SLHTLFGDELCK.V	Carbamidomethyl: 11	65.9 (M:65.9)	3	473.902	473.903	-0.0009	-1.94
gi|118150406	secretoglobin family 1D member precursor [Bos taurus]	49 - 59	K.YNAPPEAVAAK.M		20.2 (M:20.2)	2	565.802	565.796	0.0068	11.96
gi|118150406	secretoglobin family 1D member precursor [Bos taurus]	75 - 83	R.LIITNILGK.I		52.5 (M:52.5)	2	492.828	492.826	0.0022	4.39
gi|31340900	serpin A3-1 precursor [Bos taurus]	172 - 179	R.SLINDYVK.N		27.5 (M:27.5)	2	476.259	476.261	-0.0022	-4.55
gi|31340900	serpin A3-1 precursor [Bos taurus]	197 - 208	R.TELVLVNYIYFK.A		44.1 (M:44.1)	2	751.404	751.419	-0.0144	-19.15
gi|31340900	serpin A3-1 precursor [Bos taurus]	284 - 291	K.LTPETLTR.W		50.7 (M:50.7)	2	465.767	465.766	0.0011	2.26
gi|31340900	serpin A3-1 precursor [Bos taurus]	87 - 98	R.GSTLTEILEGLK.F		19.4 (M:19.4)	2	630.856	630.856	0.0001	0.16
gi|296479003	TPA: 45 kDa calcium-binding protein precursor [Bos taurus]	124 - 136	K.TAEHFQEAVAESR.A		61.8 (M:61.8)	3	492.236	492.236	0.0001	0.28
gi|296479003	TPA: 45 kDa calcium-binding protein precursor [Bos taurus]	69 - 78	K.DFHQEVFLGK.D		36.3 (M:36.3)	3	407.206	407.208	-0.0021	-5.2
gi|296480310	TPA: apolipoprotein A-I-like [Bos taurus]	99 - 107	K.VAPLGEEFR.E		40.5 (M:40.5)	2	509.273	509.272	0.0014	2.69
gi|296474451	TPA: cysteine-rich secretory protein 3 [Bos taurus]	27 - 35	R.FADLSNTLK.N		39.1 (M:39.1)	2	504.783	504.772	0.0116	22.93
gi|296474451	TPA: cysteine-rich secretory protein 3 [Bos taurus]	51 - 61	R.GVSPPPSNMLK.M	Oxidation: 9	32.6 (M:32.6)	2	571.8	571.797	0.0026	4.51
gi|296478325	TPA: immunoglobulin lambda-6a light chain variable region-like [Bos taurus]	85 - 94	K.SDTTATLTIR.G		69.5 (M:69.5)	2	539.79	539.791	-0.0009	-1.68
gi|296482686	TPA: xanthine dehydrogenase/oxidase [Bos taurus]	2-13	M.TADELVFFVNGK.K	Deamidated: 10	55.6 (M:55.6)	2	670.843	670.84	0.0028	4.19
gi|296482686	TPA: xanthine dehydrogenase/oxidase [Bos taurus]	1,107 - 1,124	K.KNPDGSWEDWVMAAYQDR.V		39.6 (M:39.6)	3	723.325	723.322	0.0032	4.41
gi|296482686	TPA: xanthine dehydrogenase/oxidase [Bos taurus]	1,125 - 1,134	R.VSLSTTGFYR.T		79.6 (M:79.6)	2	565.797	565.796	0.0011	1.93
gi|296482686	TPA: xanthine dehydrogenase/oxidase [Bos taurus]	1,229 - 1,240	K.IPAFGSIPTEFR.V		56.7 (M:56.7)	2	667.855	667.859	-0.0038	-5.62
gi|296482686	TPA: xanthine dehydrogenase/oxidase [Bos taurus]	1,258 - 1,275	K.AVGEPPLFLGASVFFAIK.D		15.4 (M:15.4)	2	932.02	932.024	-0.0042	-4.48
gi|296482686	TPA: xanthine dehydrogenase/oxidase [Bos taurus]	130 - 149	R.NQPEPTVEEIEDAFQGNLCR.C	Carbamidomethyl: 19	75.4 (M:75.4)	3	782.698	782.694	0.004	5.05
gi|296482686	TPA: xanthine dehydrogenase/oxidase [Bos taurus]	19 - 31	K.NADPETTLLAYLR.R		39.9 (M:39.9)	2	738.887	738.888	-0.0017	-2.28
gi|296482686	TPA: xanthine dehydrogenase/oxidase [Bos taurus]	234 - 243	R.VTWIQASTLK.E		55.5 (M:55.5)	2	573.826	573.83	-0.0033	-5.7
gi|296482686	TPA: xanthine dehydrogenase/oxidase [Bos taurus]	257 - 269	K.LVVGNTEIGIEMK.F		76.9 (M:76.9)	2	701.883	701.884	-0.0011	-1.56
gi|296482686	TPA: xanthine dehydrogenase/oxidase [Bos taurus]	257 - 269	K.LVVGNTEIGIEMK.F	Oxidation: 12	88.3 (M:88.3)	2	709.884	709.882	0.0023	3.24
gi|296482686	TPA: xanthine dehydrogenase/oxidase [Bos taurus]	311 - 318	K.TLLEAVAK.L		26.9 (M:26.9)	2	422.76	422.761	-0.0009	-2.24
gi|296482686	TPA: xanthine dehydrogenase/oxidase [Bos taurus]	329 - 335	R.GVLEQLR.W		36.5 (M:36.5)	2	407.743	407.743	0.0001	0.23
gi|296482686	TPA: xanthine dehydrogenase/oxidase [Bos taurus]	344 - 371	K.SVASLGGNIITASPISDLNPVFMASGTK.L		67.1 (M:67.1)	3	916.479	916.481	-0.0022	-2.36
gi|296482686	TPA: xanthine dehydrogenase/oxidase [Bos taurus]	344 - 371	K.SVASLGGNIITASPISDLNPVFMASGTK.L	Oxidation: 23	65.2 (M:65.2)	3	921.81	921.813	-0.0027	-2.92
gi|296482686	TPA: xanthine dehydrogenase/oxidase [Bos taurus]	382 - 394	R.TVPMDHTFFPSYR.K		40.9 (M:40.9)	3	533.254	533.254	-0.0002	-0.44
gi|296482686	TPA: xanthine dehydrogenase/oxidase [Bos taurus]	382 - 394	R.TVPMDHTFFPSYR.K	Oxidation: 4	47.1 (M:47.1)	3	538.579	538.585	-0.0061	-11.38
gi|296482686	TPA: xanthine dehydrogenase/oxidase [Bos taurus]	396 - 413	K.TLLGPEEILLSIEIPYSR.E		36.8 (M:36.8)	3	681.719	681.717	0.0017	2.54
gi|296482686	TPA: xanthine dehydrogenase/oxidase [Bos taurus]	414 - 422	R.EDEFFSAFK.Q		49.6 (M:49.6)	2	560.258	560.253	0.0043	7.62
gi|296482686	TPA: xanthine dehydrogenase/oxidase [Bos taurus]	440 - 450	R.VLFQPGSMQVK.E		23.0 (M:23.0)	2	617.335	617.337	-0.0016	-2.52
gi|296482686	TPA: xanthine dehydrogenase/oxidase [Bos taurus]	440 - 450	R.VLFQPGSMQVK.E	Oxidation: 8	24.8 (M:24.8)	2	625.334	625.334	0.0001	0.21
gi|296482686	TPA: xanthine dehydrogenase/oxidase [Bos taurus]	451 - 462	K.ELALCYGGMADR.T	Carbamidomethyl: 5	51.5 (M:51.5)	2	678.307	678.308	-0.0009	-1.28
gi|296482686	TPA: xanthine dehydrogenase/oxidase [Bos taurus]	510 - 518	R.TLTLSFFFK.F		40.0 (M:40.0)	2	552.311	552.31	0.0006	1.01
gi|296482686	TPA: xanthine dehydrogenase/oxidase [Bos taurus]	519 - 525	K.FYLTVLK.K		37.4 (M:37.4)	2	442.267	442.268	-0.0011	-2.38
gi|296482686	TPA: xanthine dehydrogenase/oxidase [Bos taurus]	552 - 569	K.DPPANIQLFQEVPNGQSK.E	Deamidated: 16	32.8 (M:32.8)	3	661.664	661.665	-0.0011	-1.64
gi|296482686	TPA: xanthine dehydrogenase/oxidase [Bos taurus]	599 - 606	R.YENELFLR.L		42.2 (M:42.2)	2	542.279	542.277	0.0016	3.03
gi|296482686	TPA: xanthine dehydrogenase/oxidase [Bos taurus]	658 - 680	K.DTVTCVGHIIGAVVADTPEHAER.A	Carbamidomethyl: 5	40.4 (M:40.4)	4	612.555	612.555	0.0001	0.21
gi|296482686	TPA: xanthine dehydrogenase/oxidase [Bos taurus]	687 - 703	K.VTYEDLPAIITIEDAIK.N		49.8 (M:49.8)	3	635.349	635.347	0.0019	3.04
gi|296482686	TPA: xanthine dehydrogenase/oxidase [Bos taurus]	704 - 713	K.NNSFYGSELK.I		46.2 (M:46.2)	2	579.776	579.775	0.001	1.64
gi|296482686	TPA: xanthine dehydrogenase/oxidase [Bos taurus]	704 - 713	K.NNSFYGSELK.I	Deamidated: 1	36.3 (M:36.3)	2	580.276	580.267	0.0094	16.15
gi|296482686	TPA: xanthine dehydrogenase/oxidase [Bos taurus]	779 - 786	K.MLGVPVNR.I		15.8 (M:15.8)	2	443.253	443.252	0.0003	0.76
gi|296482686	TPA: xanthine dehydrogenase/oxidase [Bos taurus]	779 - 786	K.MLGVPVNR.I	Oxidation: 1	38.1 (M:38.1)	2	451.249	451.25	-0.0006	-1.33
gi|296482686	TPA: xanthine dehydrogenase/oxidase [Bos taurus]	805 - 818	R.STLVSVAVALAAYK.T		91.4 (M:91.4)	2	696.914	696.909	0.0056	8
gi|296482686	TPA: xanthine dehydrogenase/oxidase [Bos taurus]	830 - 839	R.NEDMLITGGR.H		38.1 (M:38.1)	2	553.272	553.269	0.0033	6.01
gi|296482686	TPA: xanthine dehydrogenase/oxidase [Bos taurus]	830 - 839	R.NEDMLITGGR.H	Oxidation: 4	58.1 (M:58.1)	2	561.269	561.266	0.0031	5.45
gi|296482686	TPA: xanthine dehydrogenase/oxidase [Bos taurus]	853 - 871	K.TGTIVALEVDHYSNAGNSR.D		64.8 (M:64.8)	3	668.665	668.664	0.0009	1.41
gi|296482686	TPA: xanthine dehydrogenase/oxidase [Bos taurus]	903 - 912	K.TNLSSNTAFR.G		56.0 (M:56.0)	2	555.777	555.78	-0.0038	-6.86
gi|296482686	TPA: xanthine dehydrogenase/oxidase [Bos taurus]	959 - 966	K.LEGFSVPR.C		42.1 (M:42.1)	2	452.747	452.748	-0.0014	-3.03
gi|296482686	TPA: xanthine dehydrogenase/oxidase [Bos taurus]	997 - 1,004	R.GLCIIPTK.F	Carbamidomethyl: 3	27.0 (M:27.0)	2	451.263	451.262	0.001	2.11
gi|296475269	TPA: ZBTB42 protein-like [Bos taurus]	115 - 122	R.VATIAPPR.A		30.9 (M:30.9)	2	412.751	412.753	-0.0018	-4.33
gi|296475269	TPA: ZBTB42 protein-like [Bos taurus]	115 - 122	R.VATMAPPR.A		39.9 (M:39.9)	2	421.758	421.731	0.0265	62.84
gi|397740864	vitamin D binding protein [Bos taurus]	219 - 228	R.ICSQYAAYGK.E	Carbamidomethyl: 2	46.3 (M:46.3)	2	580.78	580.774	0.0065	11.12
gi|397740864	vitamin D binding protein [Bos taurus]	276 - 283	K.ELPEYAVK.L		15.1 (M:15.1)	2	474.757	474.755	0.0012	2.48
gi|397740864	vitamin D binding protein [Bos taurus]	341 - 351	K.VLDQYIFELSR.K		60.9 (M:60.9)	2	691.868	691.869	-0.0017	-2.43
gi|397740864	vitamin D binding protein [Bos taurus]	355 - 362	R.IPEVFLTK.I		29.2 (M:29.2)	2	473.785	473.784	0.0007	1.53
gi|77735615	zinc-alpha-2-glycoprotein precursor [Bos taurus]	109 - 123	R.EGSHTFQGAFGCELR.N	Carbamidomethyl: 12	48.1 (M:48.1)	3	565.921	565.923	-0.002	-3.57
gi|77735615	zinc-alpha-2-glycoprotein precursor [Bos taurus]	147 - 162	K.EIPAWVPLDPAAQNTK.R		55.8 (M:55.8)	2	875.459	875.462	-0.0034	-3.89
gi|77735615	zinc-alpha-2-glycoprotein precursor [Bos taurus]	164 - 174	R.KWEAEAVYVQR.A		62.3 (M:62.3)	3	460.242	460.242	-0.0002	-0.47
gi|77735615	zinc-alpha-2-glycoprotein precursor [Bos taurus]	165 - 174	K.WEAEAVYVQR.A		43.1 (M:43.1)	2	625.817	625.812	0.0051	8.07
gi|77735615	zinc-alpha-2-glycoprotein precursor [Bos taurus]	177 - 188	K.AYLEEECPGMLR.R	Carbamidomethyl: 7	55.7 (M:55.7)	2	734.337	734.334	0.003	4.09
gi|77735615	zinc-alpha-2-glycoprotein precursor [Bos taurus]	177 - 188	K.AYLEEECPGMLR.R	Carbamidomethyl: 7; Oxidation: 10	66.2 (M:66.2)	2	742.335	742.331	0.0038	5.17
gi|77735615	zinc-alpha-2-glycoprotein precursor [Bos taurus]	201 - 217	R.QESPSVSVTGHAAPGHK.R		35.1 (M:35.1)	4	422.963	422.964	-0.0013	-3.08
gi|77735615	zinc-alpha-2-glycoprotein precursor [Bos taurus]	201 - 217	R.QESPSVSVTGHAAPGHK.R	Gln->pyro-Glu: 1	29.9 (M:29.9)	3	557.96	557.941	0.0186	33.28
gi|77735615	zinc-alpha-2-glycoprotein precursor [Bos taurus]	201 - 217	R.QESPSVSVTGHAAPGHK.R	Deamidated: 1	27.1 (M:27.1)	3	563.951	563.944	0.0064	11.42
gi|77735615	zinc-alpha-2-glycoprotein precursor [Bos taurus]	222 - 230	K.CLAYDFYPR.S	Carbamidomethyl: 1; Ammonia-loss: 1	46.7 (M:46.7)	2	594.269	594.263	0.0063	10.55
gi|77735615	zinc-alpha-2-glycoprotein precursor [Bos taurus]	222 - 230	K.CLAYDFYPR.S	Carbamidomethyl: 1	44.8 (M:44.8)	2	602.779	602.776	0.0023	3.77
gi|77735615	zinc-alpha-2-glycoprotein precursor [Bos taurus]	231 - 238	R.SIGLHWTR.A		34.0 (M:34.0)	2	485.267	485.267	0.0005	1.01
gi|77735615	zinc-alpha-2-glycoprotein precursor [Bos taurus]	283 - 295	R.SLTRPLTVPWDPR.Q		37.7 (M:37.7)	3	513.289	513.288	0.0013	2.54
gi|77735615	zinc-alpha-2-glycoprotein precursor [Bos taurus]	39 - 63	R.EGFPSFQAVAYLNDQPFFHYNSEGR.R		44.8 (M:44.8)	3	974.122	974.116	0.0063	6.48
gi|77735615	zinc-alpha-2-glycoprotein precursor [Bos taurus]	64 - 82	R.RAEPLAPWSQVEGMEDWEK.E		55.9 (M:55.9)	3	753.364	753.356	0.0079	10.51
gi|77735615	zinc-alpha-2-glycoprotein precursor [Bos taurus]	89 - 106	R.AREDIFMETLSDIMDYYK.D		22.8 (M:22.8)	3	747.343	747.346	-0.0033	-4.43
gi|77735615	zinc-alpha-2-glycoprotein precursor [Bos taurus]	89 - 106	R.AREDIFMETLSDIMDYYK.D	Oxidation: 14	59.9 (M:59.9)	3	752.675	752.678	-0.0029	-3.8
gi|77735615	zinc-alpha-2-glycoprotein precursor [Bos taurus]	89 - 106	R.AREDIFMETLSDIMDYYK.D	Oxidation: 7, 14	29.1 (M:29.1)	3	758.008	758.01	-0.0014	-1.88

## Sheet: Whey d3
Accession	Protein	Range	Sequence	Modifications	Scores	z	m/z meas.	m/z calc.	Δ m/z [Da]	Δ m/z [ppm]
gi|68	alpha lactalbumin [Bos taurus]	115 - 122	K.LDQWLCEK.L	Carbamidomethyl: 6	41.5 (M:41.5)	2	546.266	546.263	0.0027	4.88
gi|68	alpha lactalbumin [Bos taurus]	99 - 108	K.VGINYWLAHK.A		51.6 (M:51.6)	3	400.889	400.889	-0.0005	-1.32
gi|122697593	alpha-1-acid glycoprotein precursor [Bos taurus]	140 - 157	K.NVGVSFYADKPEVTQEQK.K		47.4 (M:47.4)	3	680.353	680.341	0.0119	17.44
gi|122697593	alpha-1-acid glycoprotein precursor [Bos taurus]	159 - 165	K.EFLDVIK.C		28.0 (M:28.0)	2	432.252	432.247	0.0051	11.71
gi|122697593	alpha-1-acid glycoprotein precursor [Bos taurus]	62 - 73	R.AIQAAFFYLEPR.H		88.6 (M:88.6)	2	713.392	713.38	0.0118	16.5
gi|27806941	alpha-1-antiproteinase precursor [Bos taurus]	197 - 213	K.VLDPNTVFALVNYISFK.G		88.9 (M:88.9)	3	647.354	647.356	-0.0014	-2.17
gi|27806941	alpha-1-antiproteinase precursor [Bos taurus]	229 - 239	R.DFHVDEQTTVK.V		37.3 (M:37.3)	3	440.218	440.214	0.0041	9.32
gi|27806941	alpha-1-antiproteinase precursor [Bos taurus]	289 - 296	K.LNNELLAK.F		37.0 (M:37.0)	2	457.771	457.769	0.0021	4.67
gi|27806941	alpha-1-antiproteinase precursor [Bos taurus]	302 - 312	K.YASSANLHLPK.L		33.6 (M:33.6)	3	400.889	400.884	0.0052	12.97
gi|27806751	alpha-2-HS-glycoprotein precursor [Bos taurus]	334 - 348	K.TPIVGQPSIPGGPVR.L		79.8 (M:79.8)	2	737.923	737.923	0.0011	1.44
gi|27806963	alpha-S2-casein precursor [Bos taurus]	107 - 128	K.FPQYLQYLYQGPIVLNPWDQVK.R		70.0 (M:70.0)	3	903.811	903.807	0.0034	3.73
gi|27806963	alpha-S2-casein precursor [Bos taurus]	130 - 140	R.NAVPITPTLNR.E		50.0 (M:50.0)	2	598.348	598.343	0.0045	7.46
gi|27806963	alpha-S2-casein precursor [Bos taurus]	189 - 196	K.FALPQYLK.T		35.2 (M:35.2)	2	490.285	490.284	0.0009	1.88
gi|27806963	alpha-S2-casein precursor [Bos taurus]	48 - 56	K.ENLCSTFCK.E	Carbamidomethyl: 4, 8	48.5 (M:48.5)	2	579.758	579.75	0.0085	14.69
gi|27806963	alpha-S2-casein precursor [Bos taurus]	96 - 106	K.ALNEINQFYQK.F		65.1 (M:65.1)	2	684.48	684.351	0.1288	188.22
gi|508838	anti-idiotype Ig lambda chain V region, partial [Bos taurus]	1-17	-.QSVVTQHPSVSGSLGQR.V	Gln->pyro-Glu: 1; Deamidated: 1	40.7 (M:40.7)	3	584.27	584.295	-0.0253	-43.24
gi|225825	beta casein	1-25	-.RELEELNVPGEIVESLSSSEESITR.I		97.8 (M:97.8)	3	934.81	934.805	0.005	5.39
gi|225825	beta casein	108 - 113	K.EMPFPK.Y		29.3 (M:29.3)	1	748.371	748.37	0.0009	1.21
gi|225825	beta casein	177 - 183	K.AVPYPQR.D		31.9 (M:31.9)	2	415.733	415.73	0.0038	9.22
gi|225825	beta casein	184 - 202	R.DMPIQAFLLYQEPVLGPVR.G		72.9 (M:72.9)	3	729.398	729.394	0.0038	5.24
gi|225825	beta casein	184 - 202	R.DMPIQAFLLYQEPVLGPVR.G	Oxidation: 2	76.8 (M:76.8)	3	734.726	734.726	0.0006	0.75
gi|225825	beta casein	203 - 209	R.GPFPIIV.-		28.4 (M:28.4)	1	742.452	742.45	0.0019	2.6
gi|225825	beta casein	33 - 48	K.FQSEEQQQTEDELQDK.I		55.3 (M:55.3)	3	661.291	661.292	-0.001	-1.56
gi|32306980	beta-2-microglobulin [Bos taurus]	29 - 38	K.SEQSDLSFSK.D		46.2 (M:46.2)	2	564.271	564.264	0.0064	11.27
gi|248143	beta-casein A2 variant [Bos taurus]	8-23	K.FQEEEQQQTEDELQDK.I		41.4 (M:41.4)	3	675.304	675.296	0.0088	12.96
gi|248143	beta-casein A2 variant [Bos taurus]	24 - 31	K.IHPFAQTQ.-		28.1 (M:28.1)	2	471.244	471.246	-0.002	-4.28
gi|2266432	butyrophilin [Bos taurus]	128 - 140	R.QDENYEEAIVHLK.V		47.0 (M:47.0)	3	529.927	529.927	0.0008	1.42
gi|2266432	butyrophilin [Bos taurus]	141 - 153	K.VAALGSDPHISMK.V		72.8 (M:72.8)	3	442.567	442.568	-0.0007	-1.63
gi|2266432	butyrophilin [Bos taurus]	182 - 192	R.GEEFPSMSESR.N		56.2 (M:56.2)	2	628.27	628.267	0.0037	5.82
gi|2266432	butyrophilin [Bos taurus]	193 - 203	R.NPDEEGLFTVR.A		79.4 (M:79.4)	2	638.81	638.812	-0.0022	-3.39
gi|2266432	butyrophilin [Bos taurus]	358 - 367	R.HYWEVEVGDR.T		16.8 (M:16.8)	3	430.563	430.535	0.0283	65.77
gi|2266432	butyrophilin [Bos taurus]	411 - 420	R.TPLPLAGPPR.R		41.8 (M:41.8)	2	509.804	509.806	-0.0021	-4.16
gi|2266432	butyrophilin [Bos taurus]	494 - 515	K.EIPLSPMGEDSASGDIETLHSK.L		69.8 (M:69.8)	3	771.704	771.702	0.0018	2.31
gi|2266432	butyrophilin [Bos taurus]	516 - 526	K.LIPLQPSQGVP.-		26.2 (M:26.2)	2	574.839	574.837	0.0013	2.25
gi|2266432	butyrophilin [Bos taurus]	70 - 78	K.VSPAVFVSR.E		55.6 (M:55.6)	2	481.276	481.277	-0.001	-2.08
gi|2266432	butyrophilin [Bos taurus]	95 - 110	R.VSLVEDHIAEGSVAVR.I		70.9 (M:70.9)	3	560.969	560.969	0.0007	1.19
gi|27807341	cathelicidin-1 precursor [Bos taurus]	135 - 144	K.QPWAPPQAAR.L		44.7 (M:44.7)	2	561.294	561.296	-0.0026	-4.61
gi|27807341	cathelicidin-1 precursor [Bos taurus]	41 - 56	R.AVDQLNEQSSEPNIYR.L		87.0 (M:87.0)	3	621.638	621.634	0.0035	5.61
gi|6980895	Chain A, 12-Bromododecanoic Acid Binds Inside The Calyx Of Bovine Beta-Lactoglobulin	1-8	-.LIVTQTMK.G		42.0 (M:42.0)	2	467.276	467.276	0.0006	1.22
gi|6980895	Chain A, 12-Bromododecanoic Acid Binds Inside The Calyx Of Bovine Beta-Lactoglobulin	1-8	-.LIVTQTMK.G	Oxidation: 7	44.7 (M:44.7)	2	475.272	475.273	-0.0009	-1.86
gi|6980895	Chain A, 12-Bromododecanoic Acid Binds Inside The Calyx Of Bovine Beta-Lactoglobulin	125 - 135	R.TPEVDDEALEK.F		78.3 (M:78.3)	2	623.303	623.296	0.0066	10.59
gi|6980895	Chain A, 12-Bromododecanoic Acid Binds Inside The Calyx Of Bovine Beta-Lactoglobulin	125 - 138	R.TPEVDDEALEKFDK.A		94.8 (M:94.8)	3	545.931	545.93	0.0014	2.49
gi|6980895	Chain A, 12-Bromododecanoic Acid Binds Inside The Calyx Of Bovine Beta-Lactoglobulin	142 - 148	K.ALPMHIR.L		35.7 (M:35.7)	2	419.244	419.242	0.0023	5.55
gi|6980895	Chain A, 12-Bromododecanoic Acid Binds Inside The Calyx Of Bovine Beta-Lactoglobulin	142 - 148	K.ALPMHIR.L	Oxidation: 4	25.2 (M:25.2)	2	427.234	427.239	-0.0053	-12.32
gi|6980895	Chain A, 12-Bromododecanoic Acid Binds Inside The Calyx Of Bovine Beta-Lactoglobulin	149 - 162	R.LSFNPTQLEEQCHI.-	Carbamidomethyl: 12	85.2 (M:85.2)	2	858.401	858.407	-0.0051	-5.92
gi|6980895	Chain A, 12-Bromododecanoic Acid Binds Inside The Calyx Of Bovine Beta-Lactoglobulin	15 - 40	K.VAGTWYSLAMAASDISLLDAQSAPLR.V		159.4 (M:159.4)	3	903.133	903.13	0.0031	3.46
gi|6980895	Chain A, 12-Bromododecanoic Acid Binds Inside The Calyx Of Bovine Beta-Lactoglobulin	15 - 40	K.VAGTWYSLAMAASDISLLDAQSAPLR.V	Deamidated: 21	55.1 (M:55.1)	3	903.639	903.458	0.1805	199.74
gi|6980895	Chain A, 12-Bromododecanoic Acid Binds Inside The Calyx Of Bovine Beta-Lactoglobulin	15 - 40	K.VAGTWYSLAMAASDISLLDAQSAPLR.V	Oxidation: 10	140.1 (M:140.1)	3	908.467	908.462	0.0048	5.28
gi|6980895	Chain A, 12-Bromododecanoic Acid Binds Inside The Calyx Of Bovine Beta-Lactoglobulin	41 - 60	R.VYVEELKPTPEGDLEILLQK.W		91.3 (M:91.3)	3	771.734	771.758	-0.0237	-30.73
gi|6980895	Chain A, 12-Bromododecanoic Acid Binds Inside The Calyx Of Bovine Beta-Lactoglobulin	84 - 91	K.IDALNENK.V		51.2 (M:51.2)	2	458.739	458.74	-0.0011	-2.33
gi|6980895	Chain A, 12-Bromododecanoic Acid Binds Inside The Calyx Of Bovine Beta-Lactoglobulin	92 - 100	K.VLVLDTDYK.K		72.7 (M:72.7)	2	533.294	533.295	-0.0011	-2.03
gi|6980895	Chain A, 12-Bromododecanoic Acid Binds Inside The Calyx Of Bovine Beta-Lactoglobulin	92 - 101	K.VLVLDTDYKK.Y		52.2 (M:52.2)	2	597.344	597.342	0.0011	1.88
gi|367460260	Chain A, Crystal Structure Of Bovine Serum Albumin	11-20	R.FKDLGEEHFK.G		33.5 (M:33.5)	3	417.214	417.212	0.0016	3.9
gi|367460260	Chain A, Crystal Structure Of Bovine Serum Albumin	107 - 114	K.DDSPDLPK.L		56.2 (M:56.2)	2	443.714	443.711	0.0028	6.21
gi|367460260	Chain A, Crystal Structure Of Bovine Serum Albumin	115 - 127	K.LKPDPNTLCDEFK.A	Carbamidomethyl: 9	95.0 (M:95.0)	3	526.257	526.261	-0.0035	-6.66
gi|367460260	Chain A, Crystal Structure Of Bovine Serum Albumin	13 - 20	K.DLGEEHFK.G		34.6 (M:34.6)	2	487.738	487.733	0.0055	11.29
gi|367460260	Chain A, Crystal Structure Of Bovine Serum Albumin	137 - 143	K.YLYEIAR.R		31.9 (M:31.9)	2	464.246	464.25	-0.0042	-9.06
gi|367460260	Chain A, Crystal Structure Of Bovine Serum Albumin	144 - 159	R.RHPYFYAPELLYYANK.Y		49.3 (M:49.3)	3	682.345	682.347	-0.0022	-3.18
gi|367460260	Chain A, Crystal Structure Of Bovine Serum Albumin	145 - 159	R.HPYFYAPELLYYANK.Y		66.7 (M:66.7)	3	630.438	630.314	0.1242	196.99
gi|367460260	Chain A, Crystal Structure Of Bovine Serum Albumin	21 - 41	K.GLVLIAFSQYLQQCPFDEHVK.L	Carbamidomethyl: 14	69.4 (M:69.4)	3	831.434	831.426	0.0082	9.84
gi|367460260	Chain A, Crystal Structure Of Bovine Serum Albumin	225 - 232	K.AEFVEVTK.L		36.8 (M:36.8)	2	461.755	461.748	0.0074	16.06
gi|367460260	Chain A, Crystal Structure Of Bovine Serum Albumin	243 - 256	K.ECCHGDLLECADDR.A	Carbamidomethyl: 2, 3, 10	54.3 (M:54.3)	3	583.895	583.892	0.003	5.18
gi|367460260	Chain A, Crystal Structure Of Bovine Serum Albumin	262 - 273	K.YICDNQDTISSK.L	Carbamidomethyl: 3	81.5 (M:81.5)	2	722.324	722.325	-0.0004	-0.6
gi|367460260	Chain A, Crystal Structure Of Bovine Serum Albumin	276 - 285	K.ECCDKPLLEK.S	Carbamidomethyl: 2, 3	22.1 (M:22.1)	3	431.21	431.205	0.0044	10.1
gi|367460260	Chain A, Crystal Structure Of Bovine Serum Albumin	286 - 294	K.SHCIAEVEK.D	Carbamidomethyl: 3	47.1 (M:47.1)	2	536.762	536.758	0.0036	6.74
gi|367460260	Chain A, Crystal Structure Of Bovine Serum Albumin	295 - 312	K.DAIPENLPPLTADFAEDK.D		79.3 (M:79.3)	3	652.661	652.658	0.0026	3.94
gi|367460260	Chain A, Crystal Structure Of Bovine Serum Albumin	295 - 316	K.DAIPENLPPLTADFAEDKDVCK.N	Carbamidomethyl: 21	46.4 (M:46.4)	3	820.067	820.065	0.0016	2.01
gi|367460260	Chain A, Crystal Structure Of Bovine Serum Albumin	323 - 335	K.DAFLGSFLYEYSR.R		76.0 (M:76.0)	2	784.39	784.375	0.0154	19.68
gi|367460260	Chain A, Crystal Structure Of Bovine Serum Albumin	336 - 347	R.RHPEYAVSVLLR.L		99.0 (M:99.0)	3	480.606	480.609	-0.0026	-5.35
gi|367460260	Chain A, Crystal Structure Of Bovine Serum Albumin	337 - 347	R.HPEYAVSVLLR.L		71.9 (M:71.9)	3	428.576	428.575	0.0009	2.08
gi|367460260	Chain A, Crystal Structure Of Bovine Serum Albumin	351 - 362	K.EYEATLEECCAK.D	Carbamidomethyl: 9, 10	75.5 (M:75.5)	2	751.82	751.811	0.0094	12.45
gi|367460260	Chain A, Crystal Structure Of Bovine Serum Albumin	363 - 375	K.DDPHACYSTVFDK.L	Carbamidomethyl: 6	65.4 (M:65.4)	3	518.889	518.889	0.0001	0.11
gi|367460260	Chain A, Crystal Structure Of Bovine Serum Albumin	378 - 388	K.HLVDEPQNLIK.Q		55.3 (M:55.3)	2	653.363	653.362	0.0013	2.04
gi|367460260	Chain A, Crystal Structure Of Bovine Serum Albumin	389 - 396	K.QNCDQFEK.L	Carbamidomethyl: 3; Gln->pyro-Glu: 1	35.7 (M:35.7)	2	526.222	526.211	0.011	20.91
gi|367460260	Chain A, Crystal Structure Of Bovine Serum Albumin	397 - 409	K.LGEYGFQNALIVR.Y		115.9 (M:115.9)	2	740.403	740.401	0.0017	2.32
gi|367460260	Chain A, Crystal Structure Of Bovine Serum Albumin	413 - 427	R.KVPQVSTPTLVEVSR.S		123.1 (M:123.1)	3	547.32	547.317	0.0025	4.48
gi|367460260	Chain A, Crystal Structure Of Bovine Serum Albumin	413 - 427	R.KVPQVSTPTLVEVSR.S	Deamidated: 4	31.7 (M:31.7)	3	547.606	547.645	-0.0396	-72.32
gi|367460260	Chain A, Crystal Structure Of Bovine Serum Albumin	414 - 427	K.VPQVSTPTLVEVSR.S		94.0 (M:94.0)	2	756.565	756.425	0.1398	184.77
gi|367460260	Chain A, Crystal Structure Of Bovine Serum Albumin	42 - 51	K.LVNELTEFAK.T		69.1 (M:69.1)	2	582.313	582.319	-0.0055	-9.44
gi|367460260	Chain A, Crystal Structure Of Bovine Serum Albumin	445 - 458	R.MPCTEDYLSLILNR.L	Carbamidomethyl: 3; Oxidation: 1	61.2 (M:61.2)	3	580.951	580.948	0.0029	5
gi|367460260	Chain A, Crystal Structure Of Bovine Serum Albumin	445 - 458	R.MPCTEDYLSLILNR.L	Carbamidomethyl: 3	69.9 (M:69.9)	2	863.087	862.921	0.1666	193.01
gi|367460260	Chain A, Crystal Structure Of Bovine Serum Albumin	459 - 465	R.LCVLHEK.T	Carbamidomethyl: 2	31.1 (M:31.1)	2	449.747	449.744	0.0027	6.03
gi|367460260	Chain A, Crystal Structure Of Bovine Serum Albumin	475 - 483	K.CCTESLVNR.R	Carbamidomethyl: 1, 2; Ammonia-loss: 1	75.4 (M:75.4)	2	561.24	561.239	0.0011	2.03
gi|367460260	Chain A, Crystal Structure Of Bovine Serum Albumin	475 - 483	K.CCTESLVNR.R	Carbamidomethyl: 1, 2	70.0 (M:70.0)	2	569.757	569.753	0.0046	8.05
gi|367460260	Chain A, Crystal Structure Of Bovine Serum Albumin	484 - 499	R.RPCFSALTPDETYVPK.A	Carbamidomethyl: 3	51.2 (M:51.2)	3	627.646	627.645	0.001	1.53
gi|367460260	Chain A, Crystal Structure Of Bovine Serum Albumin	505 - 520	K.LFTFHADICTLPDTEK.Q	Carbamidomethyl: 9	68.2 (M:68.2)	3	636.648	636.645	0.0028	4.36
gi|367460260	Chain A, Crystal Structure Of Bovine Serum Albumin	52 - 64	K.TCVADESHAGCEK.S	Carbamidomethyl: 2, 11	40.3 (M:40.3)	3	488.541	488.534	0.0066	13.46
gi|367460260	Chain A, Crystal Structure Of Bovine Serum Albumin	524 - 533	K.KQTALVELLK.H		59.4 (M:59.4)	2	571.857	571.861	-0.0042	-7.41
gi|367460260	Chain A, Crystal Structure Of Bovine Serum Albumin	525 - 533	K.QTALVELLK.H	Gln->pyro-Glu: 1	45.9 (M:45.9)	2	499.302	499.3	0.0017	3.48
gi|367460260	Chain A, Crystal Structure Of Bovine Serum Albumin	525 - 533	K.QTALVELLK.H		75.1 (M:75.1)	2	507.812	507.813	-0.001	-2.05
gi|367460260	Chain A, Crystal Structure Of Bovine Serum Albumin	545 - 556	K.TVMENFVAFVDK.C		64.2 (M:64.2)	2	700.354	700.35	0.0042	5.97
gi|367460260	Chain A, Crystal Structure Of Bovine Serum Albumin	545 - 556	K.TVMENFVAFVDK.C	Oxidation: 3	54.1 (M:54.1)	2	708.342	708.347	-0.0049	-6.88
gi|367460260	Chain A, Crystal Structure Of Bovine Serum Albumin	557 - 573	K.CCAADDKEACFAVEGPK.L	Carbamidomethyl: 1, 2, 10	102.0 (M:102.0)	3	643.273	643.271	0.0021	3.3
gi|367460260	Chain A, Crystal Structure Of Bovine Serum Albumin	564 - 573	K.EACFAVEGPK.L	Carbamidomethyl: 3	69.6 (M:69.6)	2	554.263	554.261	0.002	3.56
gi|367460260	Chain A, Crystal Structure Of Bovine Serum Albumin	574 - 583	K.LVVSTQTALA.-		27.9 (M:27.9)	2	501.795	501.795	0.0003	0.55
gi|367460260	Chain A, Crystal Structure Of Bovine Serum Albumin	65 - 76	K.SLHTLFGDELCK.V	Carbamidomethyl: 11	66.9 (M:66.9)	3	473.898	473.903	-0.0051	-10.76
gi|367460260	Chain A, Crystal Structure Of Bovine Serum Albumin	82 - 93	R.ETYGDMADCCEK.Q	Carbamidomethyl: 9, 10	50.7 (M:50.7)	2	739.773	739.765	0.0082	11.06
gi|367460260	Chain A, Crystal Structure Of Bovine Serum Albumin	99 - 106	R.NECFLSHK.D	Carbamidomethyl: 3	29.8 (M:29.8)	2	517.746	517.74	0.0066	12.8
gi|367460260	Chain A, Crystal Structure Of Bovine Serum Albumin	99 - 114	R.NECFLSHKDDSPDLPK.L	Carbamidomethyl: 3	22.5 (M:22.5)	4	476.226	476.223	0.0036	7.61
gi|168177284	Chain A, Model Of Actin-Fimbrin Abd2 Complex	196 - 205	R.GYSFTTTAER.E		52.4 (M:52.4)	2	566.774	566.767	0.0064	11.29
gi|168177284	Chain A, Model Of Actin-Fimbrin Abd2 Complex	359 - 371	K.QEYDESGPSIVHR.K		80.2 (M:80.2)	3	506.248	506.239	0.0094	18.57
gi|168177284	Chain A, Model Of Actin-Fimbrin Abd2 Complex	95 - 112	R.VAPEEHPVLLTEAPLNPK.A		49.2 (M:49.2)	3	652.04	652.026	0.0139	21.32
gi|29726555	Chain A, Xanthine Dehydrogenase From Bovine Milk With Inhibitor Tei-6720 Bound	1,124 - 1,133	R.VSLSTTGFYR.T		65.8 (M:65.8)	2	565.795	565.796	-0.0003	-0.45
gi|29726555	Chain A, Xanthine Dehydrogenase From Bovine Milk With Inhibitor Tei-6720 Bound	1,228 - 1,239	K.IPAFGSIPTEFR.V		66.2 (M:66.2)	2	667.855	667.859	-0.0034	-5.07
gi|29726555	Chain A, Xanthine Dehydrogenase From Bovine Milk With Inhibitor Tei-6720 Bound	1,295 - 1,303	R.LDSPATPEK.I		60.4 (M:60.4)	2	479.25	479.248	0.002	4.14
gi|29726555	Chain A, Xanthine Dehydrogenase From Bovine Milk With Inhibitor Tei-6720 Bound	18 - 30	K.NADPETTLLAYLR.R		55.2 (M:55.2)	2	738.888	738.888	-0.0005	-0.71
gi|29726555	Chain A, Xanthine Dehydrogenase From Bovine Milk With Inhibitor Tei-6720 Bound	233 - 242	R.VTWIQASTLK.E		58.5 (M:58.5)	2	573.827	573.83	-0.0027	-4.75
gi|29726555	Chain A, Xanthine Dehydrogenase From Bovine Milk With Inhibitor Tei-6720 Bound	328 - 334	R.GVLEQLR.W		33.6 (M:33.6)	2	407.744	407.743	0.0011	2.78
gi|29726555	Chain A, Xanthine Dehydrogenase From Bovine Milk With Inhibitor Tei-6720 Bound	343 - 370	K.SVASLGGNIITASPISDLNPVFMASGTK.L		72.0 (M:72.0)	3	916.485	916.481	0.0041	4.5
gi|29726555	Chain A, Xanthine Dehydrogenase From Bovine Milk With Inhibitor Tei-6720 Bound	343 - 370	K.SVASLGGNIITASPISDLNPVFMASGTK.L	Oxidation: 23	70.6 (M:70.6)	3	921.806	921.813	-0.0068	-7.35
gi|29726555	Chain A, Xanthine Dehydrogenase From Bovine Milk With Inhibitor Tei-6720 Bound	381 - 393	R.TVPMDHTFFPSYR.K		47.3 (M:47.3)	3	533.255	533.254	0.0017	3.22
gi|29726555	Chain A, Xanthine Dehydrogenase From Bovine Milk With Inhibitor Tei-6720 Bound	381 - 393	R.TVPMDHTFFPSYR.K	Oxidation: 4	38.9 (M:38.9)	3	538.586	538.585	0.001	1.88
gi|29726555	Chain A, Xanthine Dehydrogenase From Bovine Milk With Inhibitor Tei-6720 Bound	395 - 412	K.TLLGPEEILLSIEIPYSR.E		76.8 (M:76.8)	3	681.719	681.717	0.0014	2
gi|29726555	Chain A, Xanthine Dehydrogenase From Bovine Milk With Inhibitor Tei-6720 Bound	413 - 421	R.EDEFFSAFK.Q		40.4 (M:40.4)	2	560.254	560.253	0.001	1.85
gi|29726555	Chain A, Xanthine Dehydrogenase From Bovine Milk With Inhibitor Tei-6720 Bound	439 - 449	R.VLFQPGSMQVK.E		25.5 (M:25.5)	2	617.335	617.337	-0.002	-3.31
gi|29726555	Chain A, Xanthine Dehydrogenase From Bovine Milk With Inhibitor Tei-6720 Bound	439 - 449	R.VLFQPGSMQVK.E	Oxidation: 8	27.9 (M:27.9)	2	625.329	625.334	-0.0049	-7.89
gi|29726555	Chain A, Xanthine Dehydrogenase From Bovine Milk With Inhibitor Tei-6720 Bound	509 - 517	R.TLTLSFFFK.F		58.3 (M:58.3)	2	552.312	552.31	0.0011	2
gi|29726555	Chain A, Xanthine Dehydrogenase From Bovine Milk With Inhibitor Tei-6720 Bound	518 - 524	K.FYLTVLK.K		31.8 (M:31.8)	2	442.267	442.268	-0.0012	-2.73
gi|29726555	Chain A, Xanthine Dehydrogenase From Bovine Milk With Inhibitor Tei-6720 Bound	618 - 626	K.SIDVSEAQK.V		39.9 (M:39.9)	2	488.748	488.751	-0.0024	-4.88
gi|29726555	Chain A, Xanthine Dehydrogenase From Bovine Milk With Inhibitor Tei-6720 Bound	686 - 702	K.VTYEDLPAIITIEDAIK.N		68.8 (M:68.8)	3	635.344	635.347	-0.0034	-5.32
gi|29726555	Chain A, Xanthine Dehydrogenase From Bovine Milk With Inhibitor Tei-6720 Bound	703 - 712	K.NNSFYGSELK.I		30.8 (M:30.8)	2	579.779	579.775	0.0046	7.96
gi|29726555	Chain A, Xanthine Dehydrogenase From Bovine Milk With Inhibitor Tei-6720 Bound	778 - 785	K.MLGVPVNR.I	Oxidation: 1	43.9 (M:43.9)	2	451.249	451.25	-0.0005	-1.06
gi|29726555	Chain A, Xanthine Dehydrogenase From Bovine Milk With Inhibitor Tei-6720 Bound	829 - 838	R.NEDMLITGGR.H	Oxidation: 4	39.5 (M:39.5)	2	561.266	561.266	-0.0001	-0.21
gi|29726555	Chain A, Xanthine Dehydrogenase From Bovine Milk With Inhibitor Tei-6720 Bound	852 - 870	K.TGTIVALEVDHYSNAGNSR.D		81.3 (M:81.3)	3	668.663	668.664	-0.0011	-1.7
gi|29726555	Chain A, Xanthine Dehydrogenase From Bovine Milk With Inhibitor Tei-6720 Bound	902 - 911	K.TNLSSNTAFR.G		61.1 (M:61.1)	2	555.779	555.78	-0.0016	-2.79
gi|29726555	Chain A, Xanthine Dehydrogenase From Bovine Milk With Inhibitor Tei-6720 Bound	958 - 965	R.LEGFSVPR.C		47.9 (M:47.9)	2	452.748	452.748	-0.0003	-0.74
gi|29726555	Chain A, Xanthine Dehydrogenase From Bovine Milk With Inhibitor Tei-6720 Bound	996 - 1,003	R.GLCIIPTK.F	Carbamidomethyl: 3	26.2 (M:26.2)	2	451.264	451.262	0.0013	2.86
gi|28374017	Chain B, Crystal Structure Of Lactose Synthase Complex With Udp	66 - 73	K.VAIIIPFR.N		44.0 (M:44.0)	2	464.812	464.803	0.0099	21.38
gi|513137422	Chain L, Crystal Structure Of Bovine Antibody Blv1h12 With Ultralong Cdr H3	1-17	-.PAVLNQPSSVSGSLGQR.V	Deamidated: 5	61.1 (M:61.1)	2	849.455	849.444	0.0102	11.97
gi|513137422	Chain L, Crystal Structure Of Bovine Antibody Blv1h12 With Ultralong Cdr H3	1-17	-.PAVLNQPSSVSGSLGQR.V	Deamidated: 5, 6	45.2 (M:45.2)	2	849.772	849.937	-0.1642	-193.24
gi|513137422	Chain L, Crystal Structure Of Bovine Antibody Blv1h12 With Ultralong Cdr H3	115 - 133	K.SPPSVTLFPPSTEELNGNK.A		76.5 (M:76.5)	3	672.009	672.009	0.0002	0.26
gi|513137422	Chain L, Crystal Structure Of Bovine Antibody Blv1h12 With Ultralong Cdr H3	134 - 153	K.ATLVCLISDFYPGSVTVVWK.A	Carbamidomethyl: 5	32.6 (M:32.6)	3	752.393	752.398	-0.0043	-5.78
gi|513137422	Chain L, Crystal Structure Of Bovine Antibody Blv1h12 With Ultralong Cdr H3	176 - 190	K.YAASSYLSLTSSDWK.S		122.7 (M:122.7)	2	839.904	839.902	0.002	2.43
gi|513137422	Chain L, Crystal Structure Of Bovine Antibody Blv1h12 With Ultralong Cdr H3	193 - 208	K.GSYSCEVTHEGSTVTK.T	Carbamidomethyl: 5	36.3 (M:36.3)	3	581.276	581.261	0.0146	25.16
gi|513137422	Chain L, Crystal Structure Of Bovine Antibody Blv1h12 With Ultralong Cdr H3	47 - 55	R.TLIYGDTSR.A		42.1 (M:42.1)	2	513.278	513.267	0.0113	21.97
gi|27806907	clusterin preproprotein [Bos taurus]	153 - 161	R.IDSLMENDR.E		55.3 (M:55.3)	2	546.762	546.753	0.0088	16.03
gi|27806907	clusterin preproprotein [Bos taurus]	162 - 176	R.EQSHVMDVMEDSFTR.A		94.7 (M:94.7)	3	604.274	604.263	0.0119	19.64
gi|27806907	clusterin preproprotein [Bos taurus]	162 - 176	R.EQSHVMDVMEDSFTR.A	Oxidation: 9	76.5 (M:76.5)	3	609.608	609.594	0.0135	22.21
gi|27806907	clusterin preproprotein [Bos taurus]	177 - 188	R.ASSIMDELFQDR.F		102.6 (M:102.6)	2	706.342	706.33	0.0121	17.07
gi|27806907	clusterin preproprotein [Bos taurus]	177 - 188	R.ASSIMDELFQDR.F	Oxidation: 5	75.7 (M:75.7)	2	714.342	714.327	0.015	20.95
gi|27806907	clusterin preproprotein [Bos taurus]	209 - 216	R.GSLFFNPK.S		44.0 (M:44.0)	2	455.25	455.245	0.0047	10.34
gi|27806907	clusterin preproprotein [Bos taurus]	259 - 274	R.TPYHFPTMEFTENNDR.T		83.7 (M:83.7)	3	666.971	666.96	0.0116	17.34
gi|27806907	clusterin preproprotein [Bos taurus]	259 - 274	R.TPYHFPTMEFTENNDR.T	Oxidation: 8	71.9 (M:71.9)	3	672.303	672.292	0.0118	17.52
gi|27806907	clusterin preproprotein [Bos taurus]	275 - 289	R.TVCKEIRHNSTGCLR.M	Carbamidomethyl: 3, 13	15.8 (M:15.8)	4	458.423	458.482	-0.059	-128.61
gi|27806907	clusterin preproprotein [Bos taurus]	332 - 343	R.LYDQLLQSYQQK.M		49.0 (M:49.0)	3	509.611	509.6	0.0108	21.13
gi|27806907	clusterin preproprotein [Bos taurus]	401 - 427	K.LFNSFPITVTVPQEVSSPNFMENVAEK.A		63.1 (M:63.1)	3	1008.86	1008.84	0.0233	23.09
gi|27806907	clusterin preproprotein [Bos taurus]	401 - 427	K.LFNSFPITVTVPQEVSSPNFMENVAEK.A	Oxidation: 21	57.3 (M:57.3)	3	1014.2	1014.17	0.0247	24.38
gi|27806907	clusterin preproprotein [Bos taurus]	63 - 72	K.LLLSSLEEAK.K		76.3 (M:76.3)	2	551.831	551.821	0.01	18.15
gi|27806907	clusterin preproprotein [Bos taurus]	63 - 73	K.LLLSSLEEAKK.K		60.3 (M:60.3)	3	410.922	410.915	0.0069	16.79
gi|95147674	complement factor B precursor [Bos taurus]	455 - 473	K.LQGMENLEDVFVQMLDESR.T		75.6 (M:75.6)	3	751.694	751.689	0.005	6.71
gi|741536	component PP3	100 - 106	K.LMELGHK.I		22.5 (M:22.5)	2	414.226	414.226	0	0.07
gi|741536	component PP3	124 - 134	K.SLFSHAFEVVK.T		30.6 (M:30.6)	3	421.896	421.896	0.0002	0.55
gi|741536	component PP3	25 - 35	R.NLQISNEDLSK.E		47.8 (M:47.8)	2	630.832	630.825	0.0072	11.39
gi|38683423	endopin 2B [Bos taurus]	176 - 182	K.LINEYVK.N		33.7 (M:33.7)	2	439.755	439.753	0.0026	5.85
gi|38683423	endopin 2B [Bos taurus]	287 - 294	K.LTPETLTR.W		34.2 (M:34.2)	2	465.765	465.766	-0.0017	-3.71
gi|38683423	endopin 2B [Bos taurus]	312 - 321	R.FSISSHYQLK.D		45.9 (M:45.9)	3	403.881	403.88	0.001	2.37
gi|38683423	endopin 2B [Bos taurus]	322 - 330	K.DILSQLGIK.K		37.7 (M:37.7)	2	493.798	493.798	0.0004	0.73
gi|38683423	endopin 2B [Bos taurus]	332 - 347	K.IFTSDADFSGITDDHK.L		72.0 (M:72.0)	3	590.271	590.272	-0.0018	-2.98
gi|38683423	endopin 2B [Bos taurus]	401 - 410	K.ETQSIIFLGK.V		42.3 (M:42.3)	2	568.319	568.322	-0.0024	-4.26
gi|886211	epithelial mucin, partial [Bos taurus]	13 - 23	R.SIWGLILQIYK.Q		41.3 (M:41.3)	2	667.394	667.398	-0.0033	-4.9
gi|886211	epithelial mucin, partial [Bos taurus]	26 - 34	R.DFLGLSEIK.F		42.2 (M:42.2)	2	511.282	511.282	0.0003	0.6
gi|27807349	factor XIIa inhibitor precursor [Bos taurus]	111 - 126	R.SAEAVLGEALTDFSLR.L		74.3 (M:74.3)	3	560.298	560.293	0.0048	8.54
gi|27807349	factor XIIa inhibitor precursor [Bos taurus]	208 - 216	K.DTFAEASQR.L		34.6 (M:34.6)	2	512.739	512.738	0.0002	0.47
gi|89611	Ig gamma-2 chain C region (clone 32.2) - bovine (fragment)	8-18	K.VYPLSSCCGDK.S	Carbamidomethyl: 7, 8	47.1 (M:47.1)	2	643.28	643.281	-0.0014	-2.21
gi|89611	Ig gamma-2 chain C region (clone 32.2) - bovine (fragment)	115 - 126	R.EPSVFIFPPKPK.D		33.7 (M:33.7)	3	462.6	462.599	0.0006	1.3
gi|89611	Ig gamma-2 chain C region (clone 32.2) - bovine (fragment)	180 - 195	R.VVSALPIQHQDWTGGK.E		72.1 (M:72.1)	3	579.313	579.309	0.0039	6.69
gi|89611	Ig gamma-2 chain C region (clone 32.2) - bovine (fragment)	205 - 212	K.GLSASIVR.I		33.1 (M:33.1)	2	401.745	401.743	0.0028	6.85
gi|89611	Ig gamma-2 chain C region (clone 32.2) - bovine (fragment)	223 - 238	R.EPQVYVLDPPKEELSK.S		52.8 (M:52.8)	3	624.329	624.331	-0.0025	-3.99
gi|89611	Ig gamma-2 chain C region (clone 32.2) - bovine (fragment)	273 - 282	R.TTPPQLDADR.S		65.5 (M:65.5)	2	557.279	557.28	-0.0016	-2.92
gi|89611	Ig gamma-2 chain C region (clone 32.2) - bovine (fragment)	283 - 289	R.SYFLYSK.L		23.2 (M:23.2)	2	454.231	454.232	-0.0005	-1.16
gi|89611	Ig gamma-2 chain C region (clone 32.2) - bovine (fragment)	300 - 319	R.GDTYTCVVMHEALHNHYMQK.S	Carbamidomethyl: 6	17.4 (M:17.4)	4	609.278	609.274	0.004	6.49
gi|91982959	immunoglobulin gamma 1 heavy chain constant region [Bos taurus]	8-18	K.VYPLSSCCGDK.S	Carbamidomethyl: 7, 8	47.1 (M:47.1)	2	643.28	643.281	-0.0014	-2.21
gi|91982959	immunoglobulin gamma 1 heavy chain constant region [Bos taurus]	129 - 154	K.DTLTISGTPEVTCVVVDVGHDDPEVK.F	Carbamidomethyl: 13	79.5 (M:79.5)	3	928.12	928.12	-0.0003	-0.35
gi|91982959	immunoglobulin gamma 1 heavy chain constant region [Bos taurus]	155 - 172	K.FSWFVDNVEVNTATTKPR.E		93.8 (M:93.8)	3	704.354	704.357	-0.0033	-4.65
gi|91982959	immunoglobulin gamma 1 heavy chain constant region [Bos taurus]	155 - 172	K.FSWFVDNVEVNTATTKPR.E	Deamidated: 7	103.9 (M:103.9)	3	704.683	704.685	-0.0016	-2.31
gi|91982959	immunoglobulin gamma 1 heavy chain constant region [Bos taurus]	188 - 197	R.IQHQDWTGGK.E		44.5 (M:44.5)	2	585.295	585.288	0.0066	11.22
gi|91982959	immunoglobulin gamma 1 heavy chain constant region [Bos taurus]	19 - 47	K.SSSTVTLGCLVSSYMPEPVTVTWNSGALK.S	Carbamidomethyl: 9	52.5 (M:52.5)	3	1024.5	1024.51	-0.0023	-2.29
gi|91982959	immunoglobulin gamma 1 heavy chain constant region [Bos taurus]	203 - 214	K.VHNEGLPAPIVR.T		51.9 (M:51.9)	3	434.583	434.582	0.0009	2.18
gi|91982959	immunoglobulin gamma 1 heavy chain constant region [Bos taurus]	225 - 240	R.EPQVYVLAPPQEELSK.S		76.4 (M:76.4)	3	609.657	609.656	0.0011	1.81
gi|91982959	immunoglobulin gamma 1 heavy chain constant region [Bos taurus]	273 - 291	K.YGTTPPQLDADSSYFLYSK.L		96.7 (M:96.7)	3	718.339	718.341	-0.0016	-2.29
gi|91982959	immunoglobulin gamma 1 heavy chain constant region [Bos taurus]	297 - 321	R.NSWQEGDTYTCVVMHEALHNHYTQK.S	Carbamidomethyl: 11	49.9 (M:49.9)	5	610.474	610.473	0.0013	2.2
gi|373427751	immunoglobulin heavy chain variable region, partial [Bos taurus]	6-13	R.ESGPSLVK.A		41.5 (M:41.5)	2	408.728	408.727	0.0016	4.02
gi|373427751	immunoglobulin heavy chain variable region, partial [Bos taurus]	1-5	-.QVQLR.E	Gln->pyro-Glu: 1	17.2 (M:17.2)	1	626.367	626.362	0.0046	7.35
gi|4063715	immunoglobulin IgA heavy chain constant region [Bos taurus]	143 - 157	K.SAEGASFTWNPTGGK.T		80.8 (M:80.8)	2	755.351	755.352	-0.0016	-2.12
gi|4063715	immunoglobulin IgA heavy chain constant region [Bos taurus]	202 - 209	K.SSLTATIK.K		40.6 (M:40.6)	2	410.745	410.742	0.0028	6.84
gi|4063715	immunoglobulin IgA heavy chain constant region [Bos taurus]	266 - 289	K.YLTWGPLPEAGQSVTTFAVTSVLR.V		60.1 (M:60.1)	3	865.123	865.127	-0.0038	-4.42
gi|4063715	immunoglobulin IgA heavy chain constant region [Bos taurus]	290 - 296	R.VDAEVWK.Q		27.4 (M:27.4)	2	423.722	423.721	0.0006	1.44
gi|4063715	immunoglobulin IgA heavy chain constant region [Bos taurus]	52 - 77	R.NFPAVLAGSLYTMSSQLTLPASLCPK.G	Carbamidomethyl: 24	95.5 (M:95.5)	3	922.816	922.812	0.0044	4.79
gi|343482353	immunoglobulin kappa light chain constant region [Bos taurus]	2-19	R.SDAEPSVFLFKPSDEQLK.T		43.5 (M:43.5)	3	679.68	679.677	0.0022	3.25
gi|343482353	immunoglobulin kappa light chain constant region [Bos taurus]	94 - 101	K.SLTTTLVK.S		27.1 (M:27.1)	2	431.768	431.766	0.0018	4.16
gi|343197018	immunoglobulin lambda light chain constant region 3 allotypic variant IGLC3b [Bos taurus]	5-16	K.SAPSVTLFPPSK.E		66.0 (M:66.0)	2	615.962	615.84	0.1218	197.81
gi|343197018	immunoglobulin lambda light chain constant region 3 allotypic variant IGLC3b [Bos taurus]	5-23	K.SAPSVTLFPPSKEELDTNK.A		72.1 (M:72.1)	3	687.363	687.356	0.0066	9.67
gi|343197018	immunoglobulin lambda light chain constant region 3 allotypic variant IGLC3b [Bos taurus]	24 - 43	K.ATLVCLISDFYPGSVTVVWK.A	Carbamidomethyl: 5	32.6 (M:32.6)	3	752.393	752.398	-0.0043	-5.78
gi|343197018	immunoglobulin lambda light chain constant region 3 allotypic variant IGLC3b [Bos taurus]	66 - 80	K.YAASSYLSLTDSDWK.S		104.3 (M:104.3)	2	853.913	853.899	0.0142	16.59
gi|343197018	immunoglobulin lambda light chain constant region 3 allotypic variant IGLC3b [Bos taurus]	83 - 98	K.GSYSCEVTHDGSTVTK.T	Carbamidomethyl: 5	46.9 (M:46.9)	3	576.609	576.59	0.019	32.9
gi|2323384	immunoglobulin light chain variable region [Bos taurus]	1-17	-.QAVLTQPSSVSGSLGQR.V	Gln->pyro-Glu: 1	86.0 (M:86.0)	2	849.446	849.444	0.0016	1.84
gi|2323384	immunoglobulin light chain variable region [Bos taurus]	1-17	-.QAVLTQPSSVSGSLGQR.V	Gln->pyro-Glu: 1; Deamidated: 1	75.4 (M:75.4)	2	849.772	849.937	-0.1642	-193.24
gi|2323384	immunoglobulin light chain variable region [Bos taurus]	48 - 56	R.TLIYGATSR.A		50.1 (M:50.1)	2	491.28	491.272	0.0084	17.01
gi|33413902	immunoglobulin mu heavy chain constant region [Bos taurus]	2-25	R.VFPLVSCVSSPSDESTVALGCLAR.D	Carbamidomethyl: 7, 21	93.0 (M:93.0)	3	851.092	851.089	0.003	3.54
gi|33413902	immunoglobulin mu heavy chain constant region [Bos taurus]	104 - 118	K.AEVLSPVVSVFVPPR.N		91.5 (M:91.5)	3	532.644	532.643	0.0008	1.49
gi|33413902	immunoglobulin mu heavy chain constant region [Bos taurus]	129 - 141	K.SSLICQATDFSPK.Q	Carbamidomethyl: 5	76.0 (M:76.0)	2	727.352	727.353	-0.0013	-1.77
gi|33413902	immunoglobulin mu heavy chain constant region [Bos taurus]	142 - 149	K.QISLSWFR.D		42.2 (M:42.2)	2	518.783	518.782	0.0002	0.33
gi|33413902	immunoglobulin mu heavy chain constant region [Bos taurus]	154 - 174	R.IVSGISEGQVETVQSSPVTFR.A		108.5 (M:108.5)	3	740.725	740.722	0.0028	3.71
gi|33413902	immunoglobulin mu heavy chain constant region [Bos taurus]	175 - 184	R.AYSMLTITER.D		73.1 (M:73.1)	2	592.805	592.803	0.0021	3.47
gi|33413902	immunoglobulin mu heavy chain constant region [Bos taurus]	26 - 37	R.DFVPNSVSFSWK.F		68.6 (M:68.6)	2	706.845	706.846	-0.0013	-1.81
gi|33413902	immunoglobulin mu heavy chain constant region [Bos taurus]	319 - 334	K.DVAMKPPSVYLLPPTR.E		67.3 (M:67.3)	3	595.331	595.331	0.0005	0.83
gi|33413902	immunoglobulin mu heavy chain constant region [Bos taurus]	351 - 364	K.GFAPADVFVQWLQR.G		83.7 (M:83.7)	3	545.29	545.288	0.0027	4.97
gi|33413902	immunoglobulin mu heavy chain constant region [Bos taurus]	373 - 403	K.YVTSSPAPEPQDPSVYFVHSILTVAEEDWSK.G		70.6 (M:70.6)	3	1160.23	1160.23	0.0048	4.18
gi|33413902	immunoglobulin mu heavy chain constant region [Bos taurus]	48 - 56	R.FWTFPEVLR.D		53.9 (M:53.9)	2	597.815	597.819	-0.0038	-6.38
gi|300459	kappa-casein C [cattle, milk, Peptide Mutant, 169 aa]	1-10	-.QEQNQEQPIR.C	Gln->pyro-Glu: 1	66.7 (M:66.7)	2	626.802	626.799	0.0024	3.75
gi|300459	kappa-casein C [cattle, milk, Peptide Mutant, 169 aa]	25 - 34	K.YIPIQYVLSR.Y		55.6 (M:55.6)	2	626.365	626.358	0.0064	10.28
gi|300459	kappa-casein C [cattle, milk, Peptide Mutant, 169 aa]	69 - 86	R.SPAQILQWQVLSNTVPAK.S		96.2 (M:96.2)	3	660.706	660.702	0.0037	5.66
gi|300459	kappa-casein C [cattle, milk, Peptide Mutant, 169 aa]	69 - 86	R.SPAQILQWQVLSNTVPAK.S	Deamidated: 13	89.4 (M:89.4)	3	661.032	661.03	0.0022	3.35
gi|8099322	kappa-casein precursor [Bos taurus]	16 - 25	K.YIPIQYVLSR.Y		55.6 (M:55.6)	2	626.365	626.358	0.0064	10.28
gi|8099322	kappa-casein precursor [Bos taurus]	60 - 77	R.SPAQILQWQVLSNTVPAK.S		96.2 (M:96.2)	3	660.706	660.702	0.0037	5.66
gi|8099322	kappa-casein precursor [Bos taurus]	60 - 77	R.SPAQILQWQVLSNTVPAK.S	Deamidated: 13	89.4 (M:89.4)	3	661.032	661.03	0.0022	3.35
gi|8099322	kappa-casein precursor [Bos taurus]	78 - 88	K.SCQAQPTTMAR.H	Carbamidomethyl: 2	43.3 (M:43.3)	2	625.785	625.784	0.001	1.52
gi|8099322	kappa-casein precursor [Bos taurus]	89 - 102	R.HPHPHLSFMAIPPK.K		49.7 (M:49.7)	4	402.97	402.967	0.0027	6.7
gi|8099322	kappa-casein precursor [Bos taurus]	89 - 102	R.HPHPHLSFMAIPPK.K	Oxidation: 9	47.2 (M:47.2)	4	406.973	406.966	0.0075	18.38
gi|114051856	keratin, type II cytoskeletal 7 [Bos taurus]	255 - 266	R.SLDLDSIIAEVK.A		81.4 (M:81.4)	2	651.875	651.861	0.0137	21.08
gi|193299659	lactoferrin [Bos taurus]	105 - 118	K.ESPQTHYYAVAVVK.K		54.6 (M:54.6)	3	531.276	531.275	0.001	1.81
gi|193299659	lactoferrin [Bos taurus]	119 - 131	K.KGSNFQLDQLQGR.K		61.0 (M:61.0)	3	497.587	497.595	-0.0079	-15.83
gi|193299659	lactoferrin [Bos taurus]	120 - 131	K.GSNFQLDQLQGR.K		102.0 (M:102.0)	2	681.852	681.842	0.0105	15.41
gi|193299659	lactoferrin [Bos taurus]	120 - 131	K.GSNFQLDQLQGR.K	Deamidated: 3, 5	37.0 (M:37.0)	2	682.829	682.826	0.0037	5.37
gi|193299659	lactoferrin [Bos taurus]	171 - 182	K.FFSASCVPCIDR.Q	Carbamidomethyl: 6, 9	78.5 (M:78.5)	2	729.829	729.829	0.0003	0.42
gi|193299659	lactoferrin [Bos taurus]	183 - 193	R.QAYPNLCQLCK.G	Carbamidomethyl: 7, 10; Gln->pyro-Glu: 1	39.6 (M:39.6)	2	689.321	689.318	0.003	4.42
gi|193299659	lactoferrin [Bos taurus]	183 - 193	R.QAYPNLCQLCK.G	Carbamidomethyl: 7, 10	79.8 (M:79.8)	2	697.833	697.831	0.0018	2.57
gi|193299659	lactoferrin [Bos taurus]	206 - 216	R.EPYFGYSGAFK.C		64.4 (M:64.4)	2	633.296	633.295	0.001	1.5
gi|193299659	lactoferrin [Bos taurus]	217 - 229	K.CLQDGAGDVAFVK.E	Carbamidomethyl: 1; Ammonia-loss: 1	66.0 (M:66.0)	2	681.83	681.822	0.0085	12.41
gi|193299659	lactoferrin [Bos taurus]	217 - 229	K.CLQDGAGDVAFVK.E	Carbamidomethyl: 1	111.7 (M:111.7)	2	690.344	690.335	0.0089	12.93
gi|193299659	lactoferrin [Bos taurus]	230 - 240	K.ETTVFENLPEK.A		57.9 (M:57.9)	2	653.844	653.83	0.0137	20.9
gi|193299659	lactoferrin [Bos taurus]	263 - 277	K.ECHLAQVPSHAVVAR.S	Carbamidomethyl: 2	58.8 (M:58.8)	4	419.201	419.219	-0.0176	-41.94
gi|193299659	lactoferrin [Bos taurus]	263 - 277	K.ECHLAQVPSHAVVAR.S	Carbamidomethyl: 2; Deamidated: 6	54.7 (M:54.7)	4	419.386	419.465	-0.0791	-188.69
gi|193299659	lactoferrin [Bos taurus]	27 - 37	R.WCTISQPEWFK.C	Carbamidomethyl: 2	55.8 (M:55.8)	2	741.349	741.348	0.0011	1.54
gi|193299659	lactoferrin [Bos taurus]	278 - 288	R.SVDGKEDLIWK.L		61.6 (M:61.6)	3	430.563	430.563	0.0002	0.42
gi|193299659	lactoferrin [Bos taurus]	283 - 288	K.EDLIWK.L		31.1 (M:31.1)	2	402.219	402.219	0.0004	0.93
gi|193299659	lactoferrin [Bos taurus]	304 - 315	R.SFQLFGSPPGQR.D		57.3 (M:57.3)	2	660.835	660.838	-0.0033	-5.01
gi|193299659	lactoferrin [Bos taurus]	316 - 320	R.DLLFK.D		27.8 (M:27.8)	1	635.378	635.376	0.0013	2.1
gi|193299659	lactoferrin [Bos taurus]	321 - 328	K.DSALGFLR.I		57.0 (M:57.0)	2	439.74	439.74	-0.0004	-0.87
gi|193299659	lactoferrin [Bos taurus]	333 - 342	K.VDSALYLGSR.Y		75.8 (M:75.8)	2	540.798	540.788	0.0099	18.29
gi|193299659	lactoferrin [Bos taurus]	364 - 375	R.VVWCAVGPEEQK.K	Carbamidomethyl: 4	60.3 (M:60.3)	2	701.342	701.345	-0.003	-4.32
gi|193299659	lactoferrin [Bos taurus]	406 - 423	K.GEADALNLDGGYIYTAGK.C		121.7 (M:121.7)	2	914.452	914.442	0.0101	11
gi|193299659	lactoferrin [Bos taurus]	424 - 434	K.CGLVPVLAENR.K	Carbamidomethyl: 1; Ammonia-loss: 1	63.4 (M:63.4)	2	605.813	605.816	-0.0035	-5.8
gi|193299659	lactoferrin [Bos taurus]	424 - 434	K.CGLVPVLAENR.K	Carbamidomethyl: 1	69.2 (M:69.2)	2	614.324	614.329	-0.0049	-7.95
gi|193299659	lactoferrin [Bos taurus]	439 - 459	K.HSSLDCVLRPTEGYLAVAVVK.K	Carbamidomethyl: 6	62.7 (M:62.7)	4	579.313	579.311	0.0017	2.92
gi|193299659	lactoferrin [Bos taurus]	47 - 57	K.KLGAPSITCVR.R	Carbamidomethyl: 9	70.9 (M:70.9)	3	401.229	401.229	0.0006	1.4
gi|193299659	lactoferrin [Bos taurus]	48 - 57	K.LGAPSITCVR.R	Carbamidomethyl: 8	75.0 (M:75.0)	2	537.292	537.292	-0.0002	-0.34
gi|193299659	lactoferrin [Bos taurus]	520 - 533	R.LCALCAGDDQGLDK.C	Carbamidomethyl: 2, 5	108.5 (M:108.5)	2	768.337	768.345	-0.0078	-10.21
gi|193299659	lactoferrin [Bos taurus]	542 - 550	K.YYGYTGAFR.C		39.5 (M:39.5)	2	549.271	549.256	0.0148	26.87
gi|193299659	lactoferrin [Bos taurus]	551 - 563	R.CLAEDVGDVAFVK.N	Carbamidomethyl: 1; Ammonia-loss: 1	91.1 (M:91.1)	2	703.341	703.337	0.0042	5.99
gi|193299659	lactoferrin [Bos taurus]	551 - 563	R.CLAEDVGDVAFVK.N	Carbamidomethyl: 1	95.0 (M:95.0)	2	711.847	711.85	-0.0036	-5.1
gi|193299659	lactoferrin [Bos taurus]	59 - 66	R.AFALECIR.A	Carbamidomethyl: 6	49.7 (M:49.7)	2	490.266	490.255	0.0105	21.43
gi|193299659	lactoferrin [Bos taurus]	590 - 597	R.LLCLDGTR.K	Carbamidomethyl: 3	45.2 (M:45.2)	2	474.25	474.253	-0.0024	-4.98
gi|193299659	lactoferrin [Bos taurus]	598 - 619	R.KPVTEAQSCHLAVAPNHAVVSR.S	Carbamidomethyl: 9	105.2 (M:105.2)	4	593.554	593.563	-0.0086	-14.42
gi|193299659	lactoferrin [Bos taurus]	628 - 639	K.QVLLHQQALFGK.N		57.7 (M:57.7)	3	461.276	461.27	0.0058	12.64
gi|193299659	lactoferrin [Bos taurus]	628 - 639	K.QVLLHQQALFGK.N	Deamidated: 1	39.7 (M:39.7)	3	461.585	461.598	-0.0128	-27.77
gi|193299659	lactoferrin [Bos taurus]	657 - 669	K.NLLFNDNTECLAK.L	Carbamidomethyl: 10	69.7 (M:69.7)	2	776.39	776.377	0.0132	17.03
gi|193299659	lactoferrin [Bos taurus]	670 - 692	K.LGGRPTYEEYLGTEYVTAIANLK.K		86.8 (M:86.8)	3	853.453	853.443	0.0101	11.87
gi|193299659	lactoferrin [Bos taurus]	694 - 708	K.CSTSPLLEACAFLTR.-	Carbamidomethyl: 1, 10; Ammonia-loss: 1	63.3 (M:63.3)	2	854.906	854.905	0.0005	0.55
gi|193299659	lactoferrin [Bos taurus]	694 - 708	K.CSTSPLLEACAFLTR.-	Carbamidomethyl: 1, 10	115.3 (M:115.3)	2	863.426	863.419	0.0072	8.29
gi|193299659	lactoferrin [Bos taurus]	72 - 88	K.KADAVTLDGGMVFEAGR.D		88.0 (M:88.0)	3	579.629	579.626	0.0033	5.77
gi|193299659	lactoferrin [Bos taurus]	72 - 88	K.KADAVTLDGGMVFEAGR.D	Oxidation: 11	99.0 (M:99.0)	3	584.968	584.958	0.0104	17.76
gi|193299659	lactoferrin [Bos taurus]	73 - 88	K.ADAVTLDGGMVFEAGR.D		93.2 (M:93.2)	2	804.89	804.888	0.0019	2.41
gi|193299659	lactoferrin [Bos taurus]	93 - 104	K.LRPVAAEIYGTK.E		70.1 (M:70.1)	3	439.92	439.922	-0.0025	-5.6
gi|861514	pancreatic elastase inhibitor, EI=serpin {N-terminal, reactive-site loop} [Bos taurus]	1-12	-.LPENVTPEEQHK.G		64.5 (M:64.5)	3	474.241	474.24	0.0004	0.91
gi|151555693	PIGR protein [Bos taurus]	110 - 117	K.CGLGISSR.G	Carbamidomethyl: 1	45.7 (M:45.7)	2	425.217	425.216	0.0011	2.68
gi|151555693	PIGR protein [Bos taurus]	191 - 209	R.AHISILGTNTLVFSVVINR.V		67.4 (M:67.4)	3	685.401	685.397	0.0039	5.76
gi|151555693	PIGR protein [Bos taurus]	20 - 34	K.SPIFGPEEVTSVEGR.S		97.0 (M:97.0)	2	802.409	802.402	0.0075	9.41
gi|151555693	PIGR protein [Bos taurus]	231 - 250	K.INIDLQVLEPEPELVYGDLR.S		81.8 (M:81.8)	3	775.75	775.749	0.0008	1.01
gi|151555693	PIGR protein [Bos taurus]	231 - 250	K.INIDLQVLEPEPELVYGDLR.S	Deamidated: 2	30.4 (M:30.4)	3	776.086	776.077	0.0083	10.68
gi|151555693	PIGR protein [Bos taurus]	274 - 288	K.KNGGACNVVINTLGK.K	Carbamidomethyl: 6; Deamidated: 2	78.3 (M:78.3)	3	515.944	515.94	0.004	7.76
gi|151555693	PIGR protein [Bos taurus]	303 - 315	K.DNGVFSVHITSLR.K	Deamidated: 2	35.1 (M:35.1)	3	482.585	482.584	0.0008	1.64
gi|151555693	PIGR protein [Bos taurus]	363 - 375	R.GGSVTVSCPYNPK.D	Carbamidomethyl: 8	48.6 (M:48.6)	2	683.332	683.327	0.0055	8.08
gi|151555693	PIGR protein [Bos taurus]	40 - 49	K.CYYPPTSVNR.H	Carbamidomethyl: 1	43.2 (M:43.2)	2	628.799	628.79	0.0092	14.63
gi|151555693	PIGR protein [Bos taurus]	448 - 455	R.WISTVELK.V		25.2 (M:25.2)	2	488.277	488.279	-0.0019	-3.95
gi|151555693	PIGR protein [Bos taurus]	456 - 464	K.VVQGEPSLK.V		41.9 (M:41.9)	2	478.78	478.774	0.0057	11.92
gi|528953238	PREDICTED: alpha-S1-casein isoform X3 [Bos taurus]	111 - 126	K.YKVPQLEIVPNSAEER.L		72.5 (M:72.5)	3	624.667	624.667	0.0002	0.34
gi|528953238	PREDICTED: alpha-S1-casein isoform X3 [Bos taurus]	113 - 126	K.VPQLEIVPNSAEER.L		68.4 (M:68.4)	2	790.918	790.918	0.0009	1.2
gi|528953238	PREDICTED: alpha-S1-casein isoform X3 [Bos taurus]	140 - 158	K.EPMIGVNQELAYFYPELFR.Q		74.0 (M:74.0)	3	772.721	772.717	0.0043	5.62
gi|528953238	PREDICTED: alpha-S1-casein isoform X3 [Bos taurus]	140 - 158	K.EPMIGVNQELAYFYPELFR.Q	Oxidation: 3	64.1 (M:64.1)	3	778.059	778.049	0.0104	13.38
gi|528953238	PREDICTED: alpha-S1-casein isoform X3 [Bos taurus]	159 - 200	R.QFYQLDAYPSGAWYYVPLGTQYTDAPSFSDIPNPIGSENSEK.T	Deamidated: 21	34.0 (M:34.0)	4	1180.11	1180.04	0.0677	57.4
gi|528953238	PREDICTED: alpha-S1-casein isoform X3 [Bos taurus]	159 - 200	R.QFYQLDAYPSGAWYYVPLGTQYTDAPSFSDIPNPIGSENSEK.T	Deamidated: 1, 4	15.9 (M:15.9)	4	1180.12	1180.29	-0.175	-148.27
gi|528953238	PREDICTED: alpha-S1-casein isoform X3 [Bos taurus]	201 - 206	K.TTMPLW.-		30.1 (M:30.1)	1	748.362	748.37	-0.0073	-9.72
gi|528953238	PREDICTED: alpha-S1-casein isoform X3 [Bos taurus]	201 - 206	K.TTMPLW.-	Oxidation: 3	40.1 (M:40.1)	1	764.501	764.365	0.1368	178.92
gi|528953238	PREDICTED: alpha-S1-casein isoform X3 [Bos taurus]	23 - 37	K.HQGLPQEVLNENLLR.F		90.1 (M:90.1)	3	587.323	587.32	0.003	5.17
gi|528953238	PREDICTED: alpha-S1-casein isoform X3 [Bos taurus]	23 - 37	K.HQGLPQEVLNENLLR.F	Deamidated: 12	62.4 (M:62.4)	3	587.754	587.648	0.1065	181.18
gi|528953238	PREDICTED: alpha-S1-casein isoform X3 [Bos taurus]	38 - 49	R.FFVAPFPEVFGK.E		58.8 (M:58.8)	2	692.868	692.869	-0.0007	-1.03
gi|528953238	PREDICTED: alpha-S1-casein isoform X3 [Bos taurus]	87 - 107	K.HIQKEDVPSERYLGYLEQLLR.L		28.2 (M:28.2)	4	647.47	647.347	0.123	189.9
gi|528953238	PREDICTED: alpha-S1-casein isoform X3 [Bos taurus]	87 - 107	K.HIQKEDVPSERYLGYLEQLLR.L	Deamidated: 3	30.0 (M:30.0)	4	647.673	647.593	0.0802	123.82
gi|528953238	PREDICTED: alpha-S1-casein isoform X3 [Bos taurus]	98 - 107	R.YLGYLEQLLR.L		72.5 (M:72.5)	2	634.363	634.356	0.0067	10.6
gi|297474460	PREDICTED: keratin, type II cytoskeletal 1 [Bos taurus]	182 - 195	K.SLNNQFASFIDKVR.F		58.7 (M:58.7)	3	546.971	546.958	0.0129	23.66
gi|297474460	PREDICTED: keratin, type II cytoskeletal 1 [Bos taurus]	196 - 207	R.FLEQQNQVLQTK.W		89.0 (M:89.0)	2	738.401	738.396	0.0043	5.83
gi|297474460	PREDICTED: keratin, type II cytoskeletal 1 [Bos taurus]	460 - 468	R.DYQELMNTK.L	Oxidation: 6	31.3 (M:31.3)	2	579.253	579.261	-0.008	-13.9
gi|297474460	PREDICTED: keratin, type II cytoskeletal 1 [Bos taurus]	480 - 488	R.TLLEGEESR.M		80.2 (M:80.2)	2	517.263	517.262	0.0017	3.31
gi|528936696	PREDICTED: kininogen-2 isoform X2 [Bos taurus]	152 - 160	K.SPDLEPVLR.Y		46.1 (M:46.1)	2	513.284	513.285	-0.0012	-2.3
gi|528993975	PREDICTED: lactoperoxidase isoform X3 [Bos taurus]	187 - 216	R.SLLFMQWGQIVDHDLDFAPETELGSNEHSK.T		31.2 (M:31.2)	4	861.676	861.661	0.015	17.42
gi|528993975	PREDICTED: lactoperoxidase isoform X3 [Bos taurus]	336 - 345	R.VPCFLAGDFR.A	Carbamidomethyl: 3	60.0 (M:60.0)	2	591.296	591.292	0.0041	6.92
gi|528993975	PREDICTED: lactoperoxidase isoform X3 [Bos taurus]	502 - 508	K.MVTSELR.N		30.9 (M:30.9)	2	418.223	418.221	0.0023	5.59
gi|528993975	PREDICTED: lactoperoxidase isoform X3 [Bos taurus]	518 - 530	K.IHGFDLAAINLQR.C		65.3 (M:65.3)	3	489.943	489.94	0.0029	5.96
gi|528993975	PREDICTED: lactoperoxidase isoform X3 [Bos taurus]	544 - 552	R.GFCGLSQPK.T	Carbamidomethyl: 3	35.0 (M:35.0)	2	497.245	497.245	0.0001	0.24
gi|528993975	PREDICTED: lactoperoxidase isoform X3 [Bos taurus]	608 - 613	R.QFQQIR.D		19.2 (M:19.2)	2	410.228	410.227	0.0006	1.37
gi|528993975	PREDICTED: lactoperoxidase isoform X3 [Bos taurus]	642 - 651	R.LICDNTHITK.V	Carbamidomethyl: 3	44.6 (M:44.6)	3	405.548	405.545	0.0027	6.75
gi|528952550	PREDICTED: osteopontin isoform X1 [Bos taurus]	153 - 161	R.GDSVAYGLK.S		47.0 (M:47.0)	2	455.249	455.237	0.0116	25.56
gi|528952550	PREDICTED: osteopontin isoform X1 [Bos taurus]	227 - 238	K.HSNLIESQENSK.L		41.7 (M:41.7)	3	462.566	462.56	0.006	13.05
gi|528952550	PREDICTED: osteopontin isoform X1 [Bos taurus]	239 - 255	K.LSQEFHSLEDKLDLDHK.S		45.6 (M:45.6)	4	514.264	514.26	0.0033	6.42
gi|528952550	PREDICTED: osteopontin isoform X1 [Bos taurus]	266 - 278	R.ISHELDSASSEVN.-		61.4 (M:61.4)	2	694.324	694.32	0.0038	5.46
gi|528952550	PREDICTED: osteopontin isoform X1 [Bos taurus]	36 - 51	K.YPDAVATWLKPDPSQK.Q		58.1 (M:58.1)	3	605.99	605.981	0.0095	15.62
gi|528937925	PREDICTED: serotransferrin isoform X1 [Bos taurus]	107 - 120	K.DNPQTHYYAVAVVK.K	Deamidated: 4	38.3 (M:38.3)	3	535.942	535.935	0.0067	12.56
gi|528937925	PREDICTED: serotransferrin isoform X1 [Bos taurus]	156 - 166	K.ELPDPQESIQR.A		54.5 (M:54.5)	2	656.336	656.331	0.0055	8.41
gi|528937925	PREDICTED: serotransferrin isoform X1 [Bos taurus]	217 - 229	K.CLMEGAGDVAFVK.H	Carbamidomethyl: 1; Ammonia-loss: 1	59.1 (M:59.1)	2	690.344	690.32	0.0234	33.92
gi|528937925	PREDICTED: serotransferrin isoform X1 [Bos taurus]	230 - 243	K.HSTVFDNLPNPEDR.K		34.9 (M:34.9)	3	547.606	547.594	0.0122	22.3
gi|528937925	PREDICTED: serotransferrin isoform X1 [Bos taurus]	27 - 37	R.WCTISTHEANK.C	Carbamidomethyl: 2	38.7 (M:38.7)	3	449.547	449.543	0.0039	8.6
gi|528937925	PREDICTED: serotransferrin isoform X1 [Bos taurus]	283 - 299	K.EDVIWELLNHAQEHFGK.D		45.4 (M:45.4)	4	517.013	517.009	0.004	7.81
gi|528937925	PREDICTED: serotransferrin isoform X1 [Bos taurus]	315 - 319	K.DLLFK.D		27.8 (M:27.8)	1	635.378	635.376	0.0013	2.1
gi|528937925	PREDICTED: serotransferrin isoform X1 [Bos taurus]	351 - 365	R.ESKPPDSSKDECMVK.W	Carbamidomethyl: 12	41.9 (M:41.9)	4	434.956	434.951	0.0046	10.47
gi|528937925	PREDICTED: serotransferrin isoform X1 [Bos taurus]	447 - 455	K.GYLAVAVVK.T		33.2 (M:33.2)	2	460.284	460.284	0.0001	0.15
gi|528937925	PREDICTED: serotransferrin isoform X1 [Bos taurus]	48 - 59	R.ILESGPFVSCVK.K	Carbamidomethyl: 10	45.4 (M:45.4)	2	668.351	668.352	-0.0011	-1.66
gi|528937925	PREDICTED: serotransferrin isoform X1 [Bos taurus]	539 - 547	R.YYGYTGAFR.C		39.5 (M:39.5)	2	549.271	549.256	0.0148	26.87
gi|528937925	PREDICTED: serotransferrin isoform X1 [Bos taurus]	594 - 606	R.KPVTDAENCHLAR.G	Carbamidomethyl: 9	71.7 (M:71.7)	3	504.266	504.252	0.0137	27.09
gi|158454989	RADIL protein [Bos taurus]	729 - 745	R.LLTQYQLASAMGPGQPR.R	Deamidated: 4, 15	41.8 (M:41.8)	4	458.923	458.986	-0.0626	-136.36
gi|109940188	RecName: Full=ATP-binding cassette sub-family G member 2; AltName: Full=Urate exporter; AltName: CD_antigen=CD338	177 - 183	K.VGTQFIR.G		41.8 (M:41.8)	2	410.735	410.737	-0.0023	-5.7
gi|109940188	RecName: Full=ATP-binding cassette sub-family G member 2; AltName: Full=Urate exporter; AltName: CD_antigen=CD338	309 - 324	R.EDIGDEANETEEPSKK.D		49.0 (M:49.0)	3	597.602	597.602	-0.0002	-0.28
gi|109940188	RecName: Full=ATP-binding cassette sub-family G member 2; AltName: Full=Urate exporter; AltName: CD_antigen=CD338	86 - 95	K.SSLLDILAAR.K		73.4 (M:73.4)	2	529.817	529.814	0.0028	5.27
gi|124056491	RecName: Full=Complement C3; Contains: RecName: Full=Complement C3 beta chain; Contains: RecName: Full=Complement C3 alpha chain; Contains: RecName: Full=C3a anaphylatoxin; Contains: RecName: Full=Acylation stimulating protein; Short=ASP; AltName: Full=C3adesArg; Contains: RecName: Full=Complement C3b alpha' chain; Contains: RecName: Full=Complement C3c alpha' chain fragment 1; Contains: RecName:…	1,042 - 1,049	R.QESLELIR.K		55.0 (M:55.0)	2	494.288	494.277	0.0108	21.78
gi|124056491	RecName: Full=Complement C3; Contains: RecName: Full=Complement C3 beta chain; Contains: RecName: Full=Complement C3 alpha chain; Contains: RecName: Full=C3a anaphylatoxin; Contains: RecName: Full=Acylation stimulating protein; Short=ASP; AltName: Full=C3adesArg; Contains: RecName: Full=Complement C3b alpha' chain; Contains: RecName: Full=Complement C3c alpha' chain fragment 1; Contains: RecName:…	1,051 - 1,059	K.GYTQQLAFR.Q		57.0 (M:57.0)	2	542.291	542.283	0.0079	14.5
gi|124056491	RecName: Full=Complement C3; Contains: RecName: Full=Complement C3 beta chain; Contains: RecName: Full=Complement C3 alpha chain; Contains: RecName: Full=C3a anaphylatoxin; Contains: RecName: Full=Acylation stimulating protein; Short=ASP; AltName: Full=C3adesArg; Contains: RecName: Full=Complement C3b alpha' chain; Contains: RecName: Full=Complement C3c alpha' chain fragment 1; Contains: RecName:…	1,084 - 1,097	K.VFALAANLIAIDSK.D		94.7 (M:94.7)	2	723.435	723.422	0.0136	18.81
gi|124056491	RecName: Full=Complement C3; Contains: RecName: Full=Complement C3 beta chain; Contains: RecName: Full=Complement C3 alpha chain; Contains: RecName: Full=C3a anaphylatoxin; Contains: RecName: Full=Acylation stimulating protein; Short=ASP; AltName: Full=C3adesArg; Contains: RecName: Full=Complement C3b alpha' chain; Contains: RecName: Full=Complement C3c alpha' chain fragment 1; Contains: RecName:…	1,098 - 1,104	K.DLCETVK.W	Carbamidomethyl: 3	27.5 (M:27.5)	2	432.713	432.71	0.0029	6.62
gi|124056491	RecName: Full=Complement C3; Contains: RecName: Full=Complement C3 beta chain; Contains: RecName: Full=Complement C3 alpha chain; Contains: RecName: Full=C3a anaphylatoxin; Contains: RecName: Full=Acylation stimulating protein; Short=ASP; AltName: Full=C3adesArg; Contains: RecName: Full=Complement C3b alpha' chain; Contains: RecName: Full=Complement C3c alpha' chain fragment 1; Contains: RecName:…	1,105 - 1,110	K.WLILEK.Q		17.2 (M:17.2)	2	401.247	401.247	0.0003	0.71
gi|124056491	RecName: Full=Complement C3; Contains: RecName: Full=Complement C3 beta chain; Contains: RecName: Full=Complement C3 alpha chain; Contains: RecName: Full=C3a anaphylatoxin; Contains: RecName: Full=Acylation stimulating protein; Short=ASP; AltName: Full=C3adesArg; Contains: RecName: Full=Complement C3b alpha' chain; Contains: RecName: Full=Complement C3c alpha' chain fragment 1; Contains: RecName:…	1,111 - 1,133	K.QKPDGIFQEDGPVIHQEMIGGFR.D		73.8 (M:73.8)	4	650.328	650.325	0.0034	5.19
gi|124056491	RecName: Full=Complement C3; Contains: RecName: Full=Complement C3 beta chain; Contains: RecName: Full=Complement C3 alpha chain; Contains: RecName: Full=C3a anaphylatoxin; Contains: RecName: Full=Acylation stimulating protein; Short=ASP; AltName: Full=C3adesArg; Contains: RecName: Full=Complement C3b alpha' chain; Contains: RecName: Full=Complement C3c alpha' chain fragment 1; Contains: RecName:…	1,171 - 1,180	K.AGDFLENHYR.E		50.7 (M:50.7)	3	407.861	407.86	0.0011	2.66
gi|124056491	RecName: Full=Complement C3; Contains: RecName: Full=Complement C3 beta chain; Contains: RecName: Full=Complement C3 alpha chain; Contains: RecName: Full=C3a anaphylatoxin; Contains: RecName: Full=Acylation stimulating protein; Short=ASP; AltName: Full=C3adesArg; Contains: RecName: Full=Complement C3b alpha' chain; Contains: RecName: Full=Complement C3c alpha' chain fragment 1; Contains: RecName:…	1,184 - 1,200	R.RPYTVAIAAYALALLGK.L		84.4 (M:84.4)	3	597.693	597.689	0.0044	7.35
gi|124056491	RecName: Full=Complement C3; Contains: RecName: Full=Complement C3 beta chain; Contains: RecName: Full=Complement C3 alpha chain; Contains: RecName: Full=C3a anaphylatoxin; Contains: RecName: Full=Acylation stimulating protein; Short=ASP; AltName: Full=C3adesArg; Contains: RecName: Full=Complement C3b alpha' chain; Contains: RecName: Full=Complement C3c alpha' chain fragment 1; Contains: RecName:…	1,219 - 1,225	R.WEEPNQK.L		23.3 (M:23.3)	2	465.725	465.719	0.0058	12.51
gi|124056491	RecName: Full=Complement C3; Contains: RecName: Full=Complement C3 beta chain; Contains: RecName: Full=Complement C3 alpha chain; Contains: RecName: Full=C3a anaphylatoxin; Contains: RecName: Full=Acylation stimulating protein; Short=ASP; AltName: Full=C3adesArg; Contains: RecName: Full=Complement C3b alpha' chain; Contains: RecName: Full=Complement C3c alpha' chain fragment 1; Contains: RecName:…	1,226 - 1,242	K.LYNVEATSYALLALLAR.K		100.3 (M:100.3)	3	627.693	627.688	0.0054	8.61
gi|124056491	RecName: Full=Complement C3; Contains: RecName: Full=Complement C3 beta chain; Contains: RecName: Full=Complement C3 alpha chain; Contains: RecName: Full=C3a anaphylatoxin; Contains: RecName: Full=Acylation stimulating protein; Short=ASP; AltName: Full=C3adesArg; Contains: RecName: Full=Complement C3b alpha' chain; Contains: RecName: Full=Complement C3c alpha' chain fragment 1; Contains: RecName:…	1,243 - 1,253	R.KDYDTTPPVVR.W		47.4 (M:47.4)	3	430.891	430.894	-0.003	-7
gi|124056491	RecName: Full=Complement C3; Contains: RecName: Full=Complement C3 beta chain; Contains: RecName: Full=Complement C3 alpha chain; Contains: RecName: Full=C3a anaphylatoxin; Contains: RecName: Full=Acylation stimulating protein; Short=ASP; AltName: Full=C3adesArg; Contains: RecName: Full=Complement C3b alpha' chain; Contains: RecName: Full=Complement C3c alpha' chain fragment 1; Contains: RecName:…	1,337 - 1,350	K.GQGTLSVVTVYHAK.L		76.5 (M:76.5)	3	487.269	487.268	0.001	2.15
gi|124056491	RecName: Full=Complement C3; Contains: RecName: Full=Complement C3 beta chain; Contains: RecName: Full=Complement C3 alpha chain; Contains: RecName: Full=C3a anaphylatoxin; Contains: RecName: Full=Acylation stimulating protein; Short=ASP; AltName: Full=C3adesArg; Contains: RecName: Full=Complement C3b alpha' chain; Contains: RecName: Full=Complement C3c alpha' chain fragment 1; Contains: RecName:…	1,381 - 1,390	K.GSMILDICTK.Y	Carbamidomethyl: 8	42.7 (M:42.7)	2	569.299	569.286	0.0129	22.63
gi|124056491	RecName: Full=Complement C3; Contains: RecName: Full=Complement C3 beta chain; Contains: RecName: Full=Complement C3 alpha chain; Contains: RecName: Full=C3a anaphylatoxin; Contains: RecName: Full=Acylation stimulating protein; Short=ASP; AltName: Full=C3adesArg; Contains: RecName: Full=Complement C3b alpha' chain; Contains: RecName: Full=Complement C3c alpha' chain fragment 1; Contains: RecName:…	1,381 - 1,390	K.GSMILDICTK.Y	Carbamidomethyl: 8; Oxidation: 3	50.7 (M:50.7)	2	577.294	577.283	0.0107	18.58
gi|124056491	RecName: Full=Complement C3; Contains: RecName: Full=Complement C3 beta chain; Contains: RecName: Full=Complement C3 alpha chain; Contains: RecName: Full=C3a anaphylatoxin; Contains: RecName: Full=Acylation stimulating protein; Short=ASP; AltName: Full=C3adesArg; Contains: RecName: Full=Complement C3b alpha' chain; Contains: RecName: Full=Complement C3c alpha' chain fragment 1; Contains: RecName:…	1,440 - 1,448	K.NTLIIYLDK.V		54.4 (M:54.4)	2	546.826	546.819	0.0073	13.28
gi|124056491	RecName: Full=Complement C3; Contains: RecName: Full=Complement C3 beta chain; Contains: RecName: Full=Complement C3 alpha chain; Contains: RecName: Full=C3a anaphylatoxin; Contains: RecName: Full=Acylation stimulating protein; Short=ASP; AltName: Full=C3adesArg; Contains: RecName: Full=Complement C3b alpha' chain; Contains: RecName: Full=Complement C3c alpha' chain fragment 1; Contains: RecName:…	1,449 - 1,460	K.VSHTVEDCLSFK.V	Carbamidomethyl: 8	52.4 (M:52.4)	3	474.572	474.562	0.01	21.03
gi|124056491	RecName: Full=Complement C3; Contains: RecName: Full=Complement C3 beta chain; Contains: RecName: Full=Complement C3 alpha chain; Contains: RecName: Full=C3a anaphylatoxin; Contains: RecName: Full=Acylation stimulating protein; Short=ASP; AltName: Full=C3adesArg; Contains: RecName: Full=Complement C3b alpha' chain; Contains: RecName: Full=Complement C3c alpha' chain fragment 1; Contains: RecName:…	1,461 - 1,476	K.VHQYFNVGLIQPGAVK.V		69.7 (M:69.7)	3	590.66	590.661	-0.0013	-2.14
gi|124056491	RecName: Full=Complement C3; Contains: RecName: Full=Complement C3 beta chain; Contains: RecName: Full=Complement C3 alpha chain; Contains: RecName: Full=C3a anaphylatoxin; Contains: RecName: Full=Acylation stimulating protein; Short=ASP; AltName: Full=C3adesArg; Contains: RecName: Full=Complement C3b alpha' chain; Contains: RecName: Full=Complement C3c alpha' chain fragment 1; Contains: RecName:…	1,524 - 1,530	K.EVTLEDR.L		35.9 (M:35.9)	2	431.216	431.219	-0.0037	-8.54
gi|124056491	RecName: Full=Complement C3; Contains: RecName: Full=Complement C3 beta chain; Contains: RecName: Full=Complement C3 alpha chain; Contains: RecName: Full=C3a anaphylatoxin; Contains: RecName: Full=Acylation stimulating protein; Short=ASP; AltName: Full=C3adesArg; Contains: RecName: Full=Complement C3b alpha' chain; Contains: RecName: Full=Complement C3c alpha' chain fragment 1; Contains: RecName:…	1,534 - 1,544	K.ACEPGVDYVYK.T	Carbamidomethyl: 2	40.1 (M:40.1)	2	650.811	650.798	0.0133	20.45
gi|124056491	RecName: Full=Complement C3; Contains: RecName: Full=Complement C3 beta chain; Contains: RecName: Full=Complement C3 alpha chain; Contains: RecName: Full=C3a anaphylatoxin; Contains: RecName: Full=Acylation stimulating protein; Short=ASP; AltName: Full=C3adesArg; Contains: RecName: Full=Complement C3b alpha' chain; Contains: RecName: Full=Complement C3c alpha' chain fragment 1; Contains: RecName:…	1,551 - 1,568	K.KLEDDFDEYIMVIENIIK.S		46.1 (M:46.1)	3	743.059	743.045	0.0141	19.03
gi|124056491	RecName: Full=Complement C3; Contains: RecName: Full=Complement C3 beta chain; Contains: RecName: Full=Complement C3 alpha chain; Contains: RecName: Full=C3a anaphylatoxin; Contains: RecName: Full=Acylation stimulating protein; Short=ASP; AltName: Full=C3adesArg; Contains: RecName: Full=Complement C3b alpha' chain; Contains: RecName: Full=Complement C3c alpha' chain fragment 1; Contains: RecName:…	1,551 - 1,568	K.KLEDDFDEYIMVIENIIK.S	Oxidation: 11	39.0 (M:39.0)	3	748.393	748.377	0.0162	21.62
gi|124056491	RecName: Full=Complement C3; Contains: RecName: Full=Complement C3 beta chain; Contains: RecName: Full=Complement C3 alpha chain; Contains: RecName: Full=C3a anaphylatoxin; Contains: RecName: Full=Acylation stimulating protein; Short=ASP; AltName: Full=C3adesArg; Contains: RecName: Full=Complement C3b alpha' chain; Contains: RecName: Full=Complement C3c alpha' chain fragment 1; Contains: RecName:…	1,552 - 1,568	K.LEDDFDEYIMVIENIIK.S	Oxidation: 10	33.0 (M:33.0)	3	705.693	705.678	0.0148	20.97
gi|124056491	RecName: Full=Complement C3; Contains: RecName: Full=Complement C3 beta chain; Contains: RecName: Full=Complement C3 alpha chain; Contains: RecName: Full=C3a anaphylatoxin; Contains: RecName: Full=Acylation stimulating protein; Short=ASP; AltName: Full=C3adesArg; Contains: RecName: Full=Complement C3b alpha' chain; Contains: RecName: Full=Complement C3c alpha' chain fragment 1; Contains: RecName:…	136 - 147	K.TIYTPGSTVLYR.V		75.2 (M:75.2)	2	685.866	685.869	-0.0028	-4.15
gi|124056491	RecName: Full=Complement C3; Contains: RecName: Full=Complement C3 beta chain; Contains: RecName: Full=Complement C3 alpha chain; Contains: RecName: Full=C3a anaphylatoxin; Contains: RecName: Full=Acylation stimulating protein; Short=ASP; AltName: Full=C3adesArg; Contains: RecName: Full=Complement C3b alpha' chain; Contains: RecName: Full=Complement C3c alpha' chain fragment 1; Contains: RecName:…	241 - 251	K.FYYIDDPDGLK.V		53.9 (M:53.9)	2	673.316	673.319	-0.0029	-4.28
gi|124056491	RecName: Full=Complement C3; Contains: RecName: Full=Complement C3 beta chain; Contains: RecName: Full=Complement C3 alpha chain; Contains: RecName: Full=C3a anaphylatoxin; Contains: RecName: Full=Acylation stimulating protein; Short=ASP; AltName: Full=C3adesArg; Contains: RecName: Full=Complement C3b alpha' chain; Contains: RecName: Full=Complement C3c alpha' chain fragment 1; Contains: RecName:…	290 - 302	R.VPINDGNGEAILK.R		74.0 (M:74.0)	2	670.367	670.364	0.0023	3.37
gi|124056491	RecName: Full=Complement C3; Contains: RecName: Full=Complement C3 beta chain; Contains: RecName: Full=Complement C3 alpha chain; Contains: RecName: Full=C3a anaphylatoxin; Contains: RecName: Full=Acylation stimulating protein; Short=ASP; AltName: Full=C3adesArg; Contains: RecName: Full=Complement C3b alpha' chain; Contains: RecName: Full=Complement C3c alpha' chain fragment 1; Contains: RecName:…	290 - 302	R.VPINDGNGEAILK.R	Deamidated: 4	58.5 (M:58.5)	2	670.856	670.856	-0.0009	-1.37
gi|124056491	RecName: Full=Complement C3; Contains: RecName: Full=Complement C3 beta chain; Contains: RecName: Full=Complement C3 alpha chain; Contains: RecName: Full=C3a anaphylatoxin; Contains: RecName: Full=Acylation stimulating protein; Short=ASP; AltName: Full=C3adesArg; Contains: RecName: Full=Complement C3b alpha' chain; Contains: RecName: Full=Complement C3c alpha' chain fragment 1; Contains: RecName:…	290 - 302	R.VPINDGNGEAILK.R	Deamidated: 7	76.5 (M:76.5)	2	670.859	670.856	0.0024	3.54
gi|124056491	RecName: Full=Complement C3; Contains: RecName: Full=Complement C3 beta chain; Contains: RecName: Full=Complement C3 alpha chain; Contains: RecName: Full=C3a anaphylatoxin; Contains: RecName: Full=Acylation stimulating protein; Short=ASP; AltName: Full=C3adesArg; Contains: RecName: Full=Complement C3b alpha' chain; Contains: RecName: Full=Complement C3c alpha' chain fragment 1; Contains: RecName:…	304 - 314	R.QVLLNGVQPSR.A		65.6 (M:65.6)	2	605.849	605.849	0.0004	0.59
gi|124056491	RecName: Full=Complement C3; Contains: RecName: Full=Complement C3 beta chain; Contains: RecName: Full=Complement C3 alpha chain; Contains: RecName: Full=C3a anaphylatoxin; Contains: RecName: Full=Acylation stimulating protein; Short=ASP; AltName: Full=C3adesArg; Contains: RecName: Full=Complement C3b alpha' chain; Contains: RecName: Full=Complement C3c alpha' chain fragment 1; Contains: RecName:…	304 - 314	R.QVLLNGVQPSR.A	Deamidated: 5	52.1 (M:52.1)	2	606.344	606.341	0.0029	4.82
gi|124056491	RecName: Full=Complement C3; Contains: RecName: Full=Complement C3 beta chain; Contains: RecName: Full=Complement C3 alpha chain; Contains: RecName: Full=C3a anaphylatoxin; Contains: RecName: Full=Acylation stimulating protein; Short=ASP; AltName: Full=C3adesArg; Contains: RecName: Full=Complement C3b alpha' chain; Contains: RecName: Full=Complement C3c alpha' chain fragment 1; Contains: RecName:…	343 - 358	R.TGIPIVTSPYQIHFTK.T		71.2 (M:71.2)	3	601.332	601.333	-0.0009	-1.55
gi|124056491	RecName: Full=Complement C3; Contains: RecName: Full=Complement C3 beta chain; Contains: RecName: Full=Complement C3 alpha chain; Contains: RecName: Full=C3a anaphylatoxin; Contains: RecName: Full=Acylation stimulating protein; Short=ASP; AltName: Full=C3adesArg; Contains: RecName: Full=Complement C3b alpha' chain; Contains: RecName: Full=Complement C3c alpha' chain fragment 1; Contains: RecName:…	385 - 406	R.HIPVVTQGSNVQSLTQDDGVAK.L		107.6 (M:107.6)	3	765.065	765.064	0.0005	0.63
gi|124056491	RecName: Full=Complement C3; Contains: RecName: Full=Complement C3 beta chain; Contains: RecName: Full=Complement C3 alpha chain; Contains: RecName: Full=C3a anaphylatoxin; Contains: RecName: Full=Acylation stimulating protein; Short=ASP; AltName: Full=C3adesArg; Contains: RecName: Full=Complement C3b alpha' chain; Contains: RecName: Full=Complement C3c alpha' chain fragment 1; Contains: RecName:…	407 - 414	K.LSINTQNK.R		60.0 (M:60.0)	2	459.258	459.256	0.0015	3.37
gi|124056491	RecName: Full=Complement C3; Contains: RecName: Full=Complement C3 beta chain; Contains: RecName: Full=Complement C3 alpha chain; Contains: RecName: Full=C3a anaphylatoxin; Contains: RecName: Full=Acylation stimulating protein; Short=ASP; AltName: Full=C3adesArg; Contains: RecName: Full=Complement C3b alpha' chain; Contains: RecName: Full=Complement C3c alpha' chain fragment 1; Contains: RecName:…	416 - 423	R.DPLTITVR.T		60.6 (M:60.6)	2	457.767	457.769	-0.0018	-3.86
gi|124056491	RecName: Full=Complement C3; Contains: RecName: Full=Complement C3 beta chain; Contains: RecName: Full=Complement C3 alpha chain; Contains: RecName: Full=C3a anaphylatoxin; Contains: RecName: Full=Acylation stimulating protein; Short=ASP; AltName: Full=C3adesArg; Contains: RecName: Full=Complement C3b alpha' chain; Contains: RecName: Full=Complement C3c alpha' chain fragment 1; Contains: RecName:…	438 - 460	R.TMQALPYNTQGNSNNYLHLSVPR.V		113.5 (M:113.5)	3	873.432	873.431	0.0006	0.7
gi|124056491	RecName: Full=Complement C3; Contains: RecName: Full=Complement C3 beta chain; Contains: RecName: Full=Complement C3 alpha chain; Contains: RecName: Full=C3a anaphylatoxin; Contains: RecName: Full=Acylation stimulating protein; Short=ASP; AltName: Full=C3adesArg; Contains: RecName: Full=Complement C3b alpha' chain; Contains: RecName: Full=Complement C3c alpha' chain fragment 1; Contains: RecName:…	461 - 476	R.VELKPGETLNVNFHLR.T		71.2 (M:71.2)	4	467.261	467.261	-0.0003	-0.58
gi|124056491	RecName: Full=Complement C3; Contains: RecName: Full=Complement C3 beta chain; Contains: RecName: Full=Complement C3 alpha chain; Contains: RecName: Full=C3a anaphylatoxin; Contains: RecName: Full=Acylation stimulating protein; Short=ASP; AltName: Full=C3adesArg; Contains: RecName: Full=Complement C3b alpha' chain; Contains: RecName: Full=Complement C3c alpha' chain fragment 1; Contains: RecName:…	487 - 495	R.YYTYMIMNK.G		36.6 (M:36.6)	2	613.783	613.783	0.0002	0.27
gi|124056491	RecName: Full=Complement C3; Contains: RecName: Full=Complement C3 beta chain; Contains: RecName: Full=Complement C3 alpha chain; Contains: RecName: Full=C3a anaphylatoxin; Contains: RecName: Full=Acylation stimulating protein; Short=ASP; AltName: Full=C3adesArg; Contains: RecName: Full=Complement C3b alpha' chain; Contains: RecName: Full=Complement C3c alpha' chain fragment 1; Contains: RecName:…	507 - 528	R.EPGQDLVVLPLTITSDFIPSFR.L		76.5 (M:76.5)	3	815.577	815.441	0.1368	167.76
gi|124056491	RecName: Full=Complement C3; Contains: RecName: Full=Complement C3 beta chain; Contains: RecName: Full=Complement C3 alpha chain; Contains: RecName: Full=C3a anaphylatoxin; Contains: RecName: Full=Acylation stimulating protein; Short=ASP; AltName: Full=C3adesArg; Contains: RecName: Full=Complement C3b alpha' chain; Contains: RecName: Full=Complement C3c alpha' chain fragment 1; Contains: RecName:…	507 - 528	R.EPGQDLVVLPLTITSDFIPSFR.L	Deamidated: 4	64.8 (M:64.8)	3	815.877	815.769	0.1089	133.44
gi|124056491	RecName: Full=Complement C3; Contains: RecName: Full=Complement C3 beta chain; Contains: RecName: Full=Complement C3 alpha chain; Contains: RecName: Full=C3a anaphylatoxin; Contains: RecName: Full=Acylation stimulating protein; Short=ASP; AltName: Full=C3adesArg; Contains: RecName: Full=Complement C3b alpha' chain; Contains: RecName: Full=Complement C3c alpha' chain fragment 1; Contains: RecName:…	529 - 539	R.LVAYYTLINAK.G		66.5 (M:66.5)	2	634.864	634.866	-0.002	-3.17
gi|124056491	RecName: Full=Complement C3; Contains: RecName: Full=Complement C3 beta chain; Contains: RecName: Full=Complement C3 alpha chain; Contains: RecName: Full=C3a anaphylatoxin; Contains: RecName: Full=Acylation stimulating protein; Short=ASP; AltName: Full=C3adesArg; Contains: RecName: Full=Complement C3b alpha' chain; Contains: RecName: Full=Complement C3c alpha' chain fragment 1; Contains: RecName:…	555 - 564	K.DSCMGTLVVK.N	Carbamidomethyl: 3	61.3 (M:61.3)	2	555.273	555.27	0.0027	4.89
gi|124056491	RecName: Full=Complement C3; Contains: RecName: Full=Complement C3 beta chain; Contains: RecName: Full=Complement C3 alpha chain; Contains: RecName: Full=C3a anaphylatoxin; Contains: RecName: Full=Acylation stimulating protein; Short=ASP; AltName: Full=C3adesArg; Contains: RecName: Full=Complement C3b alpha' chain; Contains: RecName: Full=Complement C3c alpha' chain fragment 1; Contains: RecName:…	572 - 582	K.HHRPGQQITLK.I		17.7 (M:17.7)	3	438.912	438.918	-0.0057	-13.1
gi|124056491	RecName: Full=Complement C3; Contains: RecName: Full=Complement C3 beta chain; Contains: RecName: Full=Complement C3 alpha chain; Contains: RecName: Full=C3a anaphylatoxin; Contains: RecName: Full=Acylation stimulating protein; Short=ASP; AltName: Full=C3adesArg; Contains: RecName: Full=Complement C3b alpha' chain; Contains: RecName: Full=Complement C3c alpha' chain fragment 1; Contains: RecName:…	591 - 598	R.VGLVAVDK.G		60.0 (M:60.0)	2	400.744	400.748	-0.0032	-7.89
gi|124056491	RecName: Full=Complement C3; Contains: RecName: Full=Complement C3 beta chain; Contains: RecName: Full=Complement C3 alpha chain; Contains: RecName: Full=C3a anaphylatoxin; Contains: RecName: Full=Acylation stimulating protein; Short=ASP; AltName: Full=C3adesArg; Contains: RecName: Full=Complement C3b alpha' chain; Contains: RecName: Full=Complement C3c alpha' chain fragment 1; Contains: RecName:…	614 - 620	K.IWDVVEK.A		25.6 (M:25.6)	2	444.744	444.745	-0.0006	-1.32
gi|124056491	RecName: Full=Complement C3; Contains: RecName: Full=Complement C3 beta chain; Contains: RecName: Full=Complement C3 alpha chain; Contains: RecName: Full=C3a anaphylatoxin; Contains: RecName: Full=Acylation stimulating protein; Short=ASP; AltName: Full=C3adesArg; Contains: RecName: Full=Complement C3b alpha' chain; Contains: RecName: Full=Complement C3c alpha' chain fragment 1; Contains: RecName:…	632 - 645	R.NYAGVFTDAGLTLK.T		66.5 (M:66.5)	2	735.38	735.385	-0.0059	-8.05
gi|124056491	RecName: Full=Complement C3; Contains: RecName: Full=Complement C3 beta chain; Contains: RecName: Full=Complement C3 alpha chain; Contains: RecName: Full=C3a anaphylatoxin; Contains: RecName: Full=Acylation stimulating protein; Short=ASP; AltName: Full=C3adesArg; Contains: RecName: Full=Complement C3b alpha' chain; Contains: RecName: Full=Complement C3c alpha' chain fragment 1; Contains: RecName:…	67 - 89	K.QVLSNENTQLNSNNGYLSTVTIK.I		94.4 (M:94.4)	3	846.431	846.433	-0.0024	-2.8
gi|124056491	RecName: Full=Complement C3; Contains: RecName: Full=Complement C3 beta chain; Contains: RecName: Full=Complement C3 alpha chain; Contains: RecName: Full=C3a anaphylatoxin; Contains: RecName: Full=Acylation stimulating protein; Short=ASP; AltName: Full=C3adesArg; Contains: RecName: Full=Complement C3b alpha' chain; Contains: RecName: Full=Complement C3c alpha' chain fragment 1; Contains: RecName:…	670 - 676	R.SVQLMEK.R		40.0 (M:40.0)	2	417.721	417.723	-0.0022	-5.28
gi|124056491	RecName: Full=Complement C3; Contains: RecName: Full=Complement C3 beta chain; Contains: RecName: Full=Complement C3 alpha chain; Contains: RecName: Full=C3a anaphylatoxin; Contains: RecName: Full=Acylation stimulating protein; Short=ASP; AltName: Full=C3adesArg; Contains: RecName: Full=Complement C3b alpha' chain; Contains: RecName: Full=Complement C3c alpha' chain fragment 1; Contains: RecName:…	681 - 689	K.AGQYSSDLR.K		65.3 (M:65.3)	2	498.74	498.741	-0.0014	-2.78
gi|124056491	RecName: Full=Complement C3; Contains: RecName: Full=Complement C3 beta chain; Contains: RecName: Full=Complement C3 alpha chain; Contains: RecName: Full=C3a anaphylatoxin; Contains: RecName: Full=Acylation stimulating protein; Short=ASP; AltName: Full=C3adesArg; Contains: RecName: Full=Complement C3b alpha' chain; Contains: RecName: Full=Complement C3c alpha' chain fragment 1; Contains: RecName:…	739 - 746	R.DGALELAR.S		53.5 (M:53.5)	2	422.729	422.73	-0.0007	-1.65
gi|124056491	RecName: Full=Complement C3; Contains: RecName: Full=Complement C3 beta chain; Contains: RecName: Full=Complement C3 alpha chain; Contains: RecName: Full=C3a anaphylatoxin; Contains: RecName: Full=Acylation stimulating protein; Short=ASP; AltName: Full=C3adesArg; Contains: RecName: Full=Complement C3b alpha' chain; Contains: RecName: Full=Complement C3c alpha' chain fragment 1; Contains: RecName:…	747 - 762	R.SDLDDDIIPEEDIISR.S		84.9 (M:84.9)	2	922.963	922.942	0.0209	22.7
gi|124056491	RecName: Full=Complement C3; Contains: RecName: Full=Complement C3 beta chain; Contains: RecName: Full=Complement C3 alpha chain; Contains: RecName: Full=C3a anaphylatoxin; Contains: RecName: Full=Acylation stimulating protein; Short=ASP; AltName: Full=C3adesArg; Contains: RecName: Full=Complement C3b alpha' chain; Contains: RecName: Full=Complement C3c alpha' chain fragment 1; Contains: RecName:…	763 - 778	R.SQFPESWLWTVIEDLK.Q		38.0 (M:38.0)	3	660.003	660.003	-0.0005	-0.81
gi|124056491	RecName: Full=Complement C3; Contains: RecName: Full=Complement C3 beta chain; Contains: RecName: Full=Complement C3 alpha chain; Contains: RecName: Full=C3a anaphylatoxin; Contains: RecName: Full=Acylation stimulating protein; Short=ASP; AltName: Full=C3adesArg; Contains: RecName: Full=Complement C3b alpha' chain; Contains: RecName: Full=Complement C3c alpha' chain fragment 1; Contains: RecName:…	789 - 795	K.LMNVFLK.D		25.5 (M:25.5)	2	432.753	432.754	-0.0016	-3.7
gi|124056491	RecName: Full=Complement C3; Contains: RecName: Full=Complement C3 beta chain; Contains: RecName: Full=Complement C3 alpha chain; Contains: RecName: Full=C3a anaphylatoxin; Contains: RecName: Full=Acylation stimulating protein; Short=ASP; AltName: Full=C3adesArg; Contains: RecName: Full=Complement C3b alpha' chain; Contains: RecName: Full=Complement C3c alpha' chain fragment 1; Contains: RecName:…	789 - 795	K.LMNVFLK.D	Oxidation: 2	43.4 (M:43.4)	2	440.757	440.752	0.0059	13.29
gi|124056491	RecName: Full=Complement C3; Contains: RecName: Full=Complement C3 beta chain; Contains: RecName: Full=Complement C3 alpha chain; Contains: RecName: Full=C3a anaphylatoxin; Contains: RecName: Full=Acylation stimulating protein; Short=ASP; AltName: Full=C3adesArg; Contains: RecName: Full=Complement C3b alpha' chain; Contains: RecName: Full=Complement C3c alpha' chain fragment 1; Contains: RecName:…	813 - 833	K.GICVADPYEVTVMQDFFIDLR.L	Carbamidomethyl: 3	65.6 (M:65.6)	3	830.073	830.068	0.0055	6.62
gi|124056491	RecName: Full=Complement C3; Contains: RecName: Full=Complement C3 beta chain; Contains: RecName: Full=Complement C3 alpha chain; Contains: RecName: Full=C3a anaphylatoxin; Contains: RecName: Full=Acylation stimulating protein; Short=ASP; AltName: Full=C3adesArg; Contains: RecName: Full=Complement C3b alpha' chain; Contains: RecName: Full=Complement C3c alpha' chain fragment 1; Contains: RecName:…	834 - 840	R.LPYSVVR.N		33.6 (M:33.6)	2	417.246	417.248	-0.0016	-3.95
gi|124056491	RecName: Full=Complement C3; Contains: RecName: Full=Complement C3 beta chain; Contains: RecName: Full=Complement C3 alpha chain; Contains: RecName: Full=C3a anaphylatoxin; Contains: RecName: Full=Acylation stimulating protein; Short=ASP; AltName: Full=C3adesArg; Contains: RecName: Full=Complement C3b alpha' chain; Contains: RecName: Full=Complement C3c alpha' chain fragment 1; Contains: RecName:…	848 - 854	R.AILYNYR.E		24.0 (M:24.0)	2	456.757	456.75	0.0069	15.21
gi|124056491	RecName: Full=Complement C3; Contains: RecName: Full=Complement C3 beta chain; Contains: RecName: Full=Complement C3 alpha chain; Contains: RecName: Full=C3a anaphylatoxin; Contains: RecName: Full=Acylation stimulating protein; Short=ASP; AltName: Full=C3adesArg; Contains: RecName: Full=Complement C3b alpha' chain; Contains: RecName: Full=Complement C3c alpha' chain fragment 1; Contains: RecName:…	891 - 903	R.SSVAVPYVIVPLK.I		61.5 (M:61.5)	2	686.423	686.416	0.0067	9.79
gi|124056491	RecName: Full=Complement C3; Contains: RecName: Full=Complement C3 beta chain; Contains: RecName: Full=Complement C3 alpha chain; Contains: RecName: Full=C3a anaphylatoxin; Contains: RecName: Full=Acylation stimulating protein; Short=ASP; AltName: Full=C3adesArg; Contains: RecName: Full=Complement C3b alpha' chain; Contains: RecName: Full=Complement C3c alpha' chain fragment 1; Contains: RecName:…	913 - 925	K.AAVYNHFISDGVK.K		42.8 (M:42.8)	3	474.252	474.245	0.0065	13.81
gi|124056491	RecName: Full=Complement C3; Contains: RecName: Full=Complement C3 beta chain; Contains: RecName: Full=Complement C3 alpha chain; Contains: RecName: Full=C3a anaphylatoxin; Contains: RecName: Full=Acylation stimulating protein; Short=ASP; AltName: Full=C3adesArg; Contains: RecName: Full=Complement C3b alpha' chain; Contains: RecName: Full=Complement C3c alpha' chain fragment 1; Contains: RecName:…	945 - 958	R.TLNPEHLGQGGVQR.E		52.3 (M:52.3)	3	502.603	502.599	0.0042	8.31
gi|124056491	RecName: Full=Complement C3; Contains: RecName: Full=Complement C3 beta chain; Contains: RecName: Full=Complement C3 alpha chain; Contains: RecName: Full=C3a anaphylatoxin; Contains: RecName: Full=Acylation stimulating protein; Short=ASP; AltName: Full=C3adesArg; Contains: RecName: Full=Complement C3b alpha' chain; Contains: RecName: Full=Complement C3c alpha' chain fragment 1; Contains: RecName:…	945 - 958	R.TLNPEHLGQGGVQR.E	Deamidated: 3	50.4 (M:50.4)	3	502.932	502.927	0.0048	9.63
gi|124056491	RecName: Full=Complement C3; Contains: RecName: Full=Complement C3 beta chain; Contains: RecName: Full=Complement C3 alpha chain; Contains: RecName: Full=C3a anaphylatoxin; Contains: RecName: Full=Acylation stimulating protein; Short=ASP; AltName: Full=C3adesArg; Contains: RecName: Full=Complement C3b alpha' chain; Contains: RecName: Full=Complement C3c alpha' chain fragment 1; Contains: RecName:…	959 - 978	R.EEVPAADLSDQVPDTESETK.I		58.0 (M:58.0)	3	720.675	720.666	0.0093	12.93
gi|124056491	RecName: Full=Complement C3; Contains: RecName: Full=Complement C3 beta chain; Contains: RecName: Full=Complement C3 alpha chain; Contains: RecName: Full=C3a anaphylatoxin; Contains: RecName: Full=Acylation stimulating protein; Short=ASP; AltName: Full=C3adesArg; Contains: RecName: Full=Complement C3b alpha' chain; Contains: RecName: Full=Complement C3c alpha' chain fragment 1; Contains: RecName:…	979 - 998	K.ILLQGTPVAQMTEDAIDGER.L		120.1 (M:120.1)	3	719.706	719.7	0.0059	8.25
gi|124056491	RecName: Full=Complement C3; Contains: RecName: Full=Complement C3 beta chain; Contains: RecName: Full=Complement C3 alpha chain; Contains: RecName: Full=C3a anaphylatoxin; Contains: RecName: Full=Acylation stimulating protein; Short=ASP; AltName: Full=C3adesArg; Contains: RecName: Full=Complement C3b alpha' chain; Contains: RecName: Full=Complement C3c alpha' chain fragment 1; Contains: RecName:…	979 - 998	K.ILLQGTPVAQMTEDAIDGER.L	Oxidation: 11	87.2 (M:87.2)	3	725.049	725.032	0.0176	24.22
gi|2494285	RecName: Full=Lactadherin; AltName: Full=BP47; AltName: Full=Components 15/16; AltName: Full=MFGM; AltName: Full=MGP57/53; AltName: Full=Milk fat globule-EGF factor 8; Short=MFG-E8; AltName: Full=PAS-6/PAS-7 glycoprotein; AltName: Full=SED1; AltName: Full=Sperm surface protein SP47; Flags: Precursor	147 - 163	R.LHQTGIVNAWTSGNYDK.N		76.1 (M:76.1)	3	635.329	635.315	0.0143	22.49
gi|2494285	RecName: Full=Lactadherin; AltName: Full=BP47; AltName: Full=Components 15/16; AltName: Full=MFGM; AltName: Full=MGP57/53; AltName: Full=Milk fat globule-EGF factor 8; Short=MFG-E8; AltName: Full=PAS-6/PAS-7 glycoprotein; AltName: Full=SED1; AltName: Full=Sperm surface protein SP47; Flags: Precursor	207 - 216	R.QFQFIQVAGR.S		38.5 (M:38.5)	2	597.334	597.325	0.0092	15.48
gi|2494285	RecName: Full=Lactadherin; AltName: Full=BP47; AltName: Full=Components 15/16; AltName: Full=MFGM; AltName: Full=MGP57/53; AltName: Full=Milk fat globule-EGF factor 8; Short=MFG-E8; AltName: Full=PAS-6/PAS-7 glycoprotein; AltName: Full=SED1; AltName: Full=Sperm surface protein SP47; Flags: Precursor	221 - 232	K.IFIGNVNNSGLK.I		61.3 (M:61.3)	2	638.368	638.356	0.0113	17.63
gi|2494285	RecName: Full=Lactadherin; AltName: Full=BP47; AltName: Full=Components 15/16; AltName: Full=MFGM; AltName: Full=MGP57/53; AltName: Full=Milk fat globule-EGF factor 8; Short=MFG-E8; AltName: Full=PAS-6/PAS-7 glycoprotein; AltName: Full=SED1; AltName: Full=Sperm surface protein SP47; Flags: Precursor	349 - 360	R.DFGHIQYVAAYR.V		58.1 (M:58.1)	3	480.583	480.574	0.0094	19.63
gi|223635600	RecName: Full=Peptidoglycan recognition protein 1; Flags: Precursor	133 - 140	R.VPPASALR.A		29.1 (M:29.1)	2	405.746	405.745	0.0005	1.19
gi|223635600	RecName: Full=Peptidoglycan recognition protein 1; Flags: Precursor	153 - 162	R.GYLTPNYEVK.G		57.6 (M:57.6)	2	592.309	592.303	0.0057	9.62
gi|223635600	RecName: Full=Peptidoglycan recognition protein 1; Flags: Precursor	166 - 179	R.DVQQTLSPGDELYK.I		65.0 (M:65.0)	2	796.894	796.894	-0.0002	-0.26
gi|223635600	RecName: Full=Peptidoglycan recognition protein 1; Flags: Precursor	180 - 188	K.IIQQWPHYR.R		46.4 (M:46.4)	3	414.222	414.224	-0.0022	-5.24
gi|32363484	RecName: Full=Ribonuclease 4; Short=RNase 4; AltName: Full=Ribonuclease BL4	42 - 54	R.FNTFIHEDLWNIR.S		64.5 (M:64.5)	3	568.954	568.955	-0.0003	-0.56
gi|157427870	serine/threonine-protein phosphatase 6 regulatory subunit 3 [Bos taurus]	135 - 146	R.KPEQIVDFLKKK.R	Deamidated: 4	46.3 (M:46.3)	2	737.357	737.437	-0.08	-108.48
gi|31340900	serpin A3-1 precursor [Bos taurus]	172 - 179	R.SLINDYVK.N		39.9 (M:39.9)	2	476.262	476.261	0.0006	1.15
gi|31340900	serpin A3-1 precursor [Bos taurus]	284 - 291	K.LTPETLTR.W		34.2 (M:34.2)	2	465.765	465.766	-0.0017	-3.71
gi|31340900	serpin A3-1 precursor [Bos taurus]	87 - 98	R.GSTLTEILEGLK.F		42.7 (M:42.7)	2	630.859	630.856	0.0035	5.48
gi|27807195	sodium-dependent phosphate transport protein 2B [Bos taurus]	265 - 272	K.VITDPFTK.L		49.3 (M:49.3)	2	460.759	460.758	0.0009	1.94
gi|156120795	sulfhydryl oxidase 1 precursor [Bos taurus]	113 - 123	R.DFNIPGFPTVR.F		35.9 (M:35.9)	2	631.829	631.83	-0.0009	-1.38
gi|156120795	sulfhydryl oxidase 1 precursor [Bos taurus]	203 - 217	R.EVTLDLSQHQGIAVR.R		51.6 (M:51.6)	3	555.986	555.969	0.0167	30.09
gi|156120795	sulfhydryl oxidase 1 precursor [Bos taurus]	258 - 265	R.SFYTTYLR.K		33.9 (M:33.9)	2	525.768	525.766	0.0018	3.33
gi|156120795	sulfhydryl oxidase 1 precursor [Bos taurus]	300 - 314	K.IYMADLESALHYILR.I		96.5 (M:96.5)	3	603.328	603.319	0.0091	15.15
gi|156120795	sulfhydryl oxidase 1 precursor [Bos taurus]	320 - 327	K.FSVLEGQR.L		35.6 (M:35.6)	2	468.251	468.251	-0.0003	-0.6
gi|156120795	sulfhydryl oxidase 1 precursor [Bos taurus]	344 - 360	R.GRPLVQNFLHSMNDWLK.K		34.3 (M:34.3)	4	514.522	514.52	0.0021	4.13
gi|156120795	sulfhydryl oxidase 1 precursor [Bos taurus]	389 - 402	K.VNWVGCQGSEPHFR.G	Carbamidomethyl: 6	71.7 (M:71.7)	3	558.264	558.26	0.0041	7.35
gi|156120795	sulfhydryl oxidase 1 precursor [Bos taurus]	489 - 501	R.LAGAPSEDPQFPK.V		73.2 (M:73.2)	2	678.846	678.843	0.0027	4.02
gi|156120795	sulfhydryl oxidase 1 precursor [Bos taurus]	519 - 530	R.GTPVWDLDNILK.F		43.4 (M:43.4)	2	685.866	685.869	-0.003	-4.41
gi|296487107	TPA: CD9 antigen [Bos taurus]	122 - 129	K.FYEDTYNK.L		44.2 (M:44.2)	2	540.227	540.238	-0.0105	-19.5
gi|296487107	TPA: CD9 antigen [Bos taurus]	169 - 175	K.NLIDSLK.T		21.1 (M:21.1)	2	401.738	401.737	0.0006	1.38
gi|296479370	TPA: chitinase-3-like protein 1 [Bos taurus]	130 - 136	K.SVPPFLR.T		32.4 (M:32.4)	2	408.248	408.242	0.006	14.66
gi|296479370	TPA: chitinase-3-like protein 1 [Bos taurus]	137 - 153	R.THGFDGLDLAWLYPGWR.D		62.3 (M:62.3)	3	668.678	668.664	0.014	20.95
gi|296479370	TPA: chitinase-3-like protein 1 [Bos taurus]	172 - 190	R.EAQAGTEQLLLSAAVPAGK.I		68.3 (M:68.3)	3	618.682	618.67	0.0114	18.43
gi|296479370	TPA: chitinase-3-like protein 1 [Bos taurus]	196 - 204	R.GYDIAQISR.H		50.4 (M:50.4)	2	511.777	511.767	0.0105	20.52
gi|296479370	TPA: chitinase-3-like protein 1 [Bos taurus]	205 - 221	R.HLDFISLLTYDFHGAWR.Q		77.6 (M:77.6)	3	697.697	697.686	0.011	15.82
gi|296479370	TPA: chitinase-3-like protein 1 [Bos taurus]	222 - 232	R.QTVGHHSPLFR.G		16.4 (M:16.4)	3	426.906	426.895	0.0111	25.99
gi|296479370	TPA: chitinase-3-like protein 1 [Bos taurus]	262 - 271	K.LVMGIPTFGR.S		48.6 (M:48.6)	2	545.815	545.808	0.0078	14.38
gi|296479370	TPA: chitinase-3-like protein 1 [Bos taurus]	262 - 271	K.LVMGIPTFGR.S	Oxidation: 3	57.1 (M:57.1)	2	553.815	553.805	0.0101	18.21
gi|296479370	TPA: chitinase-3-like protein 1 [Bos taurus]	280 - 297	K.TDVGAPISGPGIPGQFTK.E		59.2 (M:59.2)	2	871.477	871.46	0.017	19.46
gi|296479370	TPA: chitinase-3-like protein 1 [Bos taurus]	300 - 318	K.GILAYYEICDFLHGATTHR.F	Carbamidomethyl: 9	60.9 (M:60.9)	4	560.038	560.026	0.0118	21.1
gi|296479370	TPA: chitinase-3-like protein 1 [Bos taurus]	330 - 343	K.GNQWVAYDDQESVK.N		31.7 (M:31.7)	2	819.891	819.873	0.018	21.95
gi|296479370	TPA: chitinase-3-like protein 1 [Bos taurus]	386 - 391	K.DVLAEV.-		29.5 (M:29.5)	1	645.355	645.345	0.0095	14.68
gi|296474451	TPA: cysteine-rich secretory protein 3 [Bos taurus]	220 - 230	K.ETWTCASDFVK.T	Carbamidomethyl: 5	53.9 (M:53.9)	2	672.312	672.301	0.0114	17.01
gi|296474451	TPA: cysteine-rich secretory protein 3 [Bos taurus]	27 - 35	R.FADLSNTLK.N		43.0 (M:43.0)	2	504.775	504.772	0.0036	7.22
gi|296474451	TPA: cysteine-rich secretory protein 3 [Bos taurus]	51 - 61	R.GVSPPPSNMLK.M	Oxidation: 9	43.0 (M:43.0)	2	571.806	571.797	0.0086	15.08
gi|296484315	TPA: gelsolin isoform b [Bos taurus]	679 - 687	R.YIETDPANR.D		49.7 (M:49.7)	2	539.763	539.762	0.0014	2.64
gi|296478325	TPA: immunoglobulin lambda-6a light chain variable region-like [Bos taurus]	85 - 94	K.SDTTATLTIR.G		69.6 (M:69.6)	2	539.789	539.791	-0.0018	-3.37
gi|296476308	TPA: keratin, type I cytoskeletal 10 [Bos taurus]	138 - 144	R.LASYLDK.V		38.1 (M:38.1)	2	405.222	405.224	-0.002	-4.88
gi|296476308	TPA: keratin, type I cytoskeletal 10 [Bos taurus]	210 - 216	R.LAADDFR.L		40.6 (M:40.6)	2	404.206	404.203	0.0028	7
gi|296476308	TPA: keratin, type I cytoskeletal 10 [Bos taurus]	239 - 247	R.VLDELTLTK.T		53.1 (M:53.1)	2	516.303	516.303	0.0001	0.13
gi|296481091	TPA: lipopolysaccharide-binding protein precursor [Bos taurus]	125 - 132	R.LDGSFDVK.V		22.6 (M:22.6)	2	440.73	440.724	0.0061	13.79
gi|296481091	TPA: lipopolysaccharide-binding protein precursor [Bos taurus]	34 - 53	R.ITDQGLEYVAQEELLALQSK.L		96.7 (M:96.7)	3	750.065	750.062	0.0034	4.57
gi|296481091	TPA: lipopolysaccharide-binding protein precursor [Bos taurus]	34 - 53	R.ITDQGLEYVAQEELLALQSK.L	Deamidated: 11	22.0 (M:22.0)	3	750.381	750.39	-0.0085	-11.38
gi|296481091	TPA: lipopolysaccharide-binding protein precursor [Bos taurus]	34 - 53	R.ITDQGLEYVAQEELLALQSK.L	Deamidated: 4, 11	20.2 (M:20.2)	3	750.72	750.718	0.0024	3.18
gi|296481091	TPA: lipopolysaccharide-binding protein precursor [Bos taurus]	398 - 406	K.ITGFLEPGK.I		56.0 (M:56.0)	2	481.269	481.271	-0.0026	-5.37
gi|296481091	TPA: lipopolysaccharide-binding protein precursor [Bos taurus]	444 - 454	K.LAEGFPLPLLR.K		64.0 (M:64.0)	2	613.364	613.369	-0.0048	-7.8
gi|296481091	TPA: lipopolysaccharide-binding protein precursor [Bos taurus]	456 - 467	K.IQLYDPILQIHK.D		49.0 (M:49.0)	3	494.289	494.289	0.0006	1.2
gi|296481091	TPA: lipopolysaccharide-binding protein precursor [Bos taurus]	57 - 67	K.VTLPDFNGDVR.I		72.5 (M:72.5)	2	616.817	616.817	0.0002	0.32
gi|296481091	TPA: lipopolysaccharide-binding protein precursor [Bos taurus]	78 - 87	R.FHSLNIQSCK.L	Carbamidomethyl: 9	18.9 (M:18.9)	3	411.87	411.873	-0.0033	-8.05
gi|296473587	TPA: pancreatic adenocarcinoma upregulated factor-like [Bos taurus]	118 - 128	R.SFSAFPDGSEK.V		37.0 (M:37.0)	2	586.269	586.267	0.002	3.49
gi|296473587	TPA: pancreatic adenocarcinoma upregulated factor-like [Bos taurus]	34 - 43	K.DNENEITGIR.V		48.2 (M:48.2)	2	580.783	580.781	0.0024	4.13
gi|296483305	TPA: thrombospondin 1 precursor [Bos taurus]	1,055 - 1,064	R.AQGYSGLSVK.V		47.6 (M:47.6)	2	505.271	505.269	0.002	3.94
gi|296483305	TPA: thrombospondin 1 precursor [Bos taurus]	1,131 - 1,141	K.IMADSGPIYDK.T	Oxidation: 2	71.8 (M:71.8)	2	613.292	613.292	0	0.03
gi|296483305	TPA: thrombospondin 1 precursor [Bos taurus]	165 - 173	R.AQLYIDCEK.M	Carbamidomethyl: 7	45.3 (M:45.3)	2	570.272	570.274	-0.0013	-2.29
gi|296483305	TPA: thrombospondin 1 precursor [Bos taurus]	21 - 41	R.IPESGGDNSVFDIFELTGAAR.K		78.3 (M:78.3)	3	732.36	732.359	0.0011	1.44
gi|296483305	TPA: thrombospondin 1 precursor [Bos taurus]	217 - 228	R.FVFGTTPEDILR.N		73.4 (M:73.4)	2	697.87	697.869	0.0006	0.82
gi|296483305	TPA: thrombospondin 1 precursor [Bos taurus]	307 - 313	K.ELANELR.R		37.0 (M:37.0)	2	422.732	422.73	0.002	4.85
gi|296483305	TPA: thrombospondin 1 precursor [Bos taurus]	51 - 60	K.GPDPSSPAFR.I		39.0 (M:39.0)	2	515.749	515.751	-0.0027	-5.28
gi|296483305	TPA: thrombospondin 1 precursor [Bos taurus]	518 - 529	R.LCNNPTPQFGGK.D	Carbamidomethyl: 2	57.0 (M:57.0)	2	666.825	666.822	0.0028	4.23
gi|296483305	TPA: thrombospondin 1 precursor [Bos taurus]	61 - 74	R.IEDANLIPPVPDKK.F		41.2 (M:41.2)	3	516.96	516.959	0.0004	0.79
gi|296483305	TPA: thrombospondin 1 precursor [Bos taurus]	624 - 632	R.FTGSQPFGR.G		48.9 (M:48.9)	2	498.749	498.748	0.0002	0.34
gi|296483305	TPA: thrombospondin 1 precursor [Bos taurus]	75 - 83	K.FQDLVDAVR.A		52.5 (M:52.5)	2	531.784	531.783	0.0017	3.17
gi|296483305	TPA: thrombospondin 1 precursor [Bos taurus]	87 - 95	K.GFLLLASLR.Q		39.9 (M:39.9)	2	495.305	495.311	-0.006	-12.12
gi|296483305	TPA: thrombospondin 1 precursor [Bos taurus]	891 - 907	K.GDACDHDDDNDGIPDDR.D	Carbamidomethyl: 4	40.4 (M:40.4)	3	634.574	634.566	0.0081	12.83
gi|296483305	TPA: thrombospondin 1 precursor [Bos taurus]	912 - 919	R.LVPNPDQK.D		29.3 (M:29.3)	2	455.756	455.753	0.0025	5.49
gi|296483305	TPA: thrombospondin 1 precursor [Bos taurus]	960 - 968	R.FQMIPLDPK.G	Oxidation: 3	47.7 (M:47.7)	2	552.792	552.792	0.0003	0.5
gi|296483305	TPA: thrombospondin 1 precursor [Bos taurus]	969 - 980	K.GTSQNDPNWVVR.H		81.5 (M:81.5)	2	686.831	686.834	-0.0026	-3.79
gi|296475269	TPA: ZBTB42 protein-like [Bos taurus]	115 - 122	R.VATIAPPR.A		25.6 (M:25.6)	2	412.747	412.753	-0.0062	-14.98
gi|296475269	TPA: ZBTB42 protein-like [Bos taurus]	115 - 122	R.VATMAPPR.A		39.4 (M:39.4)	2	421.759	421.731	0.0281	66.6
gi|397740864	vitamin D binding protein [Bos taurus]	243 - 264	K.VPTAHLEDVLPLAEDITTILSK.C		68.3 (M:68.3)	3	792.572	792.441	0.1321	166.61
gi|397740864	vitamin D binding protein [Bos taurus]	276 - 283	K.ELPEYAVK.L		19.8 (M:19.8)	2	474.757	474.755	0.0013	2.8
gi|397740864	vitamin D binding protein [Bos taurus]	355 - 362	R.IPEVFLTK.I		42.9 (M:42.9)	2	473.783	473.784	-0.0013	-2.79
gi|77735615	zinc-alpha-2-glycoprotein precursor [Bos taurus]	109 - 123	R.EGSHTFQGAFGCELR.N	Carbamidomethyl: 12	74.5 (M:74.5)	3	565.932	565.923	0.0094	16.6

## Sheet: Whey d8
Accession	Protein	Range	Sequence	Modifications	Scores	z	m/z meas.	m/z calc.	Δ m/z [Da]	Δ m/z [ppm]
gi|68	alpha lactalbumin [Bos taurus]	115 - 122	K.LDQWLCEK.L	Carbamidomethyl: 6	41.6 (M:41.6)	2	546.269	546.263	0.0059	10.8
gi|68	alpha lactalbumin [Bos taurus]	99 - 108	K.VGINYWLAHK.A		59.7 (M:59.7)	3	400.889	400.889	0.0001	0.36
gi|159793209	alpha S1 casein, partial [Bos taurus]	4 - 18	K.HQGLPQEVLNENLLR.F		89.3 (M:89.3)	3	587.302	587.32	-0.0175	-29.74
gi|159793209	alpha S1 casein, partial [Bos taurus]	100 - 115	K.YKVPQLEIVPNSAEER.L		86.5 (M:86.5)	3	624.67	624.667	0.0036	5.71
gi|159793209	alpha S1 casein, partial [Bos taurus]	102 - 115	K.VPQLEIVPNSAEER.L		67.0 (M:67.0)	2	790.917	790.918	-0.0005	-0.58
gi|159793209	alpha S1 casein, partial [Bos taurus]	129 - 147	K.EPMIGVNQELAYFYPELFR.Q		86.3 (M:86.3)	3	772.854	772.717	0.1369	177.15
gi|159793209	alpha S1 casein, partial [Bos taurus]	129 - 147	K.EPMIGVNQELAYFYPELFR.Q	Oxidation: 3	67.3 (M:67.3)	3	778.034	778.049	-0.0151	-19.41
gi|159793209	alpha S1 casein, partial [Bos taurus]	129 - 147	K.EPMIGVNQELAYFYPELFR.Q	Oxidation: 3; Deamidated: 8	54.0 (M:54.0)	3	778.234	778.377	-0.143	-183.79
gi|159793209	alpha S1 casein, partial [Bos taurus]	129 - 147	K.EPMIGVNQELAYFYPELFR.Q	Oxidation: 3; Deamidated: 7, 8	30.7 (M:30.7)	3	778.855	778.705	0.1504	193.13
gi|159793209	alpha S1 casein, partial [Bos taurus]	148 - 189	R.QFYQLDAYPSGAWYYVPLGTQYTDAPSFSDIPNPIGSENSEK.T		51.5 (M:51.5)	4	1179.8	1179.8	-0.0005	-0.4
gi|159793209	alpha S1 casein, partial [Bos taurus]	148 - 189	R.QFYQLDAYPSGAWYYVPLGTQYTDAPSFSDIPNPIGSENSEK.T	Deamidated: 21	25.5 (M:25.5)	4	1180.01	1180.04	-0.0302	-25.56
gi|159793209	alpha S1 casein, partial [Bos taurus]	148 - 189	R.QFYQLDAYPSGAWYYVPLGTQYTDAPSFSDIPNPIGSENSEK.T	Deamidated: 21, 33	16.9 (M:16.9)	4	1180.1	1180.29	-0.1904	-161.3
gi|159793209	alpha S1 casein, partial [Bos taurus]	19 - 30	R.FFVAPFPEVFGK.E		63.4 (M:63.4)	2	692.874	692.869	0.0054	7.78
gi|159793209	alpha S1 casein, partial [Bos taurus]	19 - 32	R.FFVAPFPEVFGKEK.V		50.2 (M:50.2)	3	547.954	547.961	-0.0066	-12.04
gi|159793209	alpha S1 casein, partial [Bos taurus]	190 - 195	K.TTMPLW.-		28.2 (M:28.2)	1	748.343	748.37	-0.0263	-35.17
gi|159793209	alpha S1 casein, partial [Bos taurus]	190 - 195	K.TTMPLW.-	Oxidation: 3	32.4 (M:32.4)	1	764.362	764.365	-0.0029	-3.74
gi|159793209	alpha S1 casein, partial [Bos taurus]	76 - 96	K.HIQKEDVPSERYLGYLEQLLR.L	Deamidated: 3	30.1 (M:30.1)	4	647.51	647.593	-0.0836	-129.14
gi|159793209	alpha S1 casein, partial [Bos taurus]	87 - 96	R.YLGYLEQLLR.L		68.2 (M:68.2)	2	634.355	634.356	-0.001	-1.62
gi|122697593	alpha-1-acid glycoprotein precursor [Bos taurus]	62 - 73	R.AIQAAFFYLEPR.H		88.2 (M:88.2)	2	713.367	713.38	-0.0125	-17.47
gi|27806941	alpha-1-antiproteinase precursor [Bos taurus]	229 - 239	R.DFHVDEQTTVK.V		53.9 (M:53.9)	3	440.215	440.214	0.0014	3.29
gi|27806941	alpha-1-antiproteinase precursor [Bos taurus]	289 - 296	K.LNNELLAK.F		27.2 (M:27.2)	2	457.771	457.769	0.0021	4.61
gi|27806941	alpha-1-antiproteinase precursor [Bos taurus]	302 - 312	K.YASSANLHLPK.L		37.5 (M:37.5)	3	400.889	400.884	0.005	12.36
gi|27806941	alpha-1-antiproteinase precursor [Bos taurus]	338 - 345	R.ADLSGITK.E		49.0 (M:49.0)	2	402.729	402.727	0.002	4.84
gi|299676	alpha-s1-casein homolog {N-terminal} [cattle, mammary glands, Peptide Partial, 17 aa]	1 - 11	-.FVAPFPEVFGK.E		50.5 (M:50.5)	2	619.338	619.334	0.0036	5.89
gi|27806963	alpha-S2-casein precursor [Bos taurus]	107 - 128	K.FPQYLQYLYQGPIVLNPWDQVK.R		60.9 (M:60.9)	3	903.812	903.807	0.0046	5.08
gi|27806963	alpha-S2-casein precursor [Bos taurus]	130 - 140	R.NAVPITPTLNR.E		45.7 (M:45.7)	2	598.316	598.343	-0.0275	-45.89
gi|27806963	alpha-S2-casein precursor [Bos taurus]	189 - 196	K.FALPQYLK.T		41.5 (M:41.5)	2	490.283	490.284	-0.0012	-2.35
gi|27806963	alpha-S2-casein precursor [Bos taurus]	96 - 106	K.ALNEINQFYQK.F		54.2 (M:54.2)	2	684.351	684.351	-0.0003	-0.38
gi|225825	beta casein	1 - 25	-.RELEELNVPGEIVESLSSSEESITR.I		101.4 (M:101.4)	3	934.809	934.805	0.0039	4.21
gi|225825	beta casein	177 - 183	K.AVPYPQR.D		28.0 (M:28.0)	2	415.714	415.73	-0.0156	-37.47
gi|225825	beta casein	184 - 202	R.DMPIQAFLLYQEPVLGPVR.G		68.8 (M:68.8)	3	729.372	729.394	-0.0225	-30.91
gi|225825	beta casein	184 - 202	R.DMPIQAFLLYQEPVLGPVR.G	Deamidated: 5, 11	23.9 (M:23.9)	3	730.066	730.05	0.0155	21.28
gi|225825	beta casein	184 - 202	R.DMPIQAFLLYQEPVLGPVR.G	Oxidation: 2	78.5 (M:78.5)	3	734.724	734.726	-0.002	-2.73
gi|225825	beta casein	184 - 202	R.DMPIQAFLLYQEPVLGPVR.G	Oxidation: 2; Deamidated: 5	60.3 (M:60.3)	3	734.927	735.054	-0.1272	-173.07
gi|225825	beta casein	184 - 202	R.DMPIQAFLLYQEPVLGPVR.G	Oxidation: 2; Deamidated: 5, 11	29.9 (M:29.9)	3	735.527	735.382	0.145	197.08
gi|225825	beta casein	203 - 209	R.GPFPIIV.-		27.5 (M:27.5)	1	742.397	742.45	-0.0529	-71.31
gi|225825	beta casein	33 - 48	K.FQSEEQQQTEDELQDK.I		56.0 (M:56.0)	3	661.271	661.292	-0.0212	-32.11
gi|248143	beta-casein A2 variant [Bos taurus]	8 - 23	K.FQQEEQQQTEDELQDK.I	Deamidated: 6	53.5 (M:53.5)	3	675.301	675.296	0.0048	7.09
gi|248143	beta-casein A2 variant [Bos taurus]	24 - 31	K.IHPFAQTQ.-		23.2 (M:23.2)	2	471.257	471.246	0.0116	24.6
gi|530873	beta-lactoglobulin, partial [Bos taurus]	1 - 19	-.CMENSAEPEQSLACQCLVR.T	Carbamidomethyl: 1, 14, 16; Ammonia-loss: 1; Oxidation: 2; Deamidated: 4	51.8 (M:51.8)	3	761.329	761.311	0.0182	23.84
gi|530873	beta-lactoglobulin, partial [Bos taurus]	20 - 30	R.TPEVDDEALEK.F		75.5 (M:75.5)	2	623.295	623.296	-0.0006	-0.97
gi|530873	beta-lactoglobulin, partial [Bos taurus]	20 - 33	R.TPEVDDEALEKFDK.A		91.3 (M:91.3)	3	545.93	545.93	0.0003	0.59
gi|530873	beta-lactoglobulin, partial [Bos taurus]	37 - 43	K.ALPMHIR.L		44.4 (M:44.4)	2	419.243	419.242	0.0011	2.56
gi|530873	beta-lactoglobulin, partial [Bos taurus]	37 - 43	K.ALPMHIR.L	Oxidation: 4	32.7 (M:32.7)	2	427.236	427.239	-0.0029	-6.89
gi|530873	beta-lactoglobulin, partial [Bos taurus]	44 - 57	R.LSFNPTQLEEQCHI.-	Carbamidomethyl: 12	96.2 (M:96.2)	2	858.4	858.407	-0.0061	-7.06
gi|27807341	cathelicidin-1 precursor [Bos taurus]	135 - 144	K.QPWAPPQAAR.L		48.2 (M:48.2)	2	561.298	561.296	0.0022	3.98
gi|6980895	Chain A, 12-Bromododecanoic Acid Binds Inside The Calyx Of Bovine Beta-Lactoglobulin	1-8	-.LIVTQTMK.G		42.9 (M:42.9)	2	467.273	467.276	-0.0026	-5.5
gi|6980895	Chain A, 12-Bromododecanoic Acid Binds Inside The Calyx Of Bovine Beta-Lactoglobulin	1-8	-.LIVTQTMK.G	Oxidation: 7	50.4 (M:50.4)	2	475.278	475.273	0.0055	11.5
gi|6980895	Chain A, 12-Bromododecanoic Acid Binds Inside The Calyx Of Bovine Beta-Lactoglobulin	125 - 135	R.TPEVDDEALEK.F		75.5 (M:75.5)	2	623.295	623.296	-0.0006	-0.97
gi|6980895	Chain A, 12-Bromododecanoic Acid Binds Inside The Calyx Of Bovine Beta-Lactoglobulin	125 - 138	R.TPEVDDEALEKFDK.A		91.3 (M:91.3)	3	545.93	545.93	0.0003	0.59
gi|6980895	Chain A, 12-Bromododecanoic Acid Binds Inside The Calyx Of Bovine Beta-Lactoglobulin	142 - 148	K.ALPMHIR.L		44.4 (M:44.4)	2	419.243	419.242	0.0011	2.56
gi|6980895	Chain A, 12-Bromododecanoic Acid Binds Inside The Calyx Of Bovine Beta-Lactoglobulin	142 - 148	K.ALPMHIR.L	Oxidation: 4	32.7 (M:32.7)	2	427.236	427.239	-0.0029	-6.89
gi|6980895	Chain A, 12-Bromododecanoic Acid Binds Inside The Calyx Of Bovine Beta-Lactoglobulin	149 - 162	R.LSFNPTQLEEQCHI.-	Carbamidomethyl: 12	96.2 (M:96.2)	2	858.4	858.407	-0.0061	-7.06
gi|6980895	Chain A, 12-Bromododecanoic Acid Binds Inside The Calyx Of Bovine Beta-Lactoglobulin	15 - 40	K.VAGTWYSLAMAASDISLLDAQSAPLR.V		146.0 (M:146.0)	3	903.13	903.13	0.0003	0.28
gi|6980895	Chain A, 12-Bromododecanoic Acid Binds Inside The Calyx Of Bovine Beta-Lactoglobulin	15 - 40	K.VAGTWYSLAMAASDISLLDAQSAPLR.V	Deamidated: 21	58.6 (M:58.6)	3	903.28	903.458	-0.1785	-197.57
gi|6980895	Chain A, 12-Bromododecanoic Acid Binds Inside The Calyx Of Bovine Beta-Lactoglobulin	15 - 40	K.VAGTWYSLAMAASDISLLDAQSAPLR.V	Oxidation: 10	138.9 (M:138.9)	3	908.473	908.462	0.0108	11.93
gi|6980895	Chain A, 12-Bromododecanoic Acid Binds Inside The Calyx Of Bovine Beta-Lactoglobulin	41 - 60	R.VYVEELKPTPEGDLEILLQK.W		96.1 (M:96.1)	3	771.734	771.758	-0.024	-31.05
gi|6980895	Chain A, 12-Bromododecanoic Acid Binds Inside The Calyx Of Bovine Beta-Lactoglobulin	41 - 60	R.VYVEELKPTPEGDLEILLQK.W	Deamidated: 19	25.1 (M:25.1)	3	772.231	772.086	0.1449	187.67
gi|6980895	Chain A, 12-Bromododecanoic Acid Binds Inside The Calyx Of Bovine Beta-Lactoglobulin	84 - 91	K.IDALNENK.V		45.1 (M:45.1)	2	458.736	458.74	-0.004	-8.65
gi|6980895	Chain A, 12-Bromododecanoic Acid Binds Inside The Calyx Of Bovine Beta-Lactoglobulin	92 - 100	K.VLVLDTDYK.K		73.0 (M:73.0)	2	533.295	533.295	-0.0001	-0.19
gi|6980895	Chain A, 12-Bromododecanoic Acid Binds Inside The Calyx Of Bovine Beta-Lactoglobulin	92 - 101	K.VLVLDTDYKK.Y		65.5 (M:65.5)	2	597.343	597.342	0.0004	0.65
gi|118138499	Chain A, Crystal Structure Of A Ternary Complex Of Bovine Lactoperoxidase With Thiocyanate And Iodide At 3.1 A Resolution	349 - 360	R.FGHMEVPSTVSR.L		30.5 (M:30.5)	3	449.56	449.556	0.0041	9.18
gi|118138499	Chain A, Crystal Structure Of A Ternary Complex Of Bovine Lactoperoxidase With Thiocyanate And Iodide At 3.1 A Resolution	412 - 418	K.MVTSELR.N		26.1 (M:26.1)	2	418.226	418.221	0.0053	12.59
gi|118138499	Chain A, Crystal Structure Of A Ternary Complex Of Bovine Lactoperoxidase With Thiocyanate And Iodide At 3.1 A Resolution	428 - 440	K.IHGFDLAAINLQR.C		44.7 (M:44.7)	3	489.948	489.94	0.008	16.24
gi|118138499	Chain A, Crystal Structure Of A Ternary Complex Of Bovine Lactoperoxidase With Thiocyanate And Iodide At 3.1 A Resolution	454 - 462	R.GFCGLSQPK.T	Carbamidomethyl: 3	35.2 (M:35.2)	2	497.248	497.245	0.0029	5.83
gi|118138499	Chain A, Crystal Structure Of A Ternary Complex Of Bovine Lactoperoxidase With Thiocyanate And Iodide At 3.1 A Resolution	518 - 523	R.QFQQIR.D		26.2 (M:26.2)	2	410.225	410.227	-0.0022	-5.32
gi|118138499	Chain A, Crystal Structure Of A Ternary Complex Of Bovine Lactoperoxidase With Thiocyanate And Iodide At 3.1 A Resolution	552 - 561	R.LICDNTHITK.V	Carbamidomethyl: 3	45.0 (M:45.0)	3	405.547	405.545	0.0025	6.07
gi|367460260	Chain A, Crystal Structure Of Bovine Serum Albumin	11-20	R.FKDLGEEHFK.G		45.3 (M:45.3)	3	417.211	417.212	-0.001	-2.39
gi|367460260	Chain A, Crystal Structure Of Bovine Serum Albumin	107 - 114	K.DDSPDLPK.L		60.8 (M:60.8)	2	443.711	443.711	0.0002	0.36
gi|367460260	Chain A, Crystal Structure Of Bovine Serum Albumin	115 - 127	K.LKPDPNTLCDEFK.A	Carbamidomethyl: 9	93.3 (M:93.3)	3	526.266	526.261	0.0055	10.39
gi|367460260	Chain A, Crystal Structure Of Bovine Serum Albumin	13 - 20	K.DLGEEHFK.G		44.8 (M:44.8)	2	487.736	487.733	0.0033	6.78
gi|367460260	Chain A, Crystal Structure Of Bovine Serum Albumin	137 - 143	K.YLYEIAR.R		38.4 (M:38.4)	2	464.245	464.25	-0.0059	-12.61
gi|367460260	Chain A, Crystal Structure Of Bovine Serum Albumin	144 - 159	R.RHPYFYAPELLYYANK.Y		45.0 (M:45.0)	4	512.016	512.012	0.0031	6.09
gi|367460260	Chain A, Crystal Structure Of Bovine Serum Albumin	145 - 159	R.HPYFYAPELLYYANK.Y		67.9 (M:67.9)	3	630.438	630.314	0.1239	196.6
gi|367460260	Chain A, Crystal Structure Of Bovine Serum Albumin	145 - 159	R.HPYFYAPELLYYANK.Y	Deamidated: 14	31.0 (M:31.0)	3	630.643	630.642	0.0015	2.39
gi|367460260	Chain A, Crystal Structure Of Bovine Serum Albumin	21 - 41	K.GLVLIAFSQYLQQCPFDEHVK.L	Carbamidomethyl: 14	49.8 (M:49.8)	3	831.425	831.426	-0.0012	-1.46
gi|367460260	Chain A, Crystal Structure Of Bovine Serum Albumin	21 - 41	K.GLVLIAFSQYLQQCPFDEHVK.L	Carbamidomethyl: 14; Deamidated: 9	50.4 (M:50.4)	3	831.881	831.754	0.1264	151.95
gi|367460260	Chain A, Crystal Structure Of Bovine Serum Albumin	21 - 41	K.GLVLIAFSQYLQQCPFDEHVK.L	Carbamidomethyl: 14; Deamidated: 9, 12	20.4 (M:20.4)	3	832.085	832.082	0.0027	3.23
gi|367460260	Chain A, Crystal Structure Of Bovine Serum Albumin	225 - 232	K.AEFVEVTK.L		47.0 (M:47.0)	2	461.746	461.748	-0.0016	-3.5
gi|367460260	Chain A, Crystal Structure Of Bovine Serum Albumin	243 - 256	K.ECCHGDLLECADDR.A	Carbamidomethyl: 2, 3, 10	63.7 (M:63.7)	3	583.895	583.892	0.003	5.08
gi|367460260	Chain A, Crystal Structure Of Bovine Serum Albumin	262 - 273	K.YICDNQDTISSK.L	Carbamidomethyl: 3	78.5 (M:78.5)	2	722.327	722.325	0.0027	3.7
gi|367460260	Chain A, Crystal Structure Of Bovine Serum Albumin	276 - 285	K.ECCDKPLLEK.S	Carbamidomethyl: 2, 3	27.7 (M:27.7)	3	431.211	431.205	0.0058	13.42
gi|367460260	Chain A, Crystal Structure Of Bovine Serum Albumin	286 - 294	K.SHCIAEVEK.D	Carbamidomethyl: 3	52.1 (M:52.1)	2	536.76	536.758	0.0014	2.65
gi|367460260	Chain A, Crystal Structure Of Bovine Serum Albumin	295 - 312	K.DAIPENLPPLTADFAEDK.D		88.7 (M:88.7)	3	652.659	652.658	0.0004	0.67
gi|367460260	Chain A, Crystal Structure Of Bovine Serum Albumin	295 - 316	K.DAIPENLPPLTADFAEDKDVCK.N	Carbamidomethyl: 21	59.2 (M:59.2)	3	820.068	820.065	0.0035	4.24
gi|367460260	Chain A, Crystal Structure Of Bovine Serum Albumin	323 - 335	K.DAFLGSFLYEYSR.R		84.7 (M:84.7)	2	784.37	784.375	-0.0048	-6.08
gi|367460260	Chain A, Crystal Structure Of Bovine Serum Albumin	336 - 347	R.RHPEYAVSVLLR.L		92.8 (M:92.8)	3	480.607	480.609	-0.002	-4.14
gi|367460260	Chain A, Crystal Structure Of Bovine Serum Albumin	337 - 347	R.HPEYAVSVLLR.L		75.7 (M:75.7)	3	428.575	428.575	0.0001	0.16
gi|367460260	Chain A, Crystal Structure Of Bovine Serum Albumin	351 - 362	K.EYEATLEECCAK.D	Carbamidomethyl: 9, 10	56.8 (M:56.8)	2	751.81	751.811	-0.0008	-1.03
gi|367460260	Chain A, Crystal Structure Of Bovine Serum Albumin	363 - 375	K.DDPHACYSTVFDK.L	Carbamidomethyl: 6	75.5 (M:75.5)	3	518.888	518.889	-0.0011	-2.12
gi|367460260	Chain A, Crystal Structure Of Bovine Serum Albumin	378 - 388	K.HLVDEPQNLIK.Q		60.8 (M:60.8)	2	653.362	653.362	0.0007	1.02
gi|367460260	Chain A, Crystal Structure Of Bovine Serum Albumin	389 - 396	K.QNCDQFEK.L	Carbamidomethyl: 3; Gln->pyro-Glu: 1	39.7 (M:39.7)	2	526.213	526.211	0.0022	4.2
gi|367460260	Chain A, Crystal Structure Of Bovine Serum Albumin	397 - 409	K.LGEYGFQNALIVR.Y		123.5 (M:123.5)	2	740.399	740.401	-0.0019	-2.54
gi|367460260	Chain A, Crystal Structure Of Bovine Serum Albumin	413 - 427	R.KVPQVSTPTLVEVSR.S		119.5 (M:119.5)	3	547.316	547.317	-0.0019	-3.44
gi|367460260	Chain A, Crystal Structure Of Bovine Serum Albumin	413 - 427	R.KVPQVSTPTLVEVSR.S	Deamidated: 4	36.9 (M:36.9)	3	547.605	547.645	-0.0402	-73.32
gi|367460260	Chain A, Crystal Structure Of Bovine Serum Albumin	414 - 427	K.VPQVSTPTLVEVSR.S		62.1 (M:62.1)	2	756.417	756.425	-0.0079	-10.38
gi|367460260	Chain A, Crystal Structure Of Bovine Serum Albumin	42 - 51	K.LVNELTEFAK.T		71.4 (M:71.4)	2	582.302	582.319	-0.0166	-28.51
gi|367460260	Chain A, Crystal Structure Of Bovine Serum Albumin	445 - 458	R.MPCTEDYLSLILNR.L	Carbamidomethyl: 3; Oxidation: 1	56.9 (M:56.9)	3	580.946	580.948	-0.0023	-3.93
gi|367460260	Chain A, Crystal Structure Of Bovine Serum Albumin	445 - 458	R.MPCTEDYLSLILNR.L	Carbamidomethyl: 3	94.5 (M:94.5)	2	863.087	862.921	0.1664	192.8
gi|367460260	Chain A, Crystal Structure Of Bovine Serum Albumin	459 - 465	R.LCVLHEK.T	Carbamidomethyl: 2	31.1 (M:31.1)	2	449.746	449.744	0.0019	4.2
gi|367460260	Chain A, Crystal Structure Of Bovine Serum Albumin	475 - 483	K.CCTESLVNR.R	Carbamidomethyl: 1, 2; Ammonia-loss: 1	60.3 (M:60.3)	2	561.247	561.239	0.0077	13.66
gi|367460260	Chain A, Crystal Structure Of Bovine Serum Albumin	475 - 483	K.CCTESLVNR.R	Carbamidomethyl: 1, 2	65.3 (M:65.3)	2	569.761	569.753	0.0088	15.44
gi|367460260	Chain A, Crystal Structure Of Bovine Serum Albumin	484 - 499	R.RPCFSALTPDETYVPK.A	Carbamidomethyl: 3	49.4 (M:49.4)	3	627.65	627.645	0.0044	6.97
gi|367460260	Chain A, Crystal Structure Of Bovine Serum Albumin	505 - 520	K.LFTFHADICTLPDTEK.Q	Carbamidomethyl: 9	62.0 (M:62.0)	3	636.647	636.645	0.0017	2.64
gi|367460260	Chain A, Crystal Structure Of Bovine Serum Albumin	52 - 64	K.TCVADESHAGCEK.S	Carbamidomethyl: 2, 11	60.3 (M:60.3)	3	488.546	488.534	0.0116	23.76
gi|367460260	Chain A, Crystal Structure Of Bovine Serum Albumin	524 - 533	K.KQTALVELLK.H		62.7 (M:62.7)	2	571.855	571.861	-0.0055	-9.55
gi|367460260	Chain A, Crystal Structure Of Bovine Serum Albumin	525 - 533	K.QTALVELLK.H	Gln->pyro-Glu: 1	48.9 (M:48.9)	2	499.3	499.3	0.0002	0.36
gi|367460260	Chain A, Crystal Structure Of Bovine Serum Albumin	525 - 533	K.QTALVELLK.H		74.9 (M:74.9)	2	507.815	507.813	0.0016	3.06
gi|367460260	Chain A, Crystal Structure Of Bovine Serum Albumin	545 - 556	K.TVMENFVAFVDK.C		61.8 (M:61.8)	2	700.35	700.35	-0.0002	-0.22
gi|367460260	Chain A, Crystal Structure Of Bovine Serum Albumin	545 - 556	K.TVMENFVAFVDK.C	Oxidation: 3	79.1 (M:79.1)	2	708.346	708.347	-0.0011	-1.54
gi|367460260	Chain A, Crystal Structure Of Bovine Serum Albumin	557 - 573	K.CCAADDKEACFAVEGPK.L	Carbamidomethyl: 1, 2, 10	90.7 (M:90.7)	3	643.275	643.271	0.0036	5.67
gi|367460260	Chain A, Crystal Structure Of Bovine Serum Albumin	564 - 573	K.EACFAVEGPK.L	Carbamidomethyl: 3	64.6 (M:64.6)	2	554.262	554.261	0.0012	2.13
gi|367460260	Chain A, Crystal Structure Of Bovine Serum Albumin	574 - 583	K.LVVSTQTALA.-		20.4 (M:20.4)	2	501.795	501.795	-0.0004	-0.72
gi|367460260	Chain A, Crystal Structure Of Bovine Serum Albumin	65 - 76	K.SLHTLFGDELCK.V	Carbamidomethyl: 11	73.2 (M:73.2)	3	473.906	473.903	0.003	6.43
gi|367460260	Chain A, Crystal Structure Of Bovine Serum Albumin	82 - 93	R.ETYGDMADCCEK.Q	Carbamidomethyl: 9, 10	70.9 (M:70.9)	2	739.769	739.765	0.0033	4.45
gi|367460260	Chain A, Crystal Structure Of Bovine Serum Albumin	82 - 93	R.ETYGDMADCCEK.Q	Carbamidomethyl: 9, 10; Oxidation: 6	63.5 (M:63.5)	2	747.77	747.763	0.0072	9.6
gi|367460260	Chain A, Crystal Structure Of Bovine Serum Albumin	99 - 106	R.NECFLSHK.D	Carbamidomethyl: 3	25.3 (M:25.3)	2	517.747	517.74	0.0072	13.86
gi|367460260	Chain A, Crystal Structure Of Bovine Serum Albumin	99 - 114	R.NECFLSHKDDSPDLPK.L	Carbamidomethyl: 3	34.4 (M:34.4)	4	476.228	476.223	0.0052	11
gi|83754256	Chain A, Crystal Structure Of The Complex Of C-Lobe Of Bovine Lactoferrin With Maltose At 1.5a Resolution	4-15	R.VVWCAVGPEEQK.K	Carbamidomethyl: 4	58.8 (M:58.8)	2	701.349	701.345	0.0042	5.95
gi|83754256	Chain A, Crystal Structure Of The Complex Of C-Lobe Of Bovine Lactoferrin With Maltose At 1.5a Resolution	160 - 173	R.LCALCAGDDQGLDK.C	Carbamidomethyl: 2, 5	105.3 (M:105.3)	2	768.341	768.345	-0.0036	-4.73
gi|83754256	Chain A, Crystal Structure Of The Complex Of C-Lobe Of Bovine Lactoferrin With Maltose At 1.5a Resolution	182 - 190	K.YYGYTGAFR.C		42.5 (M:42.5)	2	549.259	549.256	0.0025	4.54
gi|83754256	Chain A, Crystal Structure Of The Complex Of C-Lobe Of Bovine Lactoferrin With Maltose At 1.5a Resolution	191 - 203	R.CLAEDVGDVAFVK.N	Carbamidomethyl: 1; Ammonia-loss: 1	93.6 (M:93.6)	2	703.338	703.337	0.0005	0.78
gi|83754256	Chain A, Crystal Structure Of The Complex Of C-Lobe Of Bovine Lactoferrin With Maltose At 1.5a Resolution	191 - 203	R.CLAEDVGDVAFVK.N	Carbamidomethyl: 1	104.8 (M:104.8)	2	711.846	711.85	-0.0042	-5.87
gi|83754256	Chain A, Crystal Structure Of The Complex Of C-Lobe Of Bovine Lactoferrin With Maltose At 1.5a Resolution	230 - 237	R.LLCLDGTR.K	Carbamidomethyl: 3	43.6 (M:43.6)	2	474.252	474.253	-0.0002	-0.35
gi|83754256	Chain A, Crystal Structure Of The Complex Of C-Lobe Of Bovine Lactoferrin With Maltose At 1.5a Resolution	238 - 259	R.KPVTEAQSCHLAVAPNHAVVSR.S	Carbamidomethyl: 9	102.9 (M:102.9)	4	593.56	593.563	-0.003	-5.06
gi|83754256	Chain A, Crystal Structure Of The Complex Of C-Lobe Of Bovine Lactoferrin With Maltose At 1.5a Resolution	297 - 309	K.NLLFNDNTECLAK.L	Carbamidomethyl: 10	73.0 (M:73.0)	2	776.364	776.377	-0.0136	-17.49
gi|83754256	Chain A, Crystal Structure Of The Complex Of C-Lobe Of Bovine Lactoferrin With Maltose At 1.5a Resolution	310 - 332	K.LGGRPTYEEYLGTEYVTAIANLK.K		88.4 (M:88.4)	3	853.441	853.443	-0.002	-2.36
gi|83754256	Chain A, Crystal Structure Of The Complex Of C-Lobe Of Bovine Lactoferrin With Maltose At 1.5a Resolution	334 - 345	K.CSTSPLLEACAF.-	Carbamidomethyl: 1, 10	45.3 (M:45.3)	2	678.303	678.302	0.0013	1.96
gi|83754256	Chain A, Crystal Structure Of The Complex Of C-Lobe Of Bovine Lactoferrin With Maltose At 1.5a Resolution	46 - 63	K.GEADALNLDGGYIYTAGK.C		134.2 (M:134.2)	2	914.437	914.442	-0.0045	-4.96
gi|83754256	Chain A, Crystal Structure Of The Complex Of C-Lobe Of Bovine Lactoferrin With Maltose At 1.5a Resolution	64 - 74	K.CGLVPVLAENR.K	Carbamidomethyl: 1; Ammonia-loss: 1	56.5 (M:56.5)	2	605.815	605.816	-0.0011	-1.87
gi|83754256	Chain A, Crystal Structure Of The Complex Of C-Lobe Of Bovine Lactoferrin With Maltose At 1.5a Resolution	64 - 74	K.CGLVPVLAENR.K	Carbamidomethyl: 1	72.5 (M:72.5)	2	614.331	614.329	0.0013	2.18
gi|83754256	Chain A, Crystal Structure Of The Complex Of C-Lobe Of Bovine Lactoferrin With Maltose At 1.5a Resolution	79 - 99	K.HSSLDCVLRPTEGYLAVAVVK.K	Carbamidomethyl: 6	67.8 (M:67.8)	4	579.306	579.311	-0.0056	-9.62
gi|168177284	Chain A, Model Of Actin-Fimbrin Abd2 Complex	18 - 27	K.AGFAGDDAPR.A		48.8 (M:48.8)	2	488.736	488.728	0.0079	16.12
gi|168177284	Chain A, Model Of Actin-Fimbrin Abd2 Complex	359 - 371	K.QEYDESGPSIVHR.K		75.7 (M:75.7)	3	506.238	506.239	-0.0008	-1.62
gi|168177284	Chain A, Model Of Actin-Fimbrin Abd2 Complex	95 - 112	R.VAPEEHPVLLTEAPLNPK.A		44.4 (M:44.4)	3	652.026	652.026	-0.0005	-0.77
gi|157830374	Chain A, Structure Of Diferric Bovine Lactoferrin At 2.8 Angstroms Resolution	8-18	R.WCTISQPEWFK.C	Carbamidomethyl: 2	60.2 (M:60.2)	2	741.352	741.348	0.0044	5.9
gi|157830374	Chain A, Structure Of Diferric Bovine Lactoferrin At 2.8 Angstroms Resolution	100 - 112	K.KGSNFQLDQLQGR.K		63.1 (M:63.1)	3	497.58	497.595	-0.0148	-29.76
gi|157830374	Chain A, Structure Of Diferric Bovine Lactoferrin At 2.8 Angstroms Resolution	101 - 112	K.GSNFQLDQLQGR.K		100.9 (M:100.9)	2	681.839	681.842	-0.0027	-4.01
gi|157830374	Chain A, Structure Of Diferric Bovine Lactoferrin At 2.8 Angstroms Resolution	152 - 163	K.FFSASCVPCIDR.Q	Carbamidomethyl: 6, 9	75.4 (M:75.4)	2	729.831	729.829	0.0018	2.51
gi|157830374	Chain A, Structure Of Diferric Bovine Lactoferrin At 2.8 Angstroms Resolution	164 - 174	R.QAYPNLCQLCK.G	Carbamidomethyl: 7, 10; Gln->pyro-Glu: 1	44.4 (M:44.4)	2	689.32	689.318	0.0021	3.09
gi|157830374	Chain A, Structure Of Diferric Bovine Lactoferrin At 2.8 Angstroms Resolution	164 - 174	R.QAYPNLCQLCK.G	Carbamidomethyl: 7, 10	62.2 (M:62.2)	2	697.827	697.831	-0.0042	-6
gi|157830374	Chain A, Structure Of Diferric Bovine Lactoferrin At 2.8 Angstroms Resolution	187 - 197	R.EPYFGYSGAFK.C		63.1 (M:63.1)	2	633.293	633.295	-0.0027	-4.28
gi|157830374	Chain A, Structure Of Diferric Bovine Lactoferrin At 2.8 Angstroms Resolution	198 - 210	K.CLQDGAGDVAFVK.E	Carbamidomethyl: 1; Ammonia-loss: 1	73.7 (M:73.7)	2	681.835	681.822	0.0131	19.22
gi|157830374	Chain A, Structure Of Diferric Bovine Lactoferrin At 2.8 Angstroms Resolution	198 - 210	K.CLQDGAGDVAFVK.E	Carbamidomethyl: 1	108.2 (M:108.2)	2	690.309	690.335	-0.0262	-37.91
gi|157830374	Chain A, Structure Of Diferric Bovine Lactoferrin At 2.8 Angstroms Resolution	211 - 221	K.ETTVFENLPEK.A		67.7 (M:67.7)	2	653.808	653.83	-0.022	-33.62
gi|157830374	Chain A, Structure Of Diferric Bovine Lactoferrin At 2.8 Angstroms Resolution	244 - 258	K.ECHLAQVPSHAVVAR.S	Carbamidomethyl: 2	67.5 (M:67.5)	4	419.219	419.219	-0.0001	-0.22
gi|157830374	Chain A, Structure Of Diferric Bovine Lactoferrin At 2.8 Angstroms Resolution	259 - 269	R.SVDGKEDLIWK.L		59.2 (M:59.2)	3	430.563	430.563	0.0002	0.49
gi|157830374	Chain A, Structure Of Diferric Bovine Lactoferrin At 2.8 Angstroms Resolution	264 - 269	K.EDLIWK.L		31.1 (M:31.1)	2	402.216	402.219	-0.0029	-7.19
gi|157830374	Chain A, Structure Of Diferric Bovine Lactoferrin At 2.8 Angstroms Resolution	28 - 38	K.KLGAPSITCVR.R	Carbamidomethyl: 9	71.2 (M:71.2)	3	401.233	401.229	0.0046	11.36
gi|157830374	Chain A, Structure Of Diferric Bovine Lactoferrin At 2.8 Angstroms Resolution	285 - 296	R.SFQLFGSPPGQR.D		69.7 (M:69.7)	2	660.837	660.838	-0.0011	-1.69
gi|157830374	Chain A, Structure Of Diferric Bovine Lactoferrin At 2.8 Angstroms Resolution	29 - 38	K.LGAPSITCVR.R	Carbamidomethyl: 8	76.9 (M:76.9)	2	537.294	537.292	0.0013	2.5
gi|157830374	Chain A, Structure Of Diferric Bovine Lactoferrin At 2.8 Angstroms Resolution	297 - 301	R.DLLFK.D		27.8 (M:27.8)	1	635.375	635.376	-0.0011	-1.74
gi|157830374	Chain A, Structure Of Diferric Bovine Lactoferrin At 2.8 Angstroms Resolution	302 - 309	K.DSALGFLR.I		60.6 (M:60.6)	2	439.738	439.74	-0.0025	-5.66
gi|157830374	Chain A, Structure Of Diferric Bovine Lactoferrin At 2.8 Angstroms Resolution	314 - 323	K.VDSALYLGSR.Y		75.6 (M:75.6)	2	540.785	540.788	-0.0026	-4.85
gi|157830374	Chain A, Structure Of Diferric Bovine Lactoferrin At 2.8 Angstroms Resolution	324 - 329	R.YLTTLK.N		17.0 (M:17.0)	1	738.443	738.44	0.0031	4.16
gi|157830374	Chain A, Structure Of Diferric Bovine Lactoferrin At 2.8 Angstroms Resolution	345 - 356	R.VVWCAVGPEEQK.K	Carbamidomethyl: 4	58.8 (M:58.8)	2	701.349	701.345	0.0042	5.95
gi|157830374	Chain A, Structure Of Diferric Bovine Lactoferrin At 2.8 Angstroms Resolution	387 - 404	K.GEADALNLDGGYIYTAGK.C		134.2 (M:134.2)	2	914.437	914.442	-0.0045	-4.96
gi|157830374	Chain A, Structure Of Diferric Bovine Lactoferrin At 2.8 Angstroms Resolution	40 - 47	R.AFALECIR.A	Carbamidomethyl: 6	53.2 (M:53.2)	2	490.258	490.255	0.0032	6.43
gi|157830374	Chain A, Structure Of Diferric Bovine Lactoferrin At 2.8 Angstroms Resolution	405 - 415	K.CGLVPVLAENR.K	Carbamidomethyl: 1; Ammonia-loss: 1	56.5 (M:56.5)	2	605.815	605.816	-0.0011	-1.87
gi|157830374	Chain A, Structure Of Diferric Bovine Lactoferrin At 2.8 Angstroms Resolution	405 - 415	K.CGLVPVLAENR.K	Carbamidomethyl: 1	72.5 (M:72.5)	2	614.331	614.329	0.0013	2.18
gi|157830374	Chain A, Structure Of Diferric Bovine Lactoferrin At 2.8 Angstroms Resolution	420 - 440	K.HSSLDCVLRPTEGYLAVAVVK.K	Carbamidomethyl: 6	67.8 (M:67.8)	4	579.306	579.311	-0.0056	-9.62
gi|157830374	Chain A, Structure Of Diferric Bovine Lactoferrin At 2.8 Angstroms Resolution	501 - 514	R.LCALCAGDDQGLDK.C	Carbamidomethyl: 2, 5	105.3 (M:105.3)	2	768.341	768.345	-0.0036	-4.73
gi|157830374	Chain A, Structure Of Diferric Bovine Lactoferrin At 2.8 Angstroms Resolution	523 - 531	K.YYGYTGAFR.C		42.5 (M:42.5)	2	549.259	549.256	0.0025	4.54
gi|157830374	Chain A, Structure Of Diferric Bovine Lactoferrin At 2.8 Angstroms Resolution	53 - 69	K.KADAVTLDGGMVFEAGR.D		91.5 (M:91.5)	3	579.627	579.626	0.001	1.66
gi|157830374	Chain A, Structure Of Diferric Bovine Lactoferrin At 2.8 Angstroms Resolution	53 - 69	K.KADAVTLDGGMVFEAGR.D	Oxidation: 11	98.9 (M:98.9)	3	584.962	584.958	0.0042	7.22
gi|157830374	Chain A, Structure Of Diferric Bovine Lactoferrin At 2.8 Angstroms Resolution	532 - 544	R.CLAEDVGDVAFVK.N	Carbamidomethyl: 1; Ammonia-loss: 1	93.6 (M:93.6)	2	703.338	703.337	0.0005	0.78
gi|157830374	Chain A, Structure Of Diferric Bovine Lactoferrin At 2.8 Angstroms Resolution	532 - 544	R.CLAEDVGDVAFVK.N	Carbamidomethyl: 1	104.8 (M:104.8)	2	711.846	711.85	-0.0042	-5.87
gi|157830374	Chain A, Structure Of Diferric Bovine Lactoferrin At 2.8 Angstroms Resolution	54 - 69	K.ADAVTLDGGMVFEAGR.D	Oxidation: 10	111.2 (M:111.2)	2	812.892	812.885	0.0067	8.22
gi|157830374	Chain A, Structure Of Diferric Bovine Lactoferrin At 2.8 Angstroms Resolution	571 - 578	R.LLCLDGTR.K	Carbamidomethyl: 3	43.6 (M:43.6)	2	474.252	474.253	-0.0002	-0.35
gi|157830374	Chain A, Structure Of Diferric Bovine Lactoferrin At 2.8 Angstroms Resolution	579 - 600	R.KPVTEAQSCHLAVAPNHAVVSR.S	Carbamidomethyl: 9	102.9 (M:102.9)	4	593.56	593.563	-0.003	-5.06
gi|157830374	Chain A, Structure Of Diferric Bovine Lactoferrin At 2.8 Angstroms Resolution	609 - 620	K.QVLLHQQALFGK.N		63.8 (M:63.8)	3	461.255	461.27	-0.0152	-33.01
gi|157830374	Chain A, Structure Of Diferric Bovine Lactoferrin At 2.8 Angstroms Resolution	609 - 620	K.QVLLHQQALFGK.N	Deamidated: 1	40.3 (M:40.3)	3	461.587	461.598	-0.0111	-24
gi|157830374	Chain A, Structure Of Diferric Bovine Lactoferrin At 2.8 Angstroms Resolution	609 - 620	K.QVLLHQQALFGK.N	Gln->pyro-Glu: 1	62.5 (M:62.5)	2	682.88	682.888	-0.0079	-11.63
gi|157830374	Chain A, Structure Of Diferric Bovine Lactoferrin At 2.8 Angstroms Resolution	638 - 650	K.NLLFNDNTECLAK.L	Carbamidomethyl: 10	73.0 (M:73.0)	2	776.364	776.377	-0.0136	-17.49
gi|157830374	Chain A, Structure Of Diferric Bovine Lactoferrin At 2.8 Angstroms Resolution	651 - 673	K.LGGRPTYEEYLGTEYVTAIANLK.K		88.4 (M:88.4)	3	853.441	853.443	-0.002	-2.36
gi|157830374	Chain A, Structure Of Diferric Bovine Lactoferrin At 2.8 Angstroms Resolution	675 - 689	K.CSTSPLLEACAFLTR.-	Carbamidomethyl: 1, 10; Ammonia-loss: 1	87.0 (M:87.0)	2	855.076	854.905	0.1707	199.63
gi|157830374	Chain A, Structure Of Diferric Bovine Lactoferrin At 2.8 Angstroms Resolution	675 - 689	K.CSTSPLLEACAFLTR.-	Carbamidomethyl: 1, 10	101.5 (M:101.5)	2	863.417	863.419	-0.0015	-1.68
gi|157830374	Chain A, Structure Of Diferric Bovine Lactoferrin At 2.8 Angstroms Resolution	74 - 85	K.LRPVAAEIYGTK.E		67.8 (M:67.8)	3	439.921	439.922	-0.0012	-2.69
gi|157830374	Chain A, Structure Of Diferric Bovine Lactoferrin At 2.8 Angstroms Resolution	86 - 99	K.ESPQTHYYAVAVVK.K		53.4 (M:53.4)	3	531.27	531.275	-0.0051	-9.68
gi|513137422	Chain L, Crystal Structure Of Bovine Antibody Blv1h12 With Ultralong Cdr H3	1-17	-.PAVLNQPSSVSGSLGQR.V	Deamidated: 5	61.5 (M:61.5)	2	849.411	849.444	-0.0335	-39.41
gi|513137422	Chain L, Crystal Structure Of Bovine Antibody Blv1h12 With Ultralong Cdr H3	115 - 133	K.SPPSVTLFPPSTEELNGNK.A		82.3 (M:82.3)	3	672.01	672.009	0.0008	1.26
gi|513137422	Chain L, Crystal Structure Of Bovine Antibody Blv1h12 With Ultralong Cdr H3	115 - 133	K.SPPSVTLFPPSTEELNGNK.A	Deamidated: 18	29.6 (M:29.6)	2	1008.01	1008	0.0032	3.2
gi|513137422	Chain L, Crystal Structure Of Bovine Antibody Blv1h12 With Ultralong Cdr H3	134 - 153	K.ATLVCLISDFYPGSVTVVWK.A	Carbamidomethyl: 5	27.9 (M:27.9)	3	752.405	752.398	0.0072	9.55
gi|513137422	Chain L, Crystal Structure Of Bovine Antibody Blv1h12 With Ultralong Cdr H3	176 - 190	K.YAASSYLSLTSSDWK.S		137.7 (M:137.7)	2	839.903	839.902	0.0016	1.85
gi|513137422	Chain L, Crystal Structure Of Bovine Antibody Blv1h12 With Ultralong Cdr H3	47 - 55	R.TLIYGDTSR.A		54.7 (M:54.7)	2	513.246	513.267	-0.0207	-40.34
gi|27806907	clusterin preproprotein [Bos taurus]	153 - 161	R.IDSLMENDR.E		70.1 (M:70.1)	2	546.759	546.753	0.0053	9.78
gi|27806907	clusterin preproprotein [Bos taurus]	153 - 161	R.IDSLMENDR.E	Oxidation: 5	53.9 (M:53.9)	2	554.755	554.751	0.0039	7.07
gi|27806907	clusterin preproprotein [Bos taurus]	162 - 176	R.EQSHVMDVMEDSFTR.A		87.8 (M:87.8)	3	604.246	604.263	-0.0166	-27.54
gi|27806907	clusterin preproprotein [Bos taurus]	162 - 176	R.EQSHVMDVMEDSFTR.A	Oxidation: 6	80.4 (M:80.4)	3	609.575	609.594	-0.0194	-31.86
gi|27806907	clusterin preproprotein [Bos taurus]	162 - 176	R.EQSHVMDVMEDSFTR.A	Oxidation: 6, 9	62.6 (M:62.6)	3	614.908	614.926	-0.0184	-29.95
gi|27806907	clusterin preproprotein [Bos taurus]	177 - 188	R.ASSIMDELFQDR.F		89.1 (M:89.1)	2	706.311	706.33	-0.0191	-27.09
gi|27806907	clusterin preproprotein [Bos taurus]	209 - 216	R.GSLFFNPK.S		39.2 (M:39.2)	2	455.245	455.245	-0.0005	-1.19
gi|27806907	clusterin preproprotein [Bos taurus]	24 - 34	K.ELQEMSTEGSK.Y		46.3 (M:46.3)	2	619.777	619.782	-0.0056	-9.04
gi|27806907	clusterin preproprotein [Bos taurus]	259 - 274	R.TPYHFPTMEFTENNDR.T		72.0 (M:72.0)	3	666.957	666.96	-0.0027	-3.98
gi|27806907	clusterin preproprotein [Bos taurus]	259 - 274	R.TPYHFPTMEFTENNDR.T	Oxidation: 8	61.8 (M:61.8)	3	672.289	672.292	-0.0027	-4
gi|27806907	clusterin preproprotein [Bos taurus]	332 - 343	R.LYDQLLQSYQQK.M		32.7 (M:32.7)	3	509.599	509.6	-0.0005	-0.91
gi|27806907	clusterin preproprotein [Bos taurus]	401 - 427	K.LFNSFPITVTVPQEVSSPNFMENVAEK.A		80.5 (M:80.5)	3	1008.83	1008.84	-0.0123	-12.18
gi|27806907	clusterin preproprotein [Bos taurus]	401 - 427	K.LFNSFPITVTVPQEVSSPNFMENVAEK.A	Deamidated: 13, 19, 23	16.4 (M:16.4)	3	1009.73	1009.82	-0.0947	-93.78
gi|27806907	clusterin preproprotein [Bos taurus]	63 - 72	K.LLLSSLEEAK.K		69.9 (M:69.9)	2	551.817	551.821	-0.0038	-6.96
gi|27806907	clusterin preproprotein [Bos taurus]	63 - 73	K.LLLSSLEEAKK.K		43.9 (M:43.9)	3	410.915	410.915	0.0003	0.82
gi|118601862	cysteine-rich secretory protein 3 precursor [Bos taurus]	27 - 35	R.FADLSNTLK.N		47.0 (M:47.0)	2	504.752	504.772	-0.0201	-39.76
gi|118601862	cysteine-rich secretory protein 3 precursor [Bos taurus]	36 - 44	K.NVQTEIVNK.H		20.5 (M:20.5)	2	522.772	522.788	-0.0156	-29.76
gi|118601862	cysteine-rich secretory protein 3 precursor [Bos taurus]	51 - 61	R.GVSPPPSNMLK.M	Oxidation: 9	34.6 (M:34.6)	2	571.77	571.797	-0.0273	-47.69
gi|27807349	factor XIIa inhibitor precursor [Bos taurus]	111 - 126	R.SAEAVLGEALTDFSLR.L		83.2 (M:83.2)	3	560.289	560.293	-0.0045	-8.02
gi|27805911	fibroblast growth factor-binding protein 1 precursor [Bos taurus]	146 - 152	K.FPESNLK.L		23.1 (M:23.1)	2	417.704	417.721	-0.0176	-42.16
gi|27805911	fibroblast growth factor-binding protein 1 precursor [Bos taurus]	52 - 60	R.SQPTNYPIK.G		24.5 (M:24.5)	2	524.26	524.277	-0.017	-32.49
gi|27805911	fibroblast growth factor-binding protein 1 precursor [Bos taurus]	63 - 72	K.FVTPDHADCR.W	Carbamidomethyl: 9	46.1 (M:46.1)	3	406.499	406.517	-0.0178	-43.82
gi|27805911	fibroblast growth factor-binding protein 1 precursor [Bos taurus]	78 - 85	K.QEEGIVLK.V		51.0 (M:51.0)	2	458.244	458.261	-0.0165	-36.09
gi|2136760	glycoprotein antigen MGP57/53, mammary gland - bovine (fragment)	195 - 206	K.IFIGNVNNSGLK.I		88.6 (M:88.6)	2	638.354	638.356	-0.0021	-3.31
gi|89611	Ig gamma-2 chain C region (clone 32.2) - bovine (fragment)	8-18	K.VYPLSSCCGDK.S	Carbamidomethyl: 7, 8	37.0 (M:37.0)	2	643.28	643.281	-0.0011	-1.64
gi|89611	Ig gamma-2 chain C region (clone 32.2) - bovine (fragment)	115 - 126	R.EPSVFIFPPKPK.D		37.8 (M:37.8)	3	462.6	462.599	0.0011	2.48
gi|89611	Ig gamma-2 chain C region (clone 32.2) - bovine (fragment)	180 - 195	R.VVSALPIQHQDWTGGK.E		63.1 (M:63.1)	3	579.307	579.309	-0.0026	-4.47
gi|89611	Ig gamma-2 chain C region (clone 32.2) - bovine (fragment)	223 - 238	R.EPQVYVLDPPKEELSK.S		52.6 (M:52.6)	3	624.333	624.331	0.002	3.15
gi|89611	Ig gamma-2 chain C region (clone 32.2) - bovine (fragment)	273 - 282	R.TTPPQLDADR.S		54.9 (M:54.9)	2	557.278	557.28	-0.0029	-5.11
gi|89611	Ig gamma-2 chain C region (clone 32.2) - bovine (fragment)	283 - 289	R.SYFLYSK.L		22.8 (M:22.8)	2	454.232	454.232	0.0001	0.32
gi|89611	Ig gamma-2 chain C region (clone 32.2) - bovine (fragment)	97 - 114	K.AVGVSSDCSKPNNQHCVR.E	Carbamidomethyl: 8, 16	34.3 (M:34.3)	4	504.49	504.485	0.0051	10.01
gi|89611	Ig gamma-2 chain C region (clone 32.2) - bovine (fragment)	97 - 114	K.AVGVSSDCSKPNNQHCVR.E	Carbamidomethyl: 8, 16; Deamidated: 12	34.1 (M:34.1)	4	504.737	504.731	0.0063	12.49
gi|91982959	immunoglobulin gamma 1 heavy chain constant region [Bos taurus]	8-14	K.VYPLSSCCGDK.S	Carbamidomethyl: 7, 8	37.0 (M:37.0)	2	643.28	643.281	-0.0011	-1.64
gi|91982959	immunoglobulin gamma 1 heavy chain constant region [Bos taurus]	129 - 154	K.DTLTISGTPEVTCVVVDVGHDDPEVK.F	Carbamidomethyl: 13	76.3 (M:76.3)	3	928.127	928.12	0.0068	7.28
gi|91982959	immunoglobulin gamma 1 heavy chain constant region [Bos taurus]	155 - 172	K.FSWFVDNVEVNTATTKPR.E		83.9 (M:83.9)	3	704.356	704.357	-0.0006	-0.92
gi|91982959	immunoglobulin gamma 1 heavy chain constant region [Bos taurus]	155 - 172	K.FSWFVDNVEVNTATTKPR.E	Deamidated: 7	83.6 (M:83.6)	3	704.686	704.685	0.0015	2.19
gi|91982959	immunoglobulin gamma 1 heavy chain constant region [Bos taurus]	155 - 172	K.FSWFVDNVEVNTATTKPR.E	Deamidated: 7, 11	42.6 (M:42.6)	3	705.014	705.013	0.0011	1.58
gi|91982959	immunoglobulin gamma 1 heavy chain constant region [Bos taurus]	188 - 197	R.IQHQDWTGGK.E		70.7 (M:70.7)	2	585.282	585.288	-0.0069	-11.82
gi|91982959	immunoglobulin gamma 1 heavy chain constant region [Bos taurus]	19 - 47	K.SSSTVTLGCLVSSYMPEPVTVTWNSGALK.S	Carbamidomethyl: 9	25.4 (M:25.4)	3	1024.52	1024.51	0.0124	12.13
gi|91982959	immunoglobulin gamma 1 heavy chain constant region [Bos taurus]	203 - 214	K.VHNEGLPAPIVR.T		54.8 (M:54.8)	3	434.586	434.582	0.0035	8.15
gi|91982959	immunoglobulin gamma 1 heavy chain constant region [Bos taurus]	225 - 240	R.EPQVYVLAPPQEELSK.S		73.2 (M:73.2)	3	609.654	609.656	-0.0019	-3.1
gi|91982959	immunoglobulin gamma 1 heavy chain constant region [Bos taurus]	273 - 291	K.YGTTPPQLDADSSYFLYSK.L		100.8 (M:100.8)	3	718.339	718.341	-0.0014	-1.95
gi|91982959	immunoglobulin gamma 1 heavy chain constant region [Bos taurus]	297 - 321	R.NSWQEGDTYTCVVMHEALHNHYTQK.S	Carbamidomethyl: 11	37.4 (M:37.4)	5	610.475	610.473	0.0021	3.5
gi|373427751	immunoglobulin heavy chain variable region, partial [Bos taurus]	6-13	R.ESGPSLVK.A		48.3 (M:48.3)	2	408.726	408.727	-0.0005	-1.13
gi|373427751	immunoglobulin heavy chain variable region, partial [Bos taurus]	1-5	-.QVQLR.E	Gln->pyro-Glu: 1	23.5 (M:23.5)	1	626.362	626.362	0	0.04
gi|4063715	immunoglobulin IgA heavy chain constant region [Bos taurus]	158 - 166	K.TAVQGSPKR.D		15.9 (M:15.9)	2	472.285	472.27	0.0158	33.49
gi|4063715	immunoglobulin IgA heavy chain constant region [Bos taurus]	202 - 209	K.SSLTATIK.K		59.0 (M:59.0)	2	410.742	410.742	-0.0006	-1.4
gi|4063715	immunoglobulin IgA heavy chain constant region [Bos taurus]	78 - 90	K.GQSVTCQVQHLSK.A	Carbamidomethyl: 6	49.6 (M:49.6)	3	491.249	491.249	0	-0.09
gi|343482353	immunoglobulin kappa light chain constant region [Bos taurus]	2-19	R.SDAEPSVFLFKPSDEQLK.T		37.3 (M:37.3)	3	679.678	679.677	0.0008	1.19
gi|343482353	immunoglobulin kappa light chain constant region [Bos taurus]	43 - 63	K.VDGVTQSSSNFQNSFTDQDSK.K		84.1 (M:84.1)	3	764.344	764.34	0.0037	4.89
gi|343482353	immunoglobulin kappa light chain constant region [Bos taurus]	94 - 101	K.SLTTTLVK.S		41.0 (M:41.0)	2	431.765	431.766	-0.0008	-1.85
gi|343197004	immunoglobulin lambda light chain constant region 2 allotypic variant IGLC2b [Bos taurus]	5-16	K.SPPSVTLFPPSK.E		57.9 (M:57.9)	2	628.85	628.848	0.0016	2.53
gi|343197004	immunoglobulin lambda light chain constant region 2 allotypic variant IGLC2b [Bos taurus]	24 - 43	K.ATLVCLISDFYPGSVTVVWK.A	Carbamidomethyl: 5	27.9 (M:27.9)	3	752.405	752.398	0.0072	9.55
gi|343197004	immunoglobulin lambda light chain constant region 2 allotypic variant IGLC2b [Bos taurus]	66 - 80	K.YAASSYLSLTNSDWK.S	Deamidated: 11	114.8 (M:114.8)	2	853.902	853.899	0.0032	3.72
gi|343197018	immunoglobulin lambda light chain constant region 3 allotypic variant IGLC3b [Bos taurus]	5-16	K.SAPSVTLFPPSK.E		64.5 (M:64.5)	2	615.838	615.84	-0.0016	-2.65
gi|343197018	immunoglobulin lambda light chain constant region 3 allotypic variant IGLC3b [Bos taurus]	5-23	K.SAPSVTLFPPSKEELDTNK.A		74.3 (M:74.3)	3	687.358	687.356	0.0018	2.65
gi|343197018	immunoglobulin lambda light chain constant region 3 allotypic variant IGLC3b [Bos taurus]	24 - 43	K.ATLVCLISDFYPGSVTVVWK.A	Carbamidomethyl: 5	27.9 (M:27.9)	3	752.405	752.398	0.0072	9.55
gi|343197018	immunoglobulin lambda light chain constant region 3 allotypic variant IGLC3b [Bos taurus]	66 - 80	K.YAASSYLSLTDSDWK.S		114.8 (M:114.8)	2	853.902	853.899	0.0032	3.72
gi|343197018	immunoglobulin lambda light chain constant region 3 allotypic variant IGLC3b [Bos taurus]	83 - 98	K.GSYSCEVTHDGSTVTK.T	Carbamidomethyl: 5	46.6 (M:46.6)	3	576.573	576.59	-0.0162	-28.18
gi|2323376	immunoglobulin light chain variable region [Bos taurus]	1-17	-.QAVLTQPSSVSGSLGQR.V	Gln->pyro-Glu: 1	100.2 (M:100.2)	2	849.411	849.444	-0.0335	-39.41
gi|2323376	immunoglobulin light chain variable region [Bos taurus]	18 - 31	R.VSITCSGSSSNVGR.G	Carbamidomethyl: 5	81.8 (M:81.8)	2	705.832	705.836	-0.004	-5.66
gi|2323376	immunoglobulin light chain variable region [Bos taurus]	48 - 56	R.TLIYGATSR.A		46.5 (M:46.5)	2	491.272	491.272	0.0001	0.3
gi|24496448	immunoglobulin M heavy chain secretory form [Bos taurus]	152 - 175	R.VFPLVSCVSSPSDESTVALGCLAR.D	Carbamidomethyl: 7, 21	116.1 (M:116.1)	3	851.091	851.089	0.0018	2.1
gi|24496448	immunoglobulin M heavy chain secretory form [Bos taurus]	198 - 206	R.FWTFPEVLR.D		52.2 (M:52.2)	2	597.816	597.819	-0.0026	-4.34
gi|24496448	immunoglobulin M heavy chain secretory form [Bos taurus]	254 - 268	K.AEVLSPVVSVFVPPR.N		83.7 (M:83.7)	3	532.648	532.643	0.0048	9.06
gi|24496448	immunoglobulin M heavy chain secretory form [Bos taurus]	279 - 291	K.SSLICQATDFSPK.Q	Carbamidomethyl: 5	66.4 (M:66.4)	2	727.356	727.353	0.0032	4.35
gi|24496448	immunoglobulin M heavy chain secretory form [Bos taurus]	292 - 299	K.QISLSWFR.D		40.3 (M:40.3)	2	518.783	518.782	0.0004	0.69
gi|24496448	immunoglobulin M heavy chain secretory form [Bos taurus]	304 - 324	R.IVSGISEGQVETVQSSPVTFR.A		90.2 (M:90.2)	3	740.724	740.722	0.0024	3.3
gi|24496448	immunoglobulin M heavy chain secretory form [Bos taurus]	325 - 334	R.AYSMLTITER.D		55.0 (M:55.0)	2	592.804	592.803	0.0016	2.75
gi|24496448	immunoglobulin M heavy chain secretory form [Bos taurus]	413 - 422	K.ALETHTYFER.H		15.4 (M:15.4)	3	422.887	422.875	0.0119	28.25
gi|24496448	immunoglobulin M heavy chain secretory form [Bos taurus]	469 - 484	K.DVAMKPPSVYLLPPTR.E		64.2 (M:64.2)	3	595.334	595.331	0.0033	5.54
gi|24496448	immunoglobulin M heavy chain secretory form [Bos taurus]	501 - 514	K.GFAPADVFVQWLQR.G	Deamidated: 10	26.7 (M:26.7)	3	545.512	545.616	-0.1033	-189.39
gi|24496448	immunoglobulin M heavy chain secretory form [Bos taurus]	501 - 514	K.GFAPADVFVQWLQR.G		82.3 (M:82.3)	2	817.568	817.428	0.1403	171.64
gi|24496448	immunoglobulin M heavy chain secretory form [Bos taurus]	501 - 514	K.GFAPADVFVQWLQR.G	Deamidated: 10, 13	19.8 (M:19.8)	2	818.568	818.412	0.1566	191.26
gi|24496448	immunoglobulin M heavy chain secretory form [Bos taurus]	523 - 553	K.YVTSSPAPEPQDPSVYFVHSILTVAEEDWSK.G		51.1 (M:51.1)	3	1160.23	1160.23	-0.002	-1.72
gi|125489161	kappa casein [Bos taurus]	16 - 25	K.YIPIQYVLSR.Y		50.8 (M:50.8)	2	626.36	626.358	0.002	3.16
gi|125489161	kappa casein [Bos taurus]	16 - 25	K.YIPIQYVLSR.Y	Deamidated: 5	18.9 (M:18.9)	2	626.807	626.85	-0.0432	-69
gi|125489161	kappa casein [Bos taurus]	60 - 77	R.SPAQILQWQVLSNTVPAK.S		104.6 (M:104.6)	3	660.651	660.702	-0.0513	-77.67
gi|125489161	kappa casein [Bos taurus]	60 - 77	R.SPAQILQWQVLSNTVPAK.S	Deamidated: 13	81.5 (M:81.5)	3	661.012	661.03	-0.0176	-26.66
gi|125489161	kappa casein [Bos taurus]	60 - 77	R.SPAQILQWQVLSNTVPAK.S	Deamidated: 4	50.3 (M:50.3)	3	661.132	661.03	0.1021	154.47
gi|125489161	kappa casein [Bos taurus]	60 - 77	R.SPAQILQWQVLSNTVPAK.S	Deamidated: 7	58.8 (M:58.8)	3	661.153	661.03	0.123	186.04
gi|125489161	kappa casein [Bos taurus]	60 - 77	R.SPAQILQWQVLSNTVPAK.S	Deamidated: 9, 13	48.3 (M:48.3)	3	661.346	661.358	-0.0122	-18.44
gi|125489161	kappa casein [Bos taurus]	60 - 77	R.SPAQILQWQVLSNTVPAK.S	Deamidated: 4, 7	56.8 (M:56.8)	2	991.697	991.533	0.1638	165.22
gi|125489161	kappa casein [Bos taurus]	78 - 88	K.SCQAQPTTMAR.H	Carbamidomethyl: 2	52.6 (M:52.6)	2	625.766	625.784	-0.0182	-29.1
gi|125489161	kappa casein [Bos taurus]	78 - 88	K.SCQAQPTTMAR.H	Carbamidomethyl: 2; Deamidated: 3	28.2 (M:28.2)	2	626.26	626.277	-0.0168	-26.84
gi|125489161	kappa casein [Bos taurus]	89 - 102	R.HPHPHLSFMAIPPK.K		49.9 (M:49.9)	4	402.969	402.967	0.0018	4.43
gi|125489161	kappa casein [Bos taurus]	89 - 102	R.HPHPHLSFMAIPPK.K	Oxidation: 9	38.3 (M:38.3)	4	406.964	406.966	-0.0017	-4.11
gi|300459	kappa-casein C [cattle, milk, Peptide Mutant, 169 aa]	1-10	-.QEQNQEQPIR.C	Gln->pyro-Glu: 1	67.5 (M:67.5)	2	626.906	626.799	0.1068	170.34
gi|300459	kappa-casein C [cattle, milk, Peptide Mutant, 169 aa]	1-10	-.QEQNQEQPIR.C	Gln->pyro-Glu: 1; Deamidated: 1	62.3 (M:62.3)	2	627.409	627.292	0.1173	187.02
gi|300459	kappa-casein C [cattle, milk, Peptide Mutant, 169 aa]	1-10	-.QEQNQEQPIR.C		39.4 (M:39.4)	2	635.267	635.313	-0.0457	-71.96
gi|300459	kappa-casein C [cattle, milk, Peptide Mutant, 169 aa]	25 - 34	K.YIPIQYVLSR.Y		50.8 (M:50.8)	2	626.36	626.358	0.002	3.16
gi|300459	kappa-casein C [cattle, milk, Peptide Mutant, 169 aa]	25 - 34	K.YIPIQYVLSR.Y	Deamidated: 5	18.9 (M:18.9)	2	626.807	626.85	-0.0432	-69
gi|300459	kappa-casein C [cattle, milk, Peptide Mutant, 169 aa]	69 - 86	R.SPAQILQWQVLSNTVPAK.S		104.6 (M:104.6)	3	660.651	660.702	-0.0513	-77.67
gi|300459	kappa-casein C [cattle, milk, Peptide Mutant, 169 aa]	69 - 86	R.SPAQILQWQVLSNTVPAK.S	Deamidated: 13	81.5 (M:81.5)	3	661.012	661.03	-0.0176	-26.66
gi|300459	kappa-casein C [cattle, milk, Peptide Mutant, 169 aa]	69 - 86	R.SPAQILQWQVLSNTVPAK.S	Deamidated: 4	50.3 (M:50.3)	3	661.132	661.03	0.1021	154.47
gi|300459	kappa-casein C [cattle, milk, Peptide Mutant, 169 aa]	69 - 86	R.SPAQILQWQVLSNTVPAK.S	Deamidated: 7	58.8 (M:58.8)	3	661.153	661.03	0.123	186.04
gi|300459	kappa-casein C [cattle, milk, Peptide Mutant, 169 aa]	69 - 86	R.SPAQILQWQVLSNTVPAK.S	Deamidated: 9, 13	48.3 (M:48.3)	3	661.346	661.358	-0.0122	-18.44
gi|300459	kappa-casein C [cattle, milk, Peptide Mutant, 169 aa]	69 - 86	R.SPAQILQWQVLSNTVPAK.S	Deamidated: 4, 7	56.8 (M:56.8)	2	991.697	991.533	0.1638	165.22
gi|262118301	keratin, type I cytoskeletal 14 [Bos taurus]	123 - 131	K.VTMQNLNDR.L		54.1 (M:54.1)	2	545.768	545.769	-0.0007	-1.26
gi|262118301	keratin, type I cytoskeletal 14 [Bos taurus]	132 - 138	R.LASYLDK.V		34.5 (M:34.5)	2	405.222	405.224	-0.0016	-4.05
gi|262118301	keratin, type I cytoskeletal 14 [Bos taurus]	201 - 207	R.LAADDFR.T		43.7 (M:43.7)	2	404.207	404.203	0.0036	8.88
gi|262118301	keratin, type I cytoskeletal 14 [Bos taurus]	230 - 238	R.VLDELTLAR.A		53.4 (M:53.4)	2	515.303	515.301	0.0021	4.06
gi|262118301	keratin, type I cytoskeletal 14 [Bos taurus]	322 - 334	R.EVATNSELVQSGK.S		92.5 (M:92.5)	2	681.348	681.349	-0.001	-1.51
gi|146186887	KRT5 protein [Bos taurus]	180 - 186	K.FASFIDK.V		35.4 (M:35.4)	2	414.219	414.219	0.0009	2.08
gi|146186887	KRT5 protein [Bos taurus]	257 - 266	K.NKYEDEINKR.T		55.8 (M:55.8)	3	436.887	436.89	-0.0026	-5.97
gi|146186887	KRT5 protein [Bos taurus]	279 - 287	K.DVDAAYMNK.V		15.2 (M:15.2)	2	513.739	513.732	0.0078	15.12
gi|146186887	KRT5 protein [Bos taurus]	333 - 344	R.SLDLDSIIAEVK.A		102.1 (M:102.1)	2	651.864	651.861	0.0024	3.66
gi|408928	lactoferrin [Bos taurus]	105 - 118	K.ESPQTHYYAVAVVK.K		53.4 (M:53.4)	3	531.27	531.275	-0.0051	-9.68
gi|408928	lactoferrin [Bos taurus]	119 - 131	K.KGSNFQLDQLQGR.K		63.1 (M:63.1)	3	497.58	497.595	-0.0148	-29.76
gi|408928	lactoferrin [Bos taurus]	120 - 131	K.GSNFQLDQLQGR.K		100.9 (M:100.9)	2	681.839	681.842	-0.0027	-4.01
gi|408928	lactoferrin [Bos taurus]	171 - 182	K.FFSASCVPCIDR.Q	Carbamidomethyl: 6, 9	75.4 (M:75.4)	2	729.831	729.829	0.0018	2.51
gi|408928	lactoferrin [Bos taurus]	183 - 193	R.QAYPNLCQLCK.G	Carbamidomethyl: 7, 10; Gln->pyro-Glu: 1	44.4 (M:44.4)	2	689.32	689.318	0.0021	3.09
gi|408928	lactoferrin [Bos taurus]	183 - 193	R.QAYPNLCQLCK.G	Carbamidomethyl: 7, 10	62.2 (M:62.2)	2	697.827	697.831	-0.0042	-6
gi|408928	lactoferrin [Bos taurus]	206 - 216	R.EPYFGYSGAFK.C		63.1 (M:63.1)	2	633.293	633.295	-0.0027	-4.28
gi|408928	lactoferrin [Bos taurus]	217 - 229	K.CLQDGAGDVAFVK.E	Carbamidomethyl: 1; Ammonia-loss: 1	73.7 (M:73.7)	2	681.835	681.822	0.0131	19.22
gi|408928	lactoferrin [Bos taurus]	217 - 229	K.CLQDGAGDVAFVK.E	Carbamidomethyl: 1	108.2 (M:108.2)	2	690.309	690.335	-0.0262	-37.91
gi|408928	lactoferrin [Bos taurus]	230 - 240	K.ETTVFENLPEK.A		67.7 (M:67.7)	2	653.808	653.83	-0.022	-33.62
gi|408928	lactoferrin [Bos taurus]	263 - 277	K.ECHLAQVPSHAVVAR.S	Carbamidomethyl: 2	67.5 (M:67.5)	4	419.219	419.219	-0.0001	-0.22
gi|408928	lactoferrin [Bos taurus]	27 - 37	R.WCTISQPEWFK.C	Carbamidomethyl: 2	60.2 (M:60.2)	2	741.352	741.348	0.0044	5.9
gi|408928	lactoferrin [Bos taurus]	278 - 288	R.SVDGKEDLIWK.L		59.2 (M:59.2)	3	430.563	430.563	0.0002	0.49
gi|408928	lactoferrin [Bos taurus]	283 - 288	K.EDLIWK.L		31.1 (M:31.1)	2	402.216	402.219	-0.0029	-7.19
gi|408928	lactoferrin [Bos taurus]	304 - 315	R.SFQLFGSPPGQR.D		69.7 (M:69.7)	2	660.837	660.838	-0.0011	-1.69
gi|408928	lactoferrin [Bos taurus]	316 - 320	R.DLLFK.D		27.8 (M:27.8)	1	635.375	635.376	-0.0011	-1.74
gi|408928	lactoferrin [Bos taurus]	321 - 328	K.DSALGFLR.I		60.6 (M:60.6)	2	439.738	439.74	-0.0025	-5.66
gi|408928	lactoferrin [Bos taurus]	333 - 342	K.VDSALYLGSR.Y		75.6 (M:75.6)	2	540.785	540.788	-0.0026	-4.85
gi|408928	lactoferrin [Bos taurus]	343 - 348	R.YLTTLK.N		17.0 (M:17.0)	1	738.443	738.44	0.0031	4.16
gi|408928	lactoferrin [Bos taurus]	364 - 375	R.VVWCAVGPEEQK.K	Carbamidomethyl: 4	58.8 (M:58.8)	2	701.349	701.345	0.0042	5.95
gi|408928	lactoferrin [Bos taurus]	406 - 423	K.GEADALNLDGGYIYTAGK.C		134.2 (M:134.2)	2	914.437	914.442	-0.0045	-4.96
gi|408928	lactoferrin [Bos taurus]	424 - 434	K.CGLVPVLAENR.K	Carbamidomethyl: 1; Ammonia-loss: 1	56.5 (M:56.5)	2	605.815	605.816	-0.0011	-1.87
gi|408928	lactoferrin [Bos taurus]	424 - 434	K.CGLVPVLAENR.K	Carbamidomethyl: 1	72.5 (M:72.5)	2	614.331	614.329	0.0013	2.18
gi|408928	lactoferrin [Bos taurus]	439 - 459	K.YSSLDCVLRPTEGYLAVAVVK.K	Carbamidomethyl: 6	49.0 (M:49.0)	3	780.752	780.747	0.0047	5.96
gi|408928	lactoferrin [Bos taurus]	47 - 57	K.KLGAPSITCVR.R	Carbamidomethyl: 9	71.2 (M:71.2)	3	401.233	401.229	0.0046	11.36
gi|408928	lactoferrin [Bos taurus]	48 - 57	K.LGAPSITCVR.R	Carbamidomethyl: 8	76.9 (M:76.9)	2	537.294	537.292	0.0013	2.5
gi|408928	lactoferrin [Bos taurus]	520 - 533	R.LCALCAGDDQGLDK.C	Carbamidomethyl: 2, 5	105.3 (M:105.3)	2	768.341	768.345	-0.0036	-4.73
gi|408928	lactoferrin [Bos taurus]	542 - 550	K.YYGYTGAFR.C		42.5 (M:42.5)	2	549.259	549.256	0.0025	4.54
gi|408928	lactoferrin [Bos taurus]	551 - 563	R.CLAEDVGDVAFVK.N	Carbamidomethyl: 1; Ammonia-loss: 1	93.6 (M:93.6)	2	703.338	703.337	0.0005	0.78
gi|408928	lactoferrin [Bos taurus]	551 - 563	R.CLAEDVGDVAFVK.N	Carbamidomethyl: 1	104.8 (M:104.8)	2	711.846	711.85	-0.0042	-5.87
gi|408928	lactoferrin [Bos taurus]	59 - 66	R.AFALECIR.A	Carbamidomethyl: 6	53.2 (M:53.2)	2	490.258	490.255	0.0032	6.43
gi|408928	lactoferrin [Bos taurus]	590 - 597	R.LLCLDGTR.K	Carbamidomethyl: 3	43.6 (M:43.6)	2	474.252	474.253	-0.0002	-0.35
gi|408928	lactoferrin [Bos taurus]	598 - 619	R.KPVTEAQSCHLAVAPNHAVVSR.S	Carbamidomethyl: 9	102.9 (M:102.9)	4	593.56	593.563	-0.003	-5.06
gi|408928	lactoferrin [Bos taurus]	628 - 639	K.QVLLHQQALFGK.N		63.8 (M:63.8)	3	461.255	461.27	-0.0152	-33.01
gi|408928	lactoferrin [Bos taurus]	628 - 639	K.QVLLHQQALFGK.N	Deamidated: 1	40.3 (M:40.3)	3	461.587	461.598	-0.0111	-24
gi|408928	lactoferrin [Bos taurus]	628 - 639	K.QVLLHQQALFGK.N	Gln->pyro-Glu: 1	62.5 (M:62.5)	2	682.88	682.888	-0.0079	-11.63
gi|408928	lactoferrin [Bos taurus]	657 - 669	K.NLLFNDNTECLAK.L	Carbamidomethyl: 10	73.0 (M:73.0)	2	776.364	776.377	-0.0136	-17.49
gi|408928	lactoferrin [Bos taurus]	670 - 692	K.LGGRPTYEEYLGTEYVTAIANLK.K		88.4 (M:88.4)	3	853.441	853.443	-0.002	-2.36
gi|408928	lactoferrin [Bos taurus]	694 - 708	K.CSTSPLLEACAFLTR.-	Carbamidomethyl: 1, 10; Ammonia-loss: 1	87.0 (M:87.0)	2	855.076	854.905	0.1707	199.63
gi|408928	lactoferrin [Bos taurus]	694 - 708	K.CSTSPLLEACAFLTR.-	Carbamidomethyl: 1, 10	101.5 (M:101.5)	2	863.417	863.419	-0.0015	-1.68
gi|408928	lactoferrin [Bos taurus]	72 - 88	K.KADAVTLDGGMVFEAGR.D		91.5 (M:91.5)	3	579.627	579.626	0.001	1.66
gi|408928	lactoferrin [Bos taurus]	72 - 88	K.KADAVTLDGGMVFEAGR.D	Oxidation: 11	98.9 (M:98.9)	3	584.962	584.958	0.0042	7.22
gi|408928	lactoferrin [Bos taurus]	73 - 88	K.ADAVTLDGGMVFEAGR.D	Oxidation: 10	111.2 (M:111.2)	2	812.892	812.885	0.0067	8.22
gi|408928	lactoferrin [Bos taurus]	93 - 104	K.LRPVAAEIYGTK.E		67.8 (M:67.8)	3	439.921	439.922	-0.0012	-2.69
gi|16755594	mucin, partial [Bos taurus]	369 - 377	R.VSLYFLSFR.I		45.8 (M:45.8)	2	566.312	566.313	-0.0018	-3.26
gi|16755594	mucin, partial [Bos taurus]	414 - 422	R.DFLGLSEIK.F		26.2 (M:26.2)	2	511.284	511.282	0.0019	3.65
gi|861514	pancreatic elastase inhibitor, EI=serpin {N-terminal, reactive-site loop} [Bos taurus]	1-12	-.LPENVTPEEQHK.G		62.0 (M:62.0)	3	474.243	474.24	0.0022	4.71
gi|528933457	PREDICTED: keratin, type I cytoskeletal 10-like isoform 2 [Bos taurus]	165 - 171	R.LASYLDK.V		34.5 (M:34.5)	2	405.222	405.224	-0.0016	-4.05
gi|528933457	PREDICTED: keratin, type I cytoskeletal 10-like isoform 2 [Bos taurus]	237 - 243	R.LAADDFR.L		43.7 (M:43.7)	2	404.207	404.203	0.0036	8.88
gi|528933457	PREDICTED: keratin, type I cytoskeletal 10-like isoform 2 [Bos taurus]	254 - 264	R.QSVEADINGLR.R		72.2 (M:72.2)	2	601.313	601.312	0.0004	0.59
gi|528933457	PREDICTED: keratin, type I cytoskeletal 10-like isoform 2 [Bos taurus]	254 - 265	R.QSVEADINGLRR.V		26.9 (M:26.9)	3	453.244	453.244	0.0001	0.19
gi|528933457	PREDICTED: keratin, type I cytoskeletal 10-like isoform 2 [Bos taurus]	266 - 274	R.VLDELTLTK.T		47.8 (M:47.8)	2	516.301	516.303	-0.0023	-4.48
gi|528933457	PREDICTED: keratin, type I cytoskeletal 10-like isoform 2 [Bos taurus]	371 - 377	K.SEITELR.R		42.7 (M:42.7)	2	424.227	424.23	-0.0022	-5.28
gi|528933457	PREDICTED: keratin, type I cytoskeletal 10-like isoform 2 [Bos taurus]	448 - 458	K.IRLENEIQTYR.S		48.2 (M:48.2)	3	478.928	478.928	-0.0003	-0.72
gi|528933457	PREDICTED: keratin, type I cytoskeletal 10-like isoform 2 [Bos taurus]	450 - 458	R.LENEIQTYR.S		67.5 (M:67.5)	2	583.295	583.296	-0.001	-1.79
gi|297474460	PREDICTED: keratin, type II cytoskeletal 1 [Bos taurus]	182 - 195	K.SLNNQFASFIDKVR.F		65.4 (M:65.4)	3	546.958	546.958	0.0001	0.12
gi|297474460	PREDICTED: keratin, type II cytoskeletal 1 [Bos taurus]	196 - 207	R.FLEQQNQVLQTK.W		93.5 (M:93.5)	2	738.394	738.396	-0.0019	-2.52
gi|297474460	PREDICTED: keratin, type II cytoskeletal 1 [Bos taurus]	254 - 263	K.NMQDLVEDYR.R	Oxidation: 2; Deamidated: 1, 3	25.2 (M:25.2)	2	650.772	650.772	0.0003	0.47
gi|297474460	PREDICTED: keratin, type II cytoskeletal 1 [Bos taurus]	352 - 360	K.AQYEEIAQR.S		44.8 (M:44.8)	2	554.275	554.275	0.0002	0.31
gi|297474460	PREDICTED: keratin, type II cytoskeletal 1 [Bos taurus]	460 - 468	R.DYQELMNTK.L		47.9 (M:47.9)	2	571.274	571.263	0.0105	18.43
gi|297474460	PREDICTED: keratin, type II cytoskeletal 1 [Bos taurus]	460 - 468	R.DYQELMNTK.L	Oxidation: 6	34.9 (M:34.9)	2	579.262	579.261	0.0012	2.12
gi|297474460	PREDICTED: keratin, type II cytoskeletal 1 [Bos taurus]	480 - 488	R.TLLEGEESR.M		67.0 (M:67.0)	2	517.257	517.262	-0.0047	-9.08
gi|358421415	PREDICTED: keratin, type II cytoskeletal 2 oral [Bos taurus]	348 - 356	K.AQYEDIAQK.S		44.4 (M:44.4)	2	533.253	533.264	-0.0115	-21.58
gi|528948698	PREDICTED: keratin, type II cytoskeletal 6A isoform X1 [Bos taurus]	162 - 168	K.FASFIDK.V		35.4 (M:35.4)	2	414.219	414.219	0.0009	2.08
gi|528948698	PREDICTED: keratin, type II cytoskeletal 6A isoform X1 [Bos taurus]	239 - 248	K.NKYEDEINKR.T		55.8 (M:55.8)	3	436.887	436.89	-0.0026	-5.97
gi|528948698	PREDICTED: keratin, type II cytoskeletal 6A isoform X1 [Bos taurus]	261 - 269	K.DVDAAYMNK.V		15.2 (M:15.2)	2	513.739	513.732	0.0078	15.12
gi|528948698	PREDICTED: keratin, type II cytoskeletal 6A isoform X1 [Bos taurus]	315 - 326	R.NLDLDSIIAEVK.A		54.5 (M:54.5)	2	665.368	665.367	0.0013	1.91
gi|528948698	PREDICTED: keratin, type II cytoskeletal 6A isoform X1 [Bos taurus]	327 - 335	K.AQYEEIAQR.S		44.8 (M:44.8)	2	554.275	554.275	0.0002	0.31
gi|358414626	PREDICTED: neutrophil gelatinase-associated lipocalin isoformX2 [Bos taurus]	163 - 169	K.ELTPEVR.E		40.8 (M:40.8)	2	422.213	422.232	-0.0192	-45.44
gi|358414626	PREDICTED: neutrophil gelatinase-associated lipocalin isoformX2 [Bos taurus]	170 - 177	R.ENFINFAK.S		49.1 (M:49.1)	2	491.758	491.753	0.0047	9.62
gi|528952552	PREDICTED: osteopontin isoform X2 [Bos taurus]	139 - 147	R.GDSVAYGLK.S		52.3 (M:52.3)	2	455.218	455.237	-0.0197	-43.36
gi|528952552	PREDICTED: osteopontin isoform X2 [Bos taurus]	213 - 224	K.HSNLIESQENSK.L		35.7 (M:35.7)	3	462.56	462.56	0	-0.01
gi|528952552	PREDICTED: osteopontin isoform X2 [Bos taurus]	225 - 241	K.LSQEFHSLEDKLDLDHK.S		26.4 (M:26.4)	4	514.264	514.26	0.0035	6.78
gi|528952552	PREDICTED: osteopontin isoform X2 [Bos taurus]	252 - 264	R.ISHELDSASSEVN.-		85.0 (M:85.0)	2	694.314	694.32	-0.0062	-8.87
gi|528952552	PREDICTED: osteopontin isoform X2 [Bos taurus]	36 - 51	K.YPDAVATWLKPDPSQK.Q		34.6 (M:34.6)	3	605.961	605.981	-0.0198	-32.73
gi|528970646	PREDICTED: prostaglandin-H2 D-isomerase isoform X1 [Bos taurus]	122 - 128	R.MATLYSR.S		48.8 (M:48.8)	2	421.199	421.216	-0.0167	-39.73
gi|528920870	PREDICTED: scavenger receptor class F member 1 isoform X2 [Bos taurus]	769 - 780	R.AVSRKAQALSPR.S	Deamidated: 7	22.4 (M:22.4)	3	428.903	428.918	-0.0148	-34.51
gi|528920870	PREDICTED: scavenger receptor class F member 1 isoform X2 [Bos taurus]	773 - 780	R.KAQALSPR.S		19.2 (M:19.2)	2	435.754	435.761	-0.007	-16.07
gi|528920870	PREDICTED: scavenger receptor class F member 1 isoform X2 [Bos taurus]	773 - 780	R.KAQALSPR.S	Deamidated: 3	44.5 (M:44.5)	2	436.259	436.253	0.0056	12.9
gi|528937925	PREDICTED: serotransferrin isoform X1 [Bos taurus]	107 - 120	K.DNPQTHYYAVAVVK.K	Deamidated: 4	34.9 (M:34.9)	3	535.947	535.935	0.0119	22.24
gi|528937925	PREDICTED: serotransferrin isoform X1 [Bos taurus]	143 - 152	R.SAGWNIPMGK.L		54.6 (M:54.6)	2	530.766	530.766	0	-0.08
gi|528937925	PREDICTED: serotransferrin isoform X1 [Bos taurus]	156 - 166	K.ELPDPQESIQR.A		52.9 (M:52.9)	2	656.332	656.331	0.0018	2.74
gi|528937925	PREDICTED: serotransferrin isoform X1 [Bos taurus]	217 - 229	K.CLMEGAGDVAFVK.H	Carbamidomethyl: 1; Ammonia-loss: 1	54.3 (M:54.3)	2	690.309	690.32	-0.0117	-16.91
gi|528937925	PREDICTED: serotransferrin isoform X1 [Bos taurus]	230 - 243	K.HSTVFDNLPNPEDR.K		36.4 (M:36.4)	3	547.605	547.594	0.0117	21.29
gi|528937925	PREDICTED: serotransferrin isoform X1 [Bos taurus]	283 - 299	K.EDVIWELLNHAQEHFGK.D		42.4 (M:42.4)	4	517.011	517.009	0.0025	4.75
gi|528937925	PREDICTED: serotransferrin isoform X1 [Bos taurus]	315 - 319	K.DLLFK.D		27.8 (M:27.8)	1	635.375	635.376	-0.0011	-1.74
gi|528937925	PREDICTED: serotransferrin isoform X1 [Bos taurus]	351 - 365	R.ESKPPDSSKDECMVK.W	Carbamidomethyl: 12	24.1 (M:24.1)	4	434.952	434.951	0.0007	1.55
gi|528937925	PREDICTED: serotransferrin isoform X1 [Bos taurus]	447 - 455	K.GYLAVAVVK.T		33.3 (M:33.3)	2	460.285	460.284	0.0006	1.34
gi|528937925	PREDICTED: serotransferrin isoform X1 [Bos taurus]	479 - 492	R.TAGWNIPMGLLYSK.I		30.1 (M:30.1)	2	775.908	775.905	0.003	3.82
gi|528937925	PREDICTED: serotransferrin isoform X1 [Bos taurus]	539 - 547	R.YYGYTGAFR.C		42.5 (M:42.5)	2	549.259	549.256	0.0025	4.54
gi|528937925	PREDICTED: serotransferrin isoform X1 [Bos taurus]	594 - 606	R.KPVTDAENCHLAR.G	Carbamidomethyl: 9	63.1 (M:63.1)	3	504.253	504.252	0.0005	1
gi|528922995	PREDICTED: serpin A3-5 isoform X2 [Bos taurus]	172 - 179	K.SLINDYVK.K		53.6 (M:53.6)	2	476.26	476.261	-0.0013	-2.63
gi|528922995	PREDICTED: serpin A3-5 isoform X2 [Bos taurus]	284 - 291	K.LTPETLTR.W		31.4 (M:31.4)	2	465.767	465.766	0.0007	1.47
gi|528922995	PREDICTED: serpin A3-5 isoform X2 [Bos taurus]	87 - 98	R.GPTLTEILEGLK.F		42.2 (M:42.2)	2	635.864	635.866	-0.0025	-3.86
gi|297488252	PREDICTED: serpin A3-7 [Bos taurus]	176 - 182	K.LINEYVK.N		38.1 (M:38.1)	2	439.753	439.753	0.0002	0.37
gi|297488252	PREDICTED: serpin A3-7 [Bos taurus]	287 - 294	K.LTPETLTR.W		31.4 (M:31.4)	2	465.767	465.766	0.0007	1.47
gi|297488252	PREDICTED: serpin A3-7 [Bos taurus]	322 - 330	R.DILSQLGIK.K		32.3 (M:32.3)	2	493.798	493.798	0.0001	0.11
gi|297488252	PREDICTED: serpin A3-7 [Bos taurus]	332 - 347	K.IFTSDADFSGITNDHK.L	Deamidated: 13	72.9 (M:72.9)	3	590.274	590.272	0.0015	2.5
gi|116241263	RecName: Full=Beta-1,4-galactosyltransferase 1; Short=Beta-1,4-GalTase 1; Short=Beta4Gal-T1; Short=b4Gal-T1; AltName: Full=UDP-Gal:beta-GlcNAc beta-1,4-galactosyltransferase 1; AltName: Full=UDP-galactose:beta-N-acetylglucosamine beta-1,4-galactosyltransferase 1; Includes: RecName: Full=Lactose synthase A protein; Includes: RecName: Full=N-acetyllactosamine synthase; AltName: Full=Nal synthase; I…	182 - 189	K.VAIIIPFR.N		46.1 (M:46.1)	2	464.801	464.803	-0.0012	-2.59
gi|116241263	RecName: Full=Beta-1,4-galactosyltransferase 1; Short=Beta-1,4-GalTase 1; Short=Beta4Gal-T1; Short=b4Gal-T1; AltName: Full=UDP-Gal:beta-GlcNAc beta-1,4-galactosyltransferase 1; AltName: Full=UDP-galactose:beta-N-acetylglucosamine beta-1,4-galactosyltransferase 1; Includes: RecName: Full=Lactose synthase A protein; Includes: RecName: Full=N-acetyllactosamine synthase; AltName: Full=Nal synthase; I…	197 - 208	K.YWLYYLHPILQR.Q		39.7 (M:39.7)	3	555.633	555.636	-0.0037	-6.74
gi|116241263	RecName: Full=Beta-1,4-galactosyltransferase 1; Short=Beta-1,4-GalTase 1; Short=Beta4Gal-T1; Short=b4Gal-T1; AltName: Full=UDP-Gal:beta-GlcNAc beta-1,4-galactosyltransferase 1; AltName: Full=UDP-galactose:beta-N-acetylglucosamine beta-1,4-galactosyltransferase 1; Includes: RecName: Full=Lactose synthase A protein; Includes: RecName: Full=N-acetyllactosamine synthase; AltName: Full=Nal synthase; I…	272 - 279	R.HISVAMDK.F		45.5 (M:45.5)	2	450.736	450.734	0.0018	4.1
gi|124056491	RecName: Full=Complement C3; Contains: RecName: Full=Complement C3 beta chain; Contains: RecName: Full=Complement C3 alpha chain; Contains: RecName: Full=C3a anaphylatoxin; Contains: RecName: Full=Acylation stimulating protein; Short=ASP; AltName: Full=C3adesArg; Contains: RecName: Full=Complement C3b alpha' chain; Contains: RecName: Full=Complement C3c alpha' chain fragment 1; Contains: RecName:…	1,042 - 1,049	R.QESLELIR.K		55.0 (M:55.0)	2	494.276	494.277	-0.0011	-2.3
gi|124056491	RecName: Full=Complement C3; Contains: RecName: Full=Complement C3 beta chain; Contains: RecName: Full=Complement C3 alpha chain; Contains: RecName: Full=C3a anaphylatoxin; Contains: RecName: Full=Acylation stimulating protein; Short=ASP; AltName: Full=C3adesArg; Contains: RecName: Full=Complement C3b alpha' chain; Contains: RecName: Full=Complement C3c alpha' chain fragment 1; Contains: RecName:…	1,051 - 1,059	K.GYTQQLAFR.Q		49.5 (M:49.5)	2	542.281	542.283	-0.0017	-3.17
gi|124056491	RecName: Full=Complement C3; Contains: RecName: Full=Complement C3 beta chain; Contains: RecName: Full=Complement C3 alpha chain; Contains: RecName: Full=C3a anaphylatoxin; Contains: RecName: Full=Acylation stimulating protein; Short=ASP; AltName: Full=C3adesArg; Contains: RecName: Full=Complement C3b alpha' chain; Contains: RecName: Full=Complement C3c alpha' chain fragment 1; Contains: RecName:…	1,098 - 1,104	K.DLCETVK.W	Carbamidomethyl: 3	20.9 (M:20.9)	2	432.712	432.71	0.0014	3.23
gi|124056491	RecName: Full=Complement C3; Contains: RecName: Full=Complement C3 beta chain; Contains: RecName: Full=Complement C3 alpha chain; Contains: RecName: Full=C3a anaphylatoxin; Contains: RecName: Full=Acylation stimulating protein; Short=ASP; AltName: Full=C3adesArg; Contains: RecName: Full=Complement C3b alpha' chain; Contains: RecName: Full=Complement C3c alpha' chain fragment 1; Contains: RecName:…	1,105 - 1,110	K.WLILEK.Q		15.3 (M:15.3)	2	401.25	401.247	0.0029	7.18
gi|124056491	RecName: Full=Complement C3; Contains: RecName: Full=Complement C3 beta chain; Contains: RecName: Full=Complement C3 alpha chain; Contains: RecName: Full=C3a anaphylatoxin; Contains: RecName: Full=Acylation stimulating protein; Short=ASP; AltName: Full=C3adesArg; Contains: RecName: Full=Complement C3b alpha' chain; Contains: RecName: Full=Complement C3c alpha' chain fragment 1; Contains: RecName:…	1,111 - 1,133	K.QKPDGIFQEDGPVIHQEMIGGFR.D		68.7 (M:68.7)	4	650.351	650.325	0.026	39.91
gi|124056491	RecName: Full=Complement C3; Contains: RecName: Full=Complement C3 beta chain; Contains: RecName: Full=Complement C3 alpha chain; Contains: RecName: Full=C3a anaphylatoxin; Contains: RecName: Full=Acylation stimulating protein; Short=ASP; AltName: Full=C3adesArg; Contains: RecName: Full=Complement C3b alpha' chain; Contains: RecName: Full=Complement C3c alpha' chain fragment 1; Contains: RecName:…	1,171 - 1,180	K.AGDFLENHYR.E		49.8 (M:49.8)	3	407.863	407.86	0.0031	7.6
gi|124056491	RecName: Full=Complement C3; Contains: RecName: Full=Complement C3 beta chain; Contains: RecName: Full=Complement C3 alpha chain; Contains: RecName: Full=C3a anaphylatoxin; Contains: RecName: Full=Acylation stimulating protein; Short=ASP; AltName: Full=C3adesArg; Contains: RecName: Full=Complement C3b alpha' chain; Contains: RecName: Full=Complement C3c alpha' chain fragment 1; Contains: RecName:…	1,184 - 1,200	R.RPYTVAIAAYALALLGK.L		84.5 (M:84.5)	3	597.676	597.689	-0.0129	-21.66
gi|124056491	RecName: Full=Complement C3; Contains: RecName: Full=Complement C3 beta chain; Contains: RecName: Full=Complement C3 alpha chain; Contains: RecName: Full=C3a anaphylatoxin; Contains: RecName: Full=Acylation stimulating protein; Short=ASP; AltName: Full=C3adesArg; Contains: RecName: Full=Complement C3b alpha' chain; Contains: RecName: Full=Complement C3c alpha' chain fragment 1; Contains: RecName:…	1,226 - 1,242	K.LYNVEATSYALLALLAR.K		96.9 (M:96.9)	3	627.682	627.688	-0.0059	-9.38
gi|124056491	RecName: Full=Complement C3; Contains: RecName: Full=Complement C3 beta chain; Contains: RecName: Full=Complement C3 alpha chain; Contains: RecName: Full=C3a anaphylatoxin; Contains: RecName: Full=Acylation stimulating protein; Short=ASP; AltName: Full=C3adesArg; Contains: RecName: Full=Complement C3b alpha' chain; Contains: RecName: Full=Complement C3c alpha' chain fragment 1; Contains: RecName:…	1,243 - 1,253	R.KDYDTTPPVVR.W		51.4 (M:51.4)	3	430.896	430.894	0.0017	3.84
gi|124056491	RecName: Full=Complement C3; Contains: RecName: Full=Complement C3 beta chain; Contains: RecName: Full=Complement C3 alpha chain; Contains: RecName: Full=C3a anaphylatoxin; Contains: RecName: Full=Acylation stimulating protein; Short=ASP; AltName: Full=C3adesArg; Contains: RecName: Full=Complement C3b alpha' chain; Contains: RecName: Full=Complement C3c alpha' chain fragment 1; Contains: RecName:…	1,337 - 1,350	K.GQGTLSVVTVYHAK.L		59.3 (M:59.3)	3	487.265	487.268	-0.0034	-7
gi|124056491	RecName: Full=Complement C3; Contains: RecName: Full=Complement C3 beta chain; Contains: RecName: Full=Complement C3 alpha chain; Contains: RecName: Full=C3a anaphylatoxin; Contains: RecName: Full=Acylation stimulating protein; Short=ASP; AltName: Full=C3adesArg; Contains: RecName: Full=Complement C3b alpha' chain; Contains: RecName: Full=Complement C3c alpha' chain fragment 1; Contains: RecName:…	1,381 - 1,390	K.GSMILDICTK.Y	Carbamidomethyl: 8	45.3 (M:45.3)	2	569.279	569.286	-0.0063	-11.03
gi|124056491	RecName: Full=Complement C3; Contains: RecName: Full=Complement C3 beta chain; Contains: RecName: Full=Complement C3 alpha chain; Contains: RecName: Full=C3a anaphylatoxin; Contains: RecName: Full=Acylation stimulating protein; Short=ASP; AltName: Full=C3adesArg; Contains: RecName: Full=Complement C3b alpha' chain; Contains: RecName: Full=Complement C3c alpha' chain fragment 1; Contains: RecName:…	1,381 - 1,390	K.GSMILDICTK.Y	Carbamidomethyl: 8; Oxidation: 3	52.2 (M:52.2)	2	577.279	577.283	-0.0039	-6.79
gi|124056491	RecName: Full=Complement C3; Contains: RecName: Full=Complement C3 beta chain; Contains: RecName: Full=Complement C3 alpha chain; Contains: RecName: Full=C3a anaphylatoxin; Contains: RecName: Full=Acylation stimulating protein; Short=ASP; AltName: Full=C3adesArg; Contains: RecName: Full=Complement C3b alpha' chain; Contains: RecName: Full=Complement C3c alpha' chain fragment 1; Contains: RecName:…	1,440 - 1,448	K.NTLIIYLDK.V		56.7 (M:56.7)	2	546.815	546.819	-0.0035	-6.37
gi|124056491	RecName: Full=Complement C3; Contains: RecName: Full=Complement C3 beta chain; Contains: RecName: Full=Complement C3 alpha chain; Contains: RecName: Full=C3a anaphylatoxin; Contains: RecName: Full=Acylation stimulating protein; Short=ASP; AltName: Full=C3adesArg; Contains: RecName: Full=Complement C3b alpha' chain; Contains: RecName: Full=Complement C3c alpha' chain fragment 1; Contains: RecName:…	1,449 - 1,460	K.VSHTVEDCLSFK.V	Carbamidomethyl: 8	43.4 (M:43.4)	3	474.562	474.562	-0.0004	-0.83
gi|124056491	RecName: Full=Complement C3; Contains: RecName: Full=Complement C3 beta chain; Contains: RecName: Full=Complement C3 alpha chain; Contains: RecName: Full=C3a anaphylatoxin; Contains: RecName: Full=Acylation stimulating protein; Short=ASP; AltName: Full=C3adesArg; Contains: RecName: Full=Complement C3b alpha' chain; Contains: RecName: Full=Complement C3c alpha' chain fragment 1; Contains: RecName:…	1,461 - 1,476	K.VHQYFNVGLIQPGAVK.V		69.0 (M:69.0)	3	590.658	590.661	-0.003	-5.14
gi|124056491	RecName: Full=Complement C3; Contains: RecName: Full=Complement C3 beta chain; Contains: RecName: Full=Complement C3 alpha chain; Contains: RecName: Full=C3a anaphylatoxin; Contains: RecName: Full=Acylation stimulating protein; Short=ASP; AltName: Full=C3adesArg; Contains: RecName: Full=Complement C3b alpha' chain; Contains: RecName: Full=Complement C3c alpha' chain fragment 1; Contains: RecName:…	1,524 - 1,530	K.EVTLEDR.L		48.8 (M:48.8)	2	431.215	431.219	-0.0046	-10.66
gi|124056491	RecName: Full=Complement C3; Contains: RecName: Full=Complement C3 beta chain; Contains: RecName: Full=Complement C3 alpha chain; Contains: RecName: Full=C3a anaphylatoxin; Contains: RecName: Full=Acylation stimulating protein; Short=ASP; AltName: Full=C3adesArg; Contains: RecName: Full=Complement C3b alpha' chain; Contains: RecName: Full=Complement C3c alpha' chain fragment 1; Contains: RecName:…	1,534 - 1,544	K.ACEPGVDYVYK.T	Carbamidomethyl: 2	46.8 (M:46.8)	2	650.798	650.798	-0.0001	-0.09
gi|124056491	RecName: Full=Complement C3; Contains: RecName: Full=Complement C3 beta chain; Contains: RecName: Full=Complement C3 alpha chain; Contains: RecName: Full=C3a anaphylatoxin; Contains: RecName: Full=Acylation stimulating protein; Short=ASP; AltName: Full=C3adesArg; Contains: RecName: Full=Complement C3b alpha' chain; Contains: RecName: Full=Complement C3c alpha' chain fragment 1; Contains: RecName:…	1,551 - 1,568	K.KLEDDFDEYIMVIENIIK.S		83.3 (M:83.3)	3	743.047	743.045	0.0018	2.44
gi|124056491	RecName: Full=Complement C3; Contains: RecName: Full=Complement C3 beta chain; Contains: RecName: Full=Complement C3 alpha chain; Contains: RecName: Full=C3a anaphylatoxin; Contains: RecName: Full=Acylation stimulating protein; Short=ASP; AltName: Full=C3adesArg; Contains: RecName: Full=Complement C3b alpha' chain; Contains: RecName: Full=Complement C3c alpha' chain fragment 1; Contains: RecName:…	1,569 - 1,577	K.SGSDEVQVK.Q		15.8 (M:15.8)	2	474.755	474.735	0.0192	40.54
gi|124056491	RecName: Full=Complement C3; Contains: RecName: Full=Complement C3 beta chain; Contains: RecName: Full=Complement C3 alpha chain; Contains: RecName: Full=C3a anaphylatoxin; Contains: RecName: Full=Acylation stimulating protein; Short=ASP; AltName: Full=C3adesArg; Contains: RecName: Full=Complement C3b alpha' chain; Contains: RecName: Full=Complement C3c alpha' chain fragment 1; Contains: RecName:…	1,596 - 1,615	K.EGAHYLVWGVSSDLWGEKPK.I		77.6 (M:77.6)	4	565.332	565.287	0.0458	81.03
gi|124056491	RecName: Full=Complement C3; Contains: RecName: Full=Complement C3 beta chain; Contains: RecName: Full=Complement C3 alpha chain; Contains: RecName: Full=C3a anaphylatoxin; Contains: RecName: Full=Acylation stimulating protein; Short=ASP; AltName: Full=C3adesArg; Contains: RecName: Full=Complement C3b alpha' chain; Contains: RecName: Full=Complement C3c alpha' chain fragment 1; Contains: RecName:…	136 - 147	K.TIYTPGSTVLYR.V		54.2 (M:54.2)	2	685.869	685.869	-0.0008	-1.21
gi|124056491	RecName: Full=Complement C3; Contains: RecName: Full=Complement C3 beta chain; Contains: RecName: Full=Complement C3 alpha chain; Contains: RecName: Full=C3a anaphylatoxin; Contains: RecName: Full=Acylation stimulating protein; Short=ASP; AltName: Full=C3adesArg; Contains: RecName: Full=Complement C3b alpha' chain; Contains: RecName: Full=Complement C3c alpha' chain fragment 1; Contains: RecName:…	241 - 251	K.FYYIDDPDGLK.V		47.9 (M:47.9)	2	673.317	673.319	-0.0026	-3.92
gi|124056491	RecName: Full=Complement C3; Contains: RecName: Full=Complement C3 beta chain; Contains: RecName: Full=Complement C3 alpha chain; Contains: RecName: Full=C3a anaphylatoxin; Contains: RecName: Full=Acylation stimulating protein; Short=ASP; AltName: Full=C3adesArg; Contains: RecName: Full=Complement C3b alpha' chain; Contains: RecName: Full=Complement C3c alpha' chain fragment 1; Contains: RecName:…	290 - 302	R.VPINDGNGEAILK.R		74.0 (M:74.0)	2	670.364	670.364	-0.0008	-1.18
gi|124056491	RecName: Full=Complement C3; Contains: RecName: Full=Complement C3 beta chain; Contains: RecName: Full=Complement C3 alpha chain; Contains: RecName: Full=C3a anaphylatoxin; Contains: RecName: Full=Acylation stimulating protein; Short=ASP; AltName: Full=C3adesArg; Contains: RecName: Full=Complement C3b alpha' chain; Contains: RecName: Full=Complement C3c alpha' chain fragment 1; Contains: RecName:…	290 - 302	R.VPINDGNGEAILK.R	Deamidated: 7	86.3 (M:86.3)	2	670.856	670.856	-0.0001	-0.19
gi|124056491	RecName: Full=Complement C3; Contains: RecName: Full=Complement C3 beta chain; Contains: RecName: Full=Complement C3 alpha chain; Contains: RecName: Full=C3a anaphylatoxin; Contains: RecName: Full=Acylation stimulating protein; Short=ASP; AltName: Full=C3adesArg; Contains: RecName: Full=Complement C3b alpha' chain; Contains: RecName: Full=Complement C3c alpha' chain fragment 1; Contains: RecName:…	343 - 358	R.TGIPIVTSPYQIHFTK.T		65.4 (M:65.4)	3	601.336	601.333	0.0024	4.04
gi|124056491	RecName: Full=Complement C3; Contains: RecName: Full=Complement C3 beta chain; Contains: RecName: Full=Complement C3 alpha chain; Contains: RecName: Full=C3a anaphylatoxin; Contains: RecName: Full=Acylation stimulating protein; Short=ASP; AltName: Full=C3adesArg; Contains: RecName: Full=Complement C3b alpha' chain; Contains: RecName: Full=Complement C3c alpha' chain fragment 1; Contains: RecName:…	385 - 406	R.HIPVVTQGSNVQSLTQDDGVAK.L		108.8 (M:108.8)	3	765.061	765.064	-0.0031	-4.07
gi|124056491	RecName: Full=Complement C3; Contains: RecName: Full=Complement C3 beta chain; Contains: RecName: Full=Complement C3 alpha chain; Contains: RecName: Full=C3a anaphylatoxin; Contains: RecName: Full=Acylation stimulating protein; Short=ASP; AltName: Full=C3adesArg; Contains: RecName: Full=Complement C3b alpha' chain; Contains: RecName: Full=Complement C3c alpha' chain fragment 1; Contains: RecName:…	407 - 414	K.LSINTQNK.R		48.1 (M:48.1)	2	459.251	459.256	-0.005	-10.78
gi|124056491	RecName: Full=Complement C3; Contains: RecName: Full=Complement C3 beta chain; Contains: RecName: Full=Complement C3 alpha chain; Contains: RecName: Full=C3a anaphylatoxin; Contains: RecName: Full=Acylation stimulating protein; Short=ASP; AltName: Full=C3adesArg; Contains: RecName: Full=Complement C3b alpha' chain; Contains: RecName: Full=Complement C3c alpha' chain fragment 1; Contains: RecName:…	461 - 476	R.VELKPGETLNVNFHLR.T		68.7 (M:68.7)	4	467.26	467.261	-0.0013	-2.87
gi|124056491	RecName: Full=Complement C3; Contains: RecName: Full=Complement C3 beta chain; Contains: RecName: Full=Complement C3 alpha chain; Contains: RecName: Full=C3a anaphylatoxin; Contains: RecName: Full=Acylation stimulating protein; Short=ASP; AltName: Full=C3adesArg; Contains: RecName: Full=Complement C3b alpha' chain; Contains: RecName: Full=Complement C3c alpha' chain fragment 1; Contains: RecName:…	507 - 528	R.EPGQDLVVLPLTITSDFIPSFR.L		61.4 (M:61.4)	3	815.441	815.441	0.0005	0.58
gi|124056491	RecName: Full=Complement C3; Contains: RecName: Full=Complement C3 beta chain; Contains: RecName: Full=Complement C3 alpha chain; Contains: RecName: Full=C3a anaphylatoxin; Contains: RecName: Full=Acylation stimulating protein; Short=ASP; AltName: Full=C3adesArg; Contains: RecName: Full=Complement C3b alpha' chain; Contains: RecName: Full=Complement C3c alpha' chain fragment 1; Contains: RecName:…	529 - 539	R.LVAYYTLINAK.G		67.3 (M:67.3)	2	634.861	634.866	-0.0055	-8.65
gi|124056491	RecName: Full=Complement C3; Contains: RecName: Full=Complement C3 beta chain; Contains: RecName: Full=Complement C3 alpha chain; Contains: RecName: Full=C3a anaphylatoxin; Contains: RecName: Full=Acylation stimulating protein; Short=ASP; AltName: Full=C3adesArg; Contains: RecName: Full=Complement C3b alpha' chain; Contains: RecName: Full=Complement C3c alpha' chain fragment 1; Contains: RecName:…	555 - 564	K.DSCMGTLVVK.N	Carbamidomethyl: 3	52.9 (M:52.9)	2	555.271	555.27	0.0007	1.27
gi|124056491	RecName: Full=Complement C3; Contains: RecName: Full=Complement C3 beta chain; Contains: RecName: Full=Complement C3 alpha chain; Contains: RecName: Full=C3a anaphylatoxin; Contains: RecName: Full=Acylation stimulating protein; Short=ASP; AltName: Full=C3adesArg; Contains: RecName: Full=Complement C3b alpha' chain; Contains: RecName: Full=Complement C3c alpha' chain fragment 1; Contains: RecName:…	591 - 598	R.VGLVAVDK.G		61.0 (M:61.0)	2	400.749	400.748	0.0018	4.6
gi|124056491	RecName: Full=Complement C3; Contains: RecName: Full=Complement C3 beta chain; Contains: RecName: Full=Complement C3 alpha chain; Contains: RecName: Full=C3a anaphylatoxin; Contains: RecName: Full=Acylation stimulating protein; Short=ASP; AltName: Full=C3adesArg; Contains: RecName: Full=Complement C3b alpha' chain; Contains: RecName: Full=Complement C3c alpha' chain fragment 1; Contains: RecName:…	614 - 620	K.IWDVVEK.A		29.4 (M:29.4)	2	444.745	444.745	0	-0.02
gi|124056491	RecName: Full=Complement C3; Contains: RecName: Full=Complement C3 beta chain; Contains: RecName: Full=Complement C3 alpha chain; Contains: RecName: Full=C3a anaphylatoxin; Contains: RecName: Full=Acylation stimulating protein; Short=ASP; AltName: Full=C3adesArg; Contains: RecName: Full=Complement C3b alpha' chain; Contains: RecName: Full=Complement C3c alpha' chain fragment 1; Contains: RecName:…	621 - 631	K.ADIGCTPGSGR.N	Carbamidomethyl: 5	44.3 (M:44.3)	2	545.769	545.751	0.0177	32.52
gi|124056491	RecName: Full=Complement C3; Contains: RecName: Full=Complement C3 beta chain; Contains: RecName: Full=Complement C3 alpha chain; Contains: RecName: Full=C3a anaphylatoxin; Contains: RecName: Full=Acylation stimulating protein; Short=ASP; AltName: Full=C3adesArg; Contains: RecName: Full=Complement C3b alpha' chain; Contains: RecName: Full=Complement C3c alpha' chain fragment 1; Contains: RecName:…	632 - 645	R.NYAGVFTDAGLTLK.T		71.1 (M:71.1)	2	735.38	735.385	-0.0057	-7.8
gi|124056491	RecName: Full=Complement C3; Contains: RecName: Full=Complement C3 beta chain; Contains: RecName: Full=Complement C3 alpha chain; Contains: RecName: Full=C3a anaphylatoxin; Contains: RecName: Full=Acylation stimulating protein; Short=ASP; AltName: Full=C3adesArg; Contains: RecName: Full=Complement C3b alpha' chain; Contains: RecName: Full=Complement C3c alpha' chain fragment 1; Contains: RecName:…	681 - 689	K.AGQYSSDLR.K		65.2 (M:65.2)	2	498.75	498.741	0.009	17.96
gi|124056491	RecName: Full=Complement C3; Contains: RecName: Full=Complement C3 beta chain; Contains: RecName: Full=Complement C3 alpha chain; Contains: RecName: Full=C3a anaphylatoxin; Contains: RecName: Full=Acylation stimulating protein; Short=ASP; AltName: Full=C3adesArg; Contains: RecName: Full=Complement C3b alpha' chain; Contains: RecName: Full=Complement C3c alpha' chain fragment 1; Contains: RecName:…	739 - 746	R.DGALELAR.S		36.9 (M:36.9)	2	422.71	422.73	-0.0197	-46.7
gi|124056491	RecName: Full=Complement C3; Contains: RecName: Full=Complement C3 beta chain; Contains: RecName: Full=Complement C3 alpha chain; Contains: RecName: Full=C3a anaphylatoxin; Contains: RecName: Full=Acylation stimulating protein; Short=ASP; AltName: Full=C3adesArg; Contains: RecName: Full=Complement C3b alpha' chain; Contains: RecName: Full=Complement C3c alpha' chain fragment 1; Contains: RecName:…	789 - 795	K.LMNVFLK.D		28.0 (M:28.0)	2	432.743	432.754	-0.0112	-25.77
gi|124056491	RecName: Full=Complement C3; Contains: RecName: Full=Complement C3 beta chain; Contains: RecName: Full=Complement C3 alpha chain; Contains: RecName: Full=C3a anaphylatoxin; Contains: RecName: Full=Acylation stimulating protein; Short=ASP; AltName: Full=C3adesArg; Contains: RecName: Full=Complement C3b alpha' chain; Contains: RecName: Full=Complement C3c alpha' chain fragment 1; Contains: RecName:…	789 - 795	K.LMNVFLK.D	Oxidation: 2	33.4 (M:33.4)	2	440.736	440.752	-0.0158	-35.81
gi|124056491	RecName: Full=Complement C3; Contains: RecName: Full=Complement C3 beta chain; Contains: RecName: Full=Complement C3 alpha chain; Contains: RecName: Full=C3a anaphylatoxin; Contains: RecName: Full=Acylation stimulating protein; Short=ASP; AltName: Full=C3adesArg; Contains: RecName: Full=Complement C3b alpha' chain; Contains: RecName: Full=Complement C3c alpha' chain fragment 1; Contains: RecName:…	834 - 840	R.LPYSVVR.N		32.3 (M:32.3)	2	417.246	417.248	-0.0018	-4.24
gi|124056491	RecName: Full=Complement C3; Contains: RecName: Full=Complement C3 beta chain; Contains: RecName: Full=Complement C3 alpha chain; Contains: RecName: Full=C3a anaphylatoxin; Contains: RecName: Full=Acylation stimulating protein; Short=ASP; AltName: Full=C3adesArg; Contains: RecName: Full=Complement C3b alpha' chain; Contains: RecName: Full=Complement C3c alpha' chain fragment 1; Contains: RecName:…	841 - 847	R.NEQVEIR.A		40.6 (M:40.6)	2	444.215	444.233	-0.0178	-39.99
gi|124056491	RecName: Full=Complement C3; Contains: RecName: Full=Complement C3 beta chain; Contains: RecName: Full=Complement C3 alpha chain; Contains: RecName: Full=C3a anaphylatoxin; Contains: RecName: Full=Acylation stimulating protein; Short=ASP; AltName: Full=C3adesArg; Contains: RecName: Full=Complement C3b alpha' chain; Contains: RecName: Full=Complement C3c alpha' chain fragment 1; Contains: RecName:…	848 - 854	R.AILYNYR.E		39.1 (M:39.1)	2	456.749	456.75	-0.0018	-3.96
gi|124056491	RecName: Full=Complement C3; Contains: RecName: Full=Complement C3 beta chain; Contains: RecName: Full=Complement C3 alpha chain; Contains: RecName: Full=C3a anaphylatoxin; Contains: RecName: Full=Acylation stimulating protein; Short=ASP; AltName: Full=C3adesArg; Contains: RecName: Full=Complement C3b alpha' chain; Contains: RecName: Full=Complement C3c alpha' chain fragment 1; Contains: RecName:…	881 - 890	R.HQQTITIPAR.S		58.8 (M:58.8)	2	582.804	582.828	-0.0241	-41.38
gi|124056491	RecName: Full=Complement C3; Contains: RecName: Full=Complement C3 beta chain; Contains: RecName: Full=Complement C3 alpha chain; Contains: RecName: Full=C3a anaphylatoxin; Contains: RecName: Full=Acylation stimulating protein; Short=ASP; AltName: Full=C3adesArg; Contains: RecName: Full=Complement C3b alpha' chain; Contains: RecName: Full=Complement C3c alpha' chain fragment 1; Contains: RecName:…	891 - 903	R.SSVAVPYVIVPLK.I		59.0 (M:59.0)	2	686.392	686.416	-0.0237	-34.49
gi|124056491	RecName: Full=Complement C3; Contains: RecName: Full=Complement C3 beta chain; Contains: RecName: Full=Complement C3 alpha chain; Contains: RecName: Full=C3a anaphylatoxin; Contains: RecName: Full=Acylation stimulating protein; Short=ASP; AltName: Full=C3adesArg; Contains: RecName: Full=Complement C3b alpha' chain; Contains: RecName: Full=Complement C3c alpha' chain fragment 1; Contains: RecName:…	913 - 925	K.AAVYNHFISDGVK.K		42.0 (M:42.0)	3	474.228	474.245	-0.0173	-36.45
gi|124056491	RecName: Full=Complement C3; Contains: RecName: Full=Complement C3 beta chain; Contains: RecName: Full=Complement C3 alpha chain; Contains: RecName: Full=C3a anaphylatoxin; Contains: RecName: Full=Acylation stimulating protein; Short=ASP; AltName: Full=C3adesArg; Contains: RecName: Full=Complement C3b alpha' chain; Contains: RecName: Full=Complement C3c alpha' chain fragment 1; Contains: RecName:…	945 - 958	R.TLNPEHLGQGGVQR.E		58.7 (M:58.7)	3	502.602	502.599	0.0029	5.82
gi|124056491	RecName: Full=Complement C3; Contains: RecName: Full=Complement C3 beta chain; Contains: RecName: Full=Complement C3 alpha chain; Contains: RecName: Full=C3a anaphylatoxin; Contains: RecName: Full=Acylation stimulating protein; Short=ASP; AltName: Full=C3adesArg; Contains: RecName: Full=Complement C3b alpha' chain; Contains: RecName: Full=Complement C3c alpha' chain fragment 1; Contains: RecName:…	959 - 978	R.EEVPAADLSDQVPDTESETK.I		64.8 (M:64.8)	3	720.665	720.666	-0.0007	-0.96
gi|124056491	RecName: Full=Complement C3; Contains: RecName: Full=Complement C3 beta chain; Contains: RecName: Full=Complement C3 alpha chain; Contains: RecName: Full=C3a anaphylatoxin; Contains: RecName: Full=Acylation stimulating protein; Short=ASP; AltName: Full=C3adesArg; Contains: RecName: Full=Complement C3b alpha' chain; Contains: RecName: Full=Complement C3c alpha' chain fragment 1; Contains: RecName:…	979 - 998	K.ILLQGTPVAQMTEDAIDGER.L		96.3 (M:96.3)	3	719.691	719.7	-0.0089	-12.36
gi|124056491	RecName: Full=Complement C3; Contains: RecName: Full=Complement C3 beta chain; Contains: RecName: Full=Complement C3 alpha chain; Contains: RecName: Full=C3a anaphylatoxin; Contains: RecName: Full=Acylation stimulating protein; Short=ASP; AltName: Full=C3adesArg; Contains: RecName: Full=Complement C3b alpha' chain; Contains: RecName: Full=Complement C3c alpha' chain fragment 1; Contains: RecName:…	979 - 998	K.ILLQGTPVAQMTEDAIDGER.L	Deamidated: 10	28.4 (M:28.4)	3	720.047	720.028	0.0191	26.55
gi|3914346	RecName: Full=Polymeric immunoglobulin receptor; Short=PIgR; Short=Poly-Ig receptor; Contains: RecName: Full=Secretory component; Flags: Precursor	110 - 117	K.CGLGISSR.G	Carbamidomethyl: 1	47.3 (M:47.3)	2	425.215	425.216	-0.0007	-1.56
gi|3914346	RecName: Full=Polymeric immunoglobulin receptor; Short=PIgR; Short=Poly-Ig receptor; Contains: RecName: Full=Secretory component; Flags: Precursor	147 - 156	R.TVTINCPFTR.A	Carbamidomethyl: 6	57.3 (M:57.3)	2	604.813	604.808	0.0047	7.84
gi|3914346	RecName: Full=Polymeric immunoglobulin receptor; Short=PIgR; Short=Poly-Ig receptor; Contains: RecName: Full=Secretory component; Flags: Precursor	20 - 34	K.SPIFGPEEVTSVEGR.S		92.5 (M:92.5)	2	802.404	802.402	0.0019	2.41
gi|3914346	RecName: Full=Polymeric immunoglobulin receptor; Short=PIgR; Short=Poly-Ig receptor; Contains: RecName: Full=Secretory component; Flags: Precursor	212 - 227	K.LSDAGMYVCQAGDDAK.A	Carbamidomethyl: 9	47.3 (M:47.3)	3	567.587	567.58	0.0072	12.61
gi|3914346	RecName: Full=Polymeric immunoglobulin receptor; Short=PIgR; Short=Poly-Ig receptor; Contains: RecName: Full=Secretory component; Flags: Precursor	251 - 268	R.SSVTFDCSLGPEVANVPK.F	Carbamidomethyl: 7	85.7 (M:85.7)	3	636.317	636.312	0.0054	8.53
gi|3914346	RecName: Full=Polymeric immunoglobulin receptor; Short=PIgR; Short=Poly-Ig receptor; Contains: RecName: Full=Secretory component; Flags: Precursor	274 - 288	K.KNGGACNVVINTLGK.K	Carbamidomethyl: 6; Deamidated: 2	62.3 (M:62.3)	3	515.947	515.94	0.0067	12.96
gi|3914346	RecName: Full=Polymeric immunoglobulin receptor; Short=PIgR; Short=Poly-Ig receptor; Contains: RecName: Full=Secretory component; Flags: Precursor	363 - 375	R.GGSVTVSCPYNPK.D	Carbamidomethyl: 8	67.3 (M:67.3)	2	683.334	683.327	0.0067	9.77
gi|3914346	RecName: Full=Polymeric immunoglobulin receptor; Short=PIgR; Short=Poly-Ig receptor; Contains: RecName: Full=Secretory component; Flags: Precursor	40 - 49	K.CYYPPTSVNR.H	Carbamidomethyl: 1	43.1 (M:43.1)	2	628.795	628.79	0.0049	7.74
gi|3914346	RecName: Full=Polymeric immunoglobulin receptor; Short=PIgR; Short=Poly-Ig receptor; Contains: RecName: Full=Secretory component; Flags: Precursor	448 - 455	R.WISTVELK.V		25.4 (M:25.4)	2	488.28	488.279	0.0008	1.68
gi|3914346	RecName: Full=Polymeric immunoglobulin receptor; Short=PIgR; Short=Poly-Ig receptor; Contains: RecName: Full=Secretory component; Flags: Precursor	456 - 464	K.VVQGEPSLK.V		49.3 (M:49.3)	2	478.774	478.774	0.0001	0.13
gi|3914346	RecName: Full=Polymeric immunoglobulin receptor; Short=PIgR; Short=Poly-Ig receptor; Contains: RecName: Full=Secretory component; Flags: Precursor	487 - 492	K.FYSFEK.Y		30.8 (M:30.8)	2	410.701	410.697	0.0031	7.63
gi|3914346	RecName: Full=Polymeric immunoglobulin receptor; Short=PIgR; Short=Poly-Ig receptor; Contains: RecName: Full=Secretory component; Flags: Precursor	576 - 586	K.AAPAGAAIQSR.A		52.2 (M:52.2)	2	506.784	506.78	0.0039	7.68
gi|118150406	secretoglobin family 1D member precursor [Bos taurus]	49 - 59	K.YNAPPEAVAAK.M		28.7 (M:28.7)	2	565.795	565.796	-0.0003	-0.45
gi|118150406	secretoglobin family 1D member precursor [Bos taurus]	75 - 83	R.LIITNILGK.I		52.1 (M:52.1)	2	492.827	492.826	0.0006	1.3
gi|157427870	serine/threonine-protein phosphatase 6 regulatory subunit 3 [Bos taurus]	135 - 146	R.KPEQIVDFLKKK.R	Deamidated: 4	46.6 (M:46.6)	2	737.363	737.437	-0.0743	-100.78
gi|31340900	serpin A3-1 precursor [Bos taurus]	172 - 179	R.SLINDYVK.N		53.6 (M:53.6)	2	476.26	476.261	-0.0013	-2.63
gi|31340900	serpin A3-1 precursor [Bos taurus]	284 - 291	K.LTPETLTR.W		31.4 (M:31.4)	2	465.767	465.766	0.0007	1.47
gi|31340900	serpin A3-1 precursor [Bos taurus]	313 - 327	K.SNYELNDILSQLGIR.K		54.0 (M:54.0)	3	578.971	578.972	-0.0008	-1.34
gi|31340900	serpin A3-1 precursor [Bos taurus]	375 - 382	R.TILRIIVR.V		22.1 (M:22.1)	2	492.263	492.34	-0.0766	-155.54
gi|31340900	serpin A3-1 precursor [Bos taurus]	87 - 98	R.GSTLTEILEGLK.F		67.2 (M:67.2)	2	630.855	630.856	-0.0014	-2.26
gi|28189603	similar to beta 2-microglobulin [Bos taurus]	43 - 52	K.SEQSDLSFSK.D		56.7 (M:56.7)	2	564.265	564.264	0.0004	0.78
gi|28189603	similar to beta 2-microglobulin [Bos taurus]	78 - 85	K.HVTLEQPR.I		24.7 (M:24.7)	2	490.264	490.27	-0.0051	-10.44
gi|156120795	sulfhydryl oxidase 1 precursor [Bos taurus]	174 - 183	R.LEEITGFFAR.N		65.4 (M:65.4)	2	591.811	591.811	-0.0005	-0.88
gi|156120795	sulfhydryl oxidase 1 precursor [Bos taurus]	250 - 257	R.VPALTESR.S		52.0 (M:52.0)	2	436.747	436.745	0.0016	3.73
gi|156120795	sulfhydryl oxidase 1 precursor [Bos taurus]	300 - 314	K.IYMADLESALHYILR.I		78.6 (M:78.6)	3	603.319	603.319	0.0004	0.68
gi|156120795	sulfhydryl oxidase 1 precursor [Bos taurus]	344 - 360	R.GRPLVQNFLHSMNDWLK.K		33.1 (M:33.1)	4	514.524	514.52	0.0041	8.04
gi|156120795	sulfhydryl oxidase 1 precursor [Bos taurus]	389 - 402	K.VNWVGCQGSEPHFR.G	Carbamidomethyl: 6	49.6 (M:49.6)	3	558.303	558.26	0.0429	76.88
gi|156120795	sulfhydryl oxidase 1 precursor [Bos taurus]	508 - 518	R.ELCSACHNELR.G	Carbamidomethyl: 3, 6	33.0 (M:33.0)	3	463.542	463.54	0.0019	4.16
gi|156120795	sulfhydryl oxidase 1 precursor [Bos taurus]	519 - 530	R.GTPVWDLDNILK.F		35.9 (M:35.9)	2	685.866	685.869	-0.0035	-5.04
gi|296488001	TPA: acyl-CoA synthetase short-chain family member 3, mitochondrial precursor [Bos taurus]	477 - 496	K.SVPGYNVMILDDNMQKLKAR.C	Oxidation: 14; Deamidated: 15	18.1 (M:18.1)	3	770.408	770.393	0.0151	19.65
gi|296488001	TPA: acyl-CoA synthetase short-chain family member 3, mitochondrial precursor [Bos taurus]	477 - 496	K.SVPGYNVMILDDNMQKLKAR.C	Oxidation: 14; Deamidated: 13, 15	43.8 (M:43.8)	3	770.727	770.721	0.0066	8.55
gi|296487107	TPA: CD9 antigen [Bos taurus]	122 - 129	K.FYEDTYNK.L		39.5 (M:39.5)	2	540.225	540.238	-0.0123	-22.78
gi|296487107	TPA: CD9 antigen [Bos taurus]	169 - 175	K.NLIDSLK.T		41.6 (M:41.6)	2	401.737	401.737	-0.0005	-1.28
gi|296479370	TPA: chitinase-3-like protein 1 [Bos taurus]	130 - 136	K.SVPPFLR.T		32.4 (M:32.4)	2	408.241	408.242	-0.001	-2.46
gi|296479370	TPA: chitinase-3-like protein 1 [Bos taurus]	137 - 153	R.THGFDGLDLAWLYPGWR.D		74.8 (M:74.8)	3	668.662	668.664	-0.0017	-2.6
gi|296479370	TPA: chitinase-3-like protein 1 [Bos taurus]	157 - 163	R.HLTTLVK.E		33.1 (M:33.1)	2	406.259	406.255	0.0034	8.31
gi|296479370	TPA: chitinase-3-like protein 1 [Bos taurus]	196 - 204	R.GYDIAQISR.H		50.3 (M:50.3)	2	511.765	511.767	-0.002	-3.93
gi|296479370	TPA: chitinase-3-like protein 1 [Bos taurus]	222 - 232	R.QTVGHHSPLFR.G		36.8 (M:36.8)	3	426.896	426.895	0.0011	2.61
gi|296479370	TPA: chitinase-3-like protein 1 [Bos taurus]	262 - 271	K.LVMGIPTFGR.S		42.4 (M:42.4)	2	545.805	545.808	-0.0023	-4.18
gi|296479370	TPA: chitinase-3-like protein 1 [Bos taurus]	262 - 271	K.LVMGIPTFGR.S	Oxidation: 3	55.0 (M:55.0)	2	553.803	553.805	-0.0024	-4.38
gi|296479370	TPA: chitinase-3-like protein 1 [Bos taurus]	272 - 279	R.SYTLASSK.T		42.2 (M:42.2)	2	428.724	428.724	0.0002	0.37
gi|296479370	TPA: chitinase-3-like protein 1 [Bos taurus]	280 - 297	K.TDVGAPISGPGIPGQFTK.E		90.8 (M:90.8)	2	871.449	871.46	-0.0101	-11.63
gi|296479370	TPA: chitinase-3-like protein 1 [Bos taurus]	300 - 318	K.GILAYYEICDFLHGATTHR.F	Carbamidomethyl: 9	69.3 (M:69.3)	4	560.131	560.026	0.1054	188.25
gi|296479370	TPA: chitinase-3-like protein 1 [Bos taurus]	321 - 329	R.DQQVPYATK.G		29.4 (M:29.4)	2	525.267	525.267	0.0001	0.2
gi|296479370	TPA: chitinase-3-like protein 1 [Bos taurus]	330 - 343	K.GNQWVAYDDQESVK.N		37.8 (M:37.8)	2	819.868	819.873	-0.0056	-6.78
gi|296479370	TPA: chitinase-3-like protein 1 [Bos taurus]	386 - 391	K.DVLAEV.-		27.9 (M:27.9)	1	645.45	645.345	0.1042	161.44
gi|296473558	TPA: hypothetical protein BOS_22577 [Bos taurus]	1,545 - 1,553	R.LLTLVGVLK.Q		18.0 (M:18.0)	2	478.252	478.331	-0.0789	-164.9
gi|296473558	TPA: hypothetical protein BOS_22577 [Bos taurus]	743 - 750	K.IETVQRAR.M	Deamidated: 5	47.1 (M:47.1)	2	487.269	487.275	-0.006	-12.27
gi|296481091	TPA: lipopolysaccharide-binding protein precursor [Bos taurus]	34 - 53	R.ITDQGLEYVAQEELLALQSK.L		99.2 (M:99.2)	3	750.061	750.062	-0.0011	-1.45
gi|296481091	TPA: lipopolysaccharide-binding protein precursor [Bos taurus]	398 - 406	K.ITGFLEPGK.I		60.6 (M:60.6)	2	481.275	481.271	0.0033	6.93
gi|296481091	TPA: lipopolysaccharide-binding protein precursor [Bos taurus]	444 - 454	K.LAEGFPLPLLR.K		68.3 (M:68.3)	2	613.374	613.369	0.0052	8.52
gi|296481091	TPA: lipopolysaccharide-binding protein precursor [Bos taurus]	57 - 67	K.VTLPDFNGDVR.I		72.2 (M:72.2)	2	616.816	616.817	-0.0011	-1.76
gi|296483305	TPA: thrombospondin 1 precursor [Bos taurus]	1,055 - 1,064	R.AQGYSGLSVK.V		47.6 (M:47.6)	2	505.269	505.269	-0.0004	-0.77
gi|296483305	TPA: thrombospondin 1 precursor [Bos taurus]	1,123 - 1,129	R.VVMYEGK.K		28.2 (M:28.2)	2	413.203	413.212	-0.009	-21.83
gi|296483305	TPA: thrombospondin 1 precursor [Bos taurus]	217 - 228	R.FVFGTTPEDILR.N		71.3 (M:71.3)	2	697.867	697.869	-0.0026	-3.72
gi|296483305	TPA: thrombospondin 1 precursor [Bos taurus]	307 - 313	K.ELANELR.R		43.7 (M:43.7)	2	422.73	422.73	0.0006	1.38
gi|296483305	TPA: thrombospondin 1 precursor [Bos taurus]	51 - 60	K.GPDPSSPAFR.I		40.1 (M:40.1)	2	515.751	515.751	-0.0005	-1.02
gi|296483305	TPA: thrombospondin 1 precursor [Bos taurus]	518 - 529	R.LCNNPTPQFGGK.D	Carbamidomethyl: 2	48.0 (M:48.0)	2	666.831	666.822	0.0094	14.12
gi|296483305	TPA: thrombospondin 1 precursor [Bos taurus]	624 - 632	R.FTGSQPFGR.G		47.0 (M:47.0)	2	498.755	498.748	0.0069	13.93
gi|296483305	TPA: thrombospondin 1 precursor [Bos taurus]	75 - 83	K.FQDLVDAVR.A		51.2 (M:51.2)	2	531.781	531.783	-0.002	-3.72
gi|296483305	TPA: thrombospondin 1 precursor [Bos taurus]	87 - 95	K.GFLLLASLR.Q		53.3 (M:53.3)	2	495.312	495.311	0.0017	3.53
gi|296483305	TPA: thrombospondin 1 precursor [Bos taurus]	912 - 919	R.LVPNPDQK.D		32.9 (M:32.9)	2	455.748	455.753	-0.0053	-11.52
gi|296483305	TPA: thrombospondin 1 precursor [Bos taurus]	960 - 968	R.FQMIPLDPK.G		43.6 (M:43.6)	2	544.797	544.794	0.0031	5.69
gi|296483305	TPA: thrombospondin 1 precursor [Bos taurus]	960 - 968	R.FQMIPLDPK.G	Oxidation: 3	41.1 (M:41.1)	2	552.794	552.792	0.0029	5.24
gi|296483305	TPA: thrombospondin 1 precursor [Bos taurus]	969 - 980	K.GTSQNDPNWVVR.H		73.1 (M:73.1)	2	686.833	686.834	-0.0011	-1.65
gi|296482686	TPA: xanthine dehydrogenase/oxidase [Bos taurus]	19 - 31	K.NADPETTLLAYLR.R		16.1 (M:16.1)	2	738.841	738.888	-0.0473	-63.99
gi|296482686	TPA: xanthine dehydrogenase/oxidase [Bos taurus]	234 - 243	R.VTWIQASTLK.E		60.4 (M:60.4)	2	573.826	573.83	-0.0036	-6.24
gi|296482686	TPA: xanthine dehydrogenase/oxidase [Bos taurus]	329 - 335	R.GVLEQLR.W		28.5 (M:28.5)	2	407.742	407.743	-0.001	-2.38
gi|296482686	TPA: xanthine dehydrogenase/oxidase [Bos taurus]	440 - 450	R.VLFQPGSMQVK.E		28.1 (M:28.1)	2	617.332	617.337	-0.0042	-6.87
gi|296482686	TPA: xanthine dehydrogenase/oxidase [Bos taurus]	519 - 525	K.FYLTVLK.K		31.9 (M:31.9)	2	442.265	442.268	-0.0028	-6.32
gi|296482686	TPA: xanthine dehydrogenase/oxidase [Bos taurus]	599 - 606	R.YENELFLR.L		47.9 (M:47.9)	2	542.276	542.277	-0.0011	-2.04
gi|296482686	TPA: xanthine dehydrogenase/oxidase [Bos taurus]	619 - 627	K.SIDVSEAQK.V		30.3 (M:30.3)	2	488.753	488.751	0.0017	3.42
gi|296482686	TPA: xanthine dehydrogenase/oxidase [Bos taurus]	779 - 786	K.MLGVPVNR.I		21.1 (M:21.1)	2	443.255	443.252	0.0026	5.85
gi|296482686	TPA: xanthine dehydrogenase/oxidase [Bos taurus]	903 - 912	K.TNLSSNTAFR.G		66.3 (M:66.3)	2	555.784	555.78	0.0033	5.99
gi|296482686	TPA: xanthine dehydrogenase/oxidase [Bos taurus]	959 - 966	K.LEGFSVPR.C		36.6 (M:36.6)	2	452.749	452.748	0.0008	1.75
gi|397740864	vitamin D binding protein [Bos taurus]	355 - 362	R.IPEVFLTK.I		44.5 (M:44.5)	2	473.786	473.784	0.0021	4.36
gi|77735615	zinc-alpha-2-glycoprotein precursor [Bos taurus]	109 - 123	R.EGSHTFQGAFGCELR.N	Carbamidomethyl: 12	62.8 (M:62.8)	3	565.922	565.923	-0.0007	-1.3
gi|77735615	zinc-alpha-2-glycoprotein precursor [Bos taurus]	201 - 217	R.QESPSVSVTGHAAPGHK.R		64.6 (M:64.6)	4	422.959	422.964	-0.0056	-13.18

## Sheet: Skim d0
Accession	Protein	Range	Sequence	Modifications	Scores	z	m/z meas.	m/z calc.	Δ m/z [Da]	Δ m/z [ppm]
gi|6729725	Chain A, Structural And Functional Consequences Of Point Mutations Of Variants A And B Of Bovine Beta-Lactoglobulin	1 - 8	-.LIVTQTMK.G		45.5 (M:45.5)	2	467.274	467.276	-0.0014	-3.02
gi|6729725	Chain A, Structural And Functional Consequences Of Point Mutations Of Variants A And B Of Bovine Beta-Lactoglobulin	1 - 8	-.LIVTQTMK.G	Oxidation: 7	54.9 (M:54.9)	2	475.27	475.273	-0.0027	-5.71
gi|29726555	Chain A, Xanthine Dehydrogenase From Bovine Milk With Inhibitor Tei-6720 Bound	1 - 12	-.TADELVFFVNGK.K	Deamidated: 10	49.0 (M:49.0)	2	670.844	670.84	0.0039	5.83
gi|162807	kappa-casein precursor, partial [Bos taurus]	1 - 16	-.AQILQWQVLSNTVPAK.S		68.1 (M:68.1)	2	898.502	898.507	-0.0045	-5.01
gi|513137422	Chain L, Crystal Structure Of Bovine Antibody Blv1h12 With Ultralong Cdr H3	1 - 17	-.PAVLNQPSSVSGSLGQR.V	Deamidated: 5	71.8 (M:71.8)	2	849.443	849.444	-0.0014	-1.61
gi|741536	component PP3	1 - 24	-.ILNKPEDETHLEAQPTDASAQFIR.N		61.0 (M:61.0)	4	681.597	681.596	0.0006	0.87
gi|296476981	TPA: rhomboid, veinlet-like 3 [Bos taurus]	2 - 21	M.DVQAFFRPLTGCGKVCGENK.A	Carbamidomethyl: 12, 16	18.1 (M:18.1)	3	761.731	761.705	0.0262	34.37
gi|296476981	TPA: rhomboid, veinlet-like 3 [Bos taurus]	2 - 21	M.DVQAFFRPLTGCGKVCGENK.A	Carbamidomethyl: 12, 16; Deamidated: 19	19.2 (M:19.2)	3	762.066	762.033	0.0328	43
gi|159793209	alpha S1 casein, partial [Bos taurus]	4 - 18	K.HQGLPQEVLNENLLR.F		91.3 (M:91.3)	3	587.315	587.32	-0.0049	-8.34
gi|159793209	alpha S1 casein, partial [Bos taurus]	4 - 18	K.HQGLPQEVLNENLLR.F	Deamidated: 10	58.5 (M:58.5)	3	587.652	587.648	0.0044	7.45
gi|159793209	alpha S1 casein, partial [Bos taurus]	4 - 18	K.HQGLPQEVLNENLLR.F	Deamidated: 6	51.0 (M:51.0)	3	587.758	587.648	0.1098	186.79
gi|343197026	immunoglobulin lambda light chain constant region 3 allotypic variant IGLC3c [Bos taurus]	5 - 23	K.SAPSVTLFPPSKEELDTNK.A		44.9 (M:44.9)	3	687.357	687.356	0.0009	1.32
gi|68	alpha lactalbumin [Bos taurus]	6 - 10	K.CEVFR.E	Carbamidomethyl: 1; Ammonia-loss: 1	19.3 (M:19.3)	1	693.303	693.303	0.0007	0.99
gi|545414	cysteine proteinase inhibitor, fatty-acid-binding protein [Bos taurus]	6 - 14	K.SLGVGFATR.Q		46.5 (M:46.5)	2	454.253	454.253	-0.0005	-1.04
gi|91982959	immunoglobulin gamma 1 heavy chain constant region [Bos taurus]	6 - 18	K.VYPLSSCCGDK.S	Carbamidomethyl: 7, 8	28.9 (M:28.9)	2	643.284	643.281	0.0029	4.53
gi|89611	Ig gamma-2 chain C region (clone 32.2) - bovine (fragment)	6 - 18	K.VYPLSSCCGDK.S	Carbamidomethyl: 7, 8	28.9 (M:28.9)	2	643.284	643.281	0.0029	4.53
gi|157830374	Chain A, Structure Of Diferric Bovine Lactoferrin At 2.8 Angstroms Resolution	6 - 18	R.WCTISQPEWFK.C	Carbamidomethyl: 2	36.1 (M:36.1)	2	741.361	741.348	0.0127	17.18
gi|6729725	Chain A, Structural And Functional Consequences Of Point Mutations Of Variants A And B Of Bovine Beta-Lactoglobulin	15 - 40	K.VAGTWYSLAMAASDISLLDAQSAPLR.V		123.8 (M:123.8)	3	903.308	903.13	0.178	197.04
gi|6729725	Chain A, Structural And Functional Consequences Of Point Mutations Of Variants A And B Of Bovine Beta-Lactoglobulin	15 - 40	K.VAGTWYSLAMAASDISLLDAQSAPLR.V	Oxidation: 10	83.3 (M:83.3)	3	908.467	908.462	0.0052	5.69
gi|4887004	kappa-casein precursor [Bos taurus]	16 - 25	K.YIPIQYVLSR.Y		51.0 (M:51.0)	2	626.365	626.358	0.007	11.15
gi|162807	kappa-casein precursor, partial [Bos taurus]	17 - 27	K.SCQAQPTTMAR.H	Carbamidomethyl: 2	50.9 (M:50.9)	2	625.784	625.784	0	-0.04
gi|162807	kappa-casein precursor, partial [Bos taurus]	17 - 27	K.SCQAQPTTMAR.H	Carbamidomethyl: 2; Deamidated: 5	30.5 (M:30.5)	2	626.283	626.277	0.0061	9.8
gi|29726555	Chain A, Xanthine Dehydrogenase From Bovine Milk With Inhibitor Tei-6720 Bound	18 - 30	K.NADPETTLLAYLR.R		29.2 (M:29.2)	2	738.884	738.888	-0.0042	-5.75
gi|159793209	alpha S1 casein, partial [Bos taurus]	19 - 30	R.FFVAPFPEVFGK.E		63.8 (M:63.8)	2	692.867	692.869	-0.0013	-1.82
gi|3914346	RecName: Full=Polymeric immunoglobulin receptor; Short=PIgR; Short=Poly-Ig receptor; Contains: RecName: Full=Secretory component; Flags: Precursor	20 - 34	K.SPIFGPEEVTSVEGR.S		104.9 (M:104.9)	2	802.398	802.402	-0.0037	-4.66
gi|528953246	PREDICTED: alpha-S1-casein isoform X7 [Bos taurus]	23 - 37	K.HQGLPQEVLNENLLR.F		91.3 (M:91.3)	3	587.315	587.32	-0.0049	-8.34
gi|528953246	PREDICTED: alpha-S1-casein isoform X7 [Bos taurus]	23 - 37	K.HQGLPQEVLNENLLR.F	Deamidated: 10	58.5 (M:58.5)	3	587.652	587.648	0.0044	7.45
gi|528953246	PREDICTED: alpha-S1-casein isoform X7 [Bos taurus]	23 - 37	K.HQGLPQEVLNENLLR.F	Deamidated: 6	51.0 (M:51.0)	3	587.758	587.648	0.1098	186.79
gi|34538498	immunoglobulin heavy chain constant region [Bos taurus]	26 - 37	R.DFVPNSVSFSWK.F		38.4 (M:38.4)	2	706.848	706.846	0.0018	2.59
gi|162807	kappa-casein precursor, partial [Bos taurus]	28 - 41	R.HPHPHLSFMAIPPK.K		43.4 (M:43.4)	4	402.966	402.967	-0.0011	-2.84
gi|162807	kappa-casein precursor, partial [Bos taurus]	28 - 41	R.HPHPHLSFMAIPPK.K	Oxidation: 9	40.1 (M:40.1)	4	406.964	406.966	-0.0024	-5.91
gi|162807	kappa-casein precursor, partial [Bos taurus]	28 - 42	R.HPHPHLSFMAIPPKK.N		35.5 (M:35.5)	4	434.989	434.991	-0.0014	-3.33
gi|162807	kappa-casein precursor, partial [Bos taurus]	28 - 42	R.HPHPHLSFMAIPPKK.N	Oxidation: 9	22.0 (M:22.0)	4	438.987	438.99	-0.0027	-6.1
gi|157830374	Chain A, Structure Of Diferric Bovine Lactoferrin At 2.8 Angstroms Resolution	29 - 38	K.LGAPSITCVR.R	Carbamidomethyl: 8	57.3 (M:57.3)	2	537.292	537.292	-0.0003	-0.56
gi|2232299	IgM heavy chain constant region [Bos taurus]	32 - 43	R.DFVPNSVSFSWK.F		38.4 (M:38.4)	2	706.848	706.846	0.0018	2.59
gi|30794280	serum albumin precursor [Bos taurus]	35 - 44	R.FKDLGEEHFK.G		19.3 (M:19.3)	3	417.212	417.212	-0.0001	-0.2
gi|528953246	PREDICTED: alpha-S1-casein isoform X7 [Bos taurus]	38 - 49	R.FFVAPFPEVFGK.E		63.8 (M:63.8)	2	692.867	692.869	-0.0013	-1.82
gi|27806963	alpha-S2-casein precursor [Bos taurus]	40 - 47	K.NMAINPSK.E		33.7 (M:33.7)	2	437.729	437.726	0.0027	6.14
gi|157830374	Chain A, Structure Of Diferric Bovine Lactoferrin At 2.8 Angstroms Resolution	40 - 47	R.AFALECIR.A	Carbamidomethyl: 6	47.6 (M:47.6)	2	490.256	490.255	0.001	2.01
gi|1322373	PAS-4 [Bos taurus]	40 - 51	K.EVVLEEGTIAFK.N		72.5 (M:72.5)	2	667.866	667.864	0.0021	3.15
gi|6729725	Chain A, Structural And Functional Consequences Of Point Mutations Of Variants A And B Of Bovine Beta-Lactoglobulin	41 - 60	R.VYVEELKPTPEGDLEILLQK.W		64.1 (M:64.1)	3	771.751	771.758	-0.0063	-8.19
gi|6729725	Chain A, Structural And Functional Consequences Of Point Mutations Of Variants A And B Of Bovine Beta-Lactoglobulin	41 - 60	R.VYVEELKPTPEGDLEILLQK.W	Deamidated: 19	24.9 (M:24.9)	3	772.239	772.086	0.1529	198.02
gi|30794280	serum albumin precursor [Bos taurus]	45 - 65	K.GLVLIAFSQYLQQCPFDEHVK.L	Carbamidomethyl: 14	42.2 (M:42.2)	3	831.423	831.426	-0.003	-3.59
gi|27806963	alpha-S2-casein precursor [Bos taurus]	48 - 56	K.ENLCSTFCK.E	Carbamidomethyl: 4, 8	59.7 (M:59.7)	2	579.751	579.75	0.0012	2.05
gi|34538498	immunoglobulin heavy chain constant region [Bos taurus]	48 - 56	R.FWTFPEVLR.D		52.6 (M:52.6)	2	597.818	597.819	-0.001	-1.69
gi|83406093	CSN2 protein [Bos taurus]	48 - 63	K.FQSEEQQQTEDELQDK.I		69.9 (M:69.9)	2	991.437	991.435	0.0021	2.14
gi|118150406	secretoglobin family 1D member precursor [Bos taurus]	49 - 59	K.YNAPPEAVAAK.M		28.6 (M:28.6)	2	565.792	565.796	-0.004	-7.03
gi|528934651	PREDICTED: keratin, type II cytoskeletal 6A-like, partial [Bos taurus]	52 - 58	K.FASFIDK.V		37.5 (M:37.5)	2	414.222	414.219	0.0032	7.83
gi|157830374	Chain A, Structure Of Diferric Bovine Lactoferrin At 2.8 Angstroms Resolution	53 - 69	K.KADAVTLDGGMVFEAGR.D		69.4 (M:69.4)	3	579.626	579.626	-0.0001	-0.23
gi|157830374	Chain A, Structure Of Diferric Bovine Lactoferrin At 2.8 Angstroms Resolution	53 - 69	K.KADAVTLDGGMVFEAGR.D	Oxidation: 11	70.3 (M:70.3)	3	584.959	584.958	0.001	1.69
gi|2232299	IgM heavy chain constant region [Bos taurus]	54 - 62	R.FWTFPEVLR.D		52.6 (M:52.6)	2	597.818	597.819	-0.001	-1.69
gi|157830374	Chain A, Structure Of Diferric Bovine Lactoferrin At 2.8 Angstroms Resolution	54 - 69	K.ADAVTLDGGMVFEAGR.D	Oxidation: 10	35.9 (M:35.9)	2	812.883	812.885	-0.0029	-3.57
gi|4887004	kappa-casein precursor [Bos taurus]	60 - 77	R.SPAQILQWQVLSNTVPAK.S		103.1 (M:103.1)	3	660.703	660.702	0.0009	1.32
gi|4887004	kappa-casein precursor [Bos taurus]	60 - 77	R.SPAQILQWQVLSNTVPAK.S	Deamidated: 13	67.9 (M:67.9)	3	661.031	661.03	0.0014	2.15
gi|4887004	kappa-casein precursor [Bos taurus]	60 - 77	R.SPAQILQWQVLSNTVPAK.S	Deamidated: 4, 7, 9	24.7 (M:24.7)	2	991.851	992.025	-0.1747	-176.09
gi|528901522	PREDICTED: LOW QUALITY PROTEIN: SLAM family member 9 [Bos taurus]	61 - 68	R.LATVVPEK.E		41.6 (M:41.6)	2	428.767	428.761	0.0067	15.72
gi|68	alpha lactalbumin [Bos taurus]	63 - 79	K.DDQNPHSSNICNISCDK.F	Carbamidomethyl: 11, 15	48.0 (M:48.0)	3	668.612	668.611	0.001	1.54
gi|28374017	Chain B, Crystal Structure Of Lactose Synthase Complex With Udp	66 - 73	K.VAIIIPFR.N		54.9 (M:54.9)	2	464.805	464.803	0.0021	4.44
gi|30794280	serum albumin precursor [Bos taurus]	66 - 75	K.LVNELTEFAK.T		59.1 (M:59.1)	2	582.318	582.319	-0.0004	-0.74
gi|30794280	serum albumin precursor [Bos taurus]	66 - 75	K.LVNELTEFAK.T	Deamidated: 3	23.8 (M:23.8)	2	582.813	582.811	0.0016	2.82
gi|27806233	butyrophilin subfamily 1 member A1 precursor [Bos taurus]	70 - 78	K.VSPAVFVSR.E		56.3 (M:56.3)	2	481.279	481.277	0.0017	3.44
gi|157830374	Chain A, Structure Of Diferric Bovine Lactoferrin At 2.8 Angstroms Resolution	74 - 85	K.LRPVAAEIYGTK.E		64.9 (M:64.9)	3	439.919	439.922	-0.003	-6.92
gi|118150406	secretoglobin family 1D member precursor [Bos taurus]	75 - 83	R.LIITNILGK.I		51.0 (M:51.0)	2	492.829	492.826	0.0028	5.75
gi|6729725	Chain A, Structural And Functional Consequences Of Point Mutations Of Variants A And B Of Bovine Beta-Lactoglobulin	76 - 83	K.TKIPAVFK.I		17.6 (M:17.6)	2	452.28	452.287	-0.0069	-15.19
gi|159793209	alpha S1 casein, partial [Bos taurus]	76 - 86	K.HIQKEDVPSER.Y	Deamidated: 3	38.6 (M:38.6)	3	446.893	446.893	0.0001	0.21
gi|6729725	Chain A, Structural And Functional Consequences Of Point Mutations Of Variants A And B Of Bovine Beta-Lactoglobulin	78 - 83	K.IPAVFK.I		35.0 (M:35.0)	1	674.415	674.424	-0.0084	-12.38
gi|4887004	kappa-casein precursor [Bos taurus]	78 - 88	K.SCQAQPTTMAR.H	Carbamidomethyl: 2	50.9 (M:50.9)	2	625.784	625.784	0	-0.04
gi|4887004	kappa-casein precursor [Bos taurus]	78 - 88	K.SCQAQPTTMAR.H	Carbamidomethyl: 2; Deamidated: 5	30.5 (M:30.5)	2	626.283	626.277	0.0061	9.8
gi|159793209	alpha S1 casein, partial [Bos taurus]	80 - 86	K.EDVPSER.Y		22.4 (M:22.4)	2	416.194	416.196	-0.0016	-3.77
gi|68	alpha lactalbumin [Bos taurus]	80 - 93	K.FLDDDLTDDIMCVK.K	Carbamidomethyl: 12	103.2 (M:103.2)	2	850.385	850.381	0.0035	4.06
gi|68	alpha lactalbumin [Bos taurus]	80 - 93	K.FLDDDLTDDIMCVK.K	Carbamidomethyl: 12; Oxidation: 11	96.4 (M:96.4)	2	858.374	858.379	-0.0053	-6.17
gi|6729725	Chain A, Structural And Functional Consequences Of Point Mutations Of Variants A And B Of Bovine Beta-Lactoglobulin	84 - 91	K.IDALNENK.V		46.7 (M:46.7)	2	458.738	458.74	-0.0029	-6.25
gi|157830374	Chain A, Structure Of Diferric Bovine Lactoferrin At 2.8 Angstroms Resolution	86 - 99	K.ESPQTHYYAVAVVK.K		26.4 (M:26.4)	3	531.276	531.275	0.0007	1.23
gi|159793209	alpha S1 casein, partial [Bos taurus]	87 - 96	R.YLGYLEQLLR.L		71.6 (M:71.6)	2	634.355	634.356	-0.0008	-1.24
gi|122692325	keratin, type I cytoskeletal 28 [Bos taurus]	88 - 96	K.VTMQNLNDR.L		43.3 (M:43.3)	2	545.765	545.769	-0.004	-7.3
gi|4887004	kappa-casein precursor [Bos taurus]	89 - 102	R.HPHPHLSFMAIPPK.K		43.4 (M:43.4)	4	402.966	402.967	-0.0011	-2.84
gi|4887004	kappa-casein precursor [Bos taurus]	89 - 102	R.HPHPHLSFMAIPPK.K	Oxidation: 9	40.1 (M:40.1)	4	406.964	406.966	-0.0024	-5.91
gi|4887004	kappa-casein precursor [Bos taurus]	89 - 103	R.HPHPHLSFMAIPPKK.N		35.5 (M:35.5)	4	434.989	434.991	-0.0014	-3.33
gi|4887004	kappa-casein precursor [Bos taurus]	89 - 103	R.HPHPHLSFMAIPPKK.N	Oxidation: 9	22.0 (M:22.0)	4	438.987	438.99	-0.0027	-6.1
gi|6729725	Chain A, Structural And Functional Consequences Of Point Mutations Of Variants A And B Of Bovine Beta-Lactoglobulin	92 - 100	K.VLVLDTDYK.K		73.1 (M:73.1)	2	533.297	533.295	0.0019	3.58
gi|6729725	Chain A, Structural And Functional Consequences Of Point Mutations Of Variants A And B Of Bovine Beta-Lactoglobulin	92 - 101	K.VLVLDTDYKK.Y		78.7 (M:78.7)	2	597.34	597.342	-0.0022	-3.64
gi|528953246	PREDICTED: alpha-S1-casein isoform X7 [Bos taurus]	95 - 105	K.HIQKEDVPSER.Y	Deamidated: 3	38.6 (M:38.6)	3	446.893	446.893	0.0001	0.21
gi|27806233	butyrophilin subfamily 1 member A1 precursor [Bos taurus]	95 - 110	R.VSLVEDHIAEGSVAVR.I		77.3 (M:77.3)	3	560.97	560.969	0.0011	1.95
gi|27806963	alpha-S2-casein precursor [Bos taurus]	96 - 106	K.ALNEINQFYQK.F		61.0 (M:61.0)	2	684.349	684.351	-0.0022	-3.23
gi|27806963	alpha-S2-casein precursor [Bos taurus]	96 - 106	K.ALNEINQFYQK.F	Deamidated: 6	46.2 (M:46.2)	2	684.845	684.843	0.0013	1.93
gi|27806963	alpha-S2-casein precursor [Bos taurus]	96 - 106	K.ALNEINQFYQK.F	Deamidated: 3	52.8 (M:52.8)	2	684.846	684.843	0.0021	3.09
gi|528953246	PREDICTED: alpha-S1-casein isoform X7 [Bos taurus]	99 - 105	K.EDVPSER.Y		22.4 (M:22.4)	2	416.194	416.196	-0.0016	-3.77
gi|68	alpha lactalbumin [Bos taurus]	99 - 108	K.VGINYWLAHK.A	Deamidated: 4	29.9 (M:29.9)	3	401.216	401.217	-0.0011	-2.69
gi|68	alpha lactalbumin [Bos taurus]	99 - 108	K.VGINYWLAHK.A		53.5 (M:53.5)	2	600.929	600.83	0.0994	165.44
gi|157830374	Chain A, Structure Of Diferric Bovine Lactoferrin At 2.8 Angstroms Resolution	100 - 112	K.KGSNFQLDQLQGR.K		61.1 (M:61.1)	3	497.594	497.595	-0.001	-2.04
gi|159793209	alpha S1 casein, partial [Bos taurus]	100 - 115	K.YKVPQLEIVPNSAEER.L		62.8 (M:62.8)	3	624.669	624.667	0.0026	4.15
gi|157830374	Chain A, Structure Of Diferric Bovine Lactoferrin At 2.8 Angstroms Resolution	101 - 112	K.GSNFQLDQLQGR.K		70.2 (M:70.2)	2	681.841	681.842	-0.0006	-0.88
gi|159793209	alpha S1 casein, partial [Bos taurus]	102 - 115	K.VPQLEIVPNSAEER.L		85.4 (M:85.4)	2	790.918	790.918	0.0006	0.81
gi|6729725	Chain A, Structural And Functional Consequences Of Point Mutations Of Variants A And B Of Bovine Beta-Lactoglobulin	102 - 124	K.YLLFCMENSAEPEQSLACQCLVR.T	Carbamidomethyl: 5, 18, 20	68.4 (M:68.4)	3	940.099	940.094	0.005	5.32
gi|114051856	keratin, type II cytoskeletal 7 [Bos taurus]	103 - 109	K.FASFIDK.V		37.5 (M:37.5)	2	414.222	414.219	0.0032	7.83
gi|34538498	immunoglobulin heavy chain constant region [Bos taurus]	104 - 118	K.AEVLSPVVSVFVPPR.N		64.8 (M:64.8)	3	532.643	532.643	0	0.01
gi|528953246	PREDICTED: alpha-S1-casein isoform X7 [Bos taurus]	106 - 115	R.YLGYLEQLLR.L		71.6 (M:71.6)	2	634.355	634.356	-0.0008	-1.24
gi|27806963	alpha-S2-casein precursor [Bos taurus]	107 - 128	K.FPQYLQYLYQGPIVLNPWDQVK.R		68.3 (M:68.3)	3	903.802	903.807	-0.0054	-6
gi|27806963	alpha-S2-casein precursor [Bos taurus]	107 - 128	K.FPQYLQYLYQGPIVLNPWDQVK.R	Deamidated: 10	51.1 (M:51.1)	3	904.137	904.135	0.0018	2.03
gi|27806963	alpha-S2-casein precursor [Bos taurus]	107 - 128	K.FPQYLQYLYQGPIVLNPWDQVK.R	Deamidated: 10, 16	34.7 (M:34.7)	3	904.338	904.463	-0.1257	-139.03
gi|27806963	alpha-S2-casein precursor [Bos taurus]	107 - 128	K.FPQYLQYLYQGPIVLNPWDQVK.R	Deamidated: 10, 16, 20	15.6 (M:15.6)	3	904.638	904.791	-0.1537	-169.95
gi|2232299	IgM heavy chain constant region [Bos taurus]	110 - 124	K.AEVLSPVVSVFVPPR.N		64.8 (M:64.8)	3	532.643	532.643	0	0.01
gi|296475269	TPA: ZBTB42 protein-like [Bos taurus]	115 - 122	R.VATIAPPR.A		29.4 (M:29.4)	2	412.754	412.753	0.0008	1.95
gi|296475269	TPA: ZBTB42 protein-like [Bos taurus]	115 - 122	R.VATMAPPR.A		40.6 (M:40.6)	2	421.76	421.731	0.0289	68.55
gi|68	alpha lactalbumin [Bos taurus]	115 - 122	K.LDQWLCEK.L	Carbamidomethyl: 6	45.9 (M:45.9)	2	546.263	546.263	0.0003	0.52
gi|513137422	Chain L, Crystal Structure Of Bovine Antibody Blv1h12 With Ultralong Cdr H3	115 - 133	K.SPPSVTLFPPSTEELNGNK.A	Deamidated: 16	51.2 (M:51.2)	3	672.339	672.337	0.0015	2.16
gi|528953246	PREDICTED: alpha-S1-casein isoform X7 [Bos taurus]	119 - 134	K.YKVPQLEIVPNSAEER.L		62.8 (M:62.8)	3	624.669	624.667	0.0026	4.15
gi|296484625	TPA: lipoprotein lipase precursor [Bos taurus]	120 - 132	R.AQQHYPVSAGYTK.L		59.0 (M:59.0)	3	483.906	483.909	-0.0026	-5.45
gi|528953246	PREDICTED: alpha-S1-casein isoform X7 [Bos taurus]	121 - 134	K.VPQLEIVPNSAEER.L		85.4 (M:85.4)	2	790.918	790.918	0.0006	0.81
gi|2136760	glycoprotein antigen MGP57/53, mammary gland - bovine (fragment)	121 - 137	R.LHQTGIVNAWTSGNYDK.N		47.6 (M:47.6)	3	635.316	635.315	0.0014	2.22
gi|83406093	CSN2 protein [Bos taurus]	123 - 128	K.EMPFPK.Y		30.3 (M:30.3)	1	748.366	748.37	-0.0042	-5.56
gi|296476317	TPA: keratin, type I cytoskeletal 14 [Bos taurus]	123 - 131	K.VTMQNLNDR.L		43.3 (M:43.3)	2	545.765	545.769	-0.004	-7.3
gi|741536	component PP3	124 - 134	K.SLFSHAFEVVK.T		21.0 (M:21.0)	3	421.895	421.896	-0.0005	-1.26
gi|6729725	Chain A, Structural And Functional Consequences Of Point Mutations Of Variants A And B Of Bovine Beta-Lactoglobulin	125 - 135	R.TPEVDDEALEK.F		79.7 (M:79.7)	2	623.296	623.296	-0.0001	-0.18
gi|6729725	Chain A, Structural And Functional Consequences Of Point Mutations Of Variants A And B Of Bovine Beta-Lactoglobulin	125 - 138	R.TPEVDDEALEKFDK.A		91.6 (M:91.6)	3	545.928	545.93	-0.0018	-3.32
gi|27806233	butyrophilin subfamily 1 member A1 precursor [Bos taurus]	128 - 140	R.QDENYEEAIVHLK.V		35.8 (M:35.8)	3	529.928	529.927	0.001	1.88
gi|83406093	CSN2 protein [Bos taurus]	129 - 137	K.YPVEPFTER.Q		58.0 (M:58.0)	2	569.282	569.282	-0.0006	-1.04
gi|528934651	PREDICTED: keratin, type II cytoskeletal 6A-like, partial [Bos taurus]	129 - 138	K.NKYEDEINKR.T		32.8 (M:32.8)	3	436.886	436.89	-0.0036	-8.28
gi|27806963	alpha-S2-casein precursor [Bos taurus]	129 - 140	K.RNAVPITPTLNR.E		46.2 (M:46.2)	3	451.263	451.265	-0.0019	-4.3
gi|27806963	alpha-S2-casein precursor [Bos taurus]	129 - 140	K.RNAVPITPTLNR.E	Deamidated: 2	41.9 (M:41.9)	3	451.593	451.593	0.0001	0.15
gi|34538498	immunoglobulin heavy chain constant region [Bos taurus]	129 - 141	K.SSLICQATDFSPK.Q	Carbamidomethyl: 5	41.5 (M:41.5)	2	727.358	727.353	0.0048	6.62
gi|159793209	alpha S1 casein, partial [Bos taurus]	129 - 147	K.EPMIGVNQELAYFYPELFR.Q		67.1 (M:67.1)	3	772.846	772.717	0.1288	166.64
gi|159793209	alpha S1 casein, partial [Bos taurus]	129 - 147	K.EPMIGVNQELAYFYPELFR.Q	Deamidated: 7	28.1 (M:28.1)	3	773.054	773.045	0.0085	10.98
gi|159793209	alpha S1 casein, partial [Bos taurus]	129 - 147	K.EPMIGVNQELAYFYPELFR.Q	Oxidation: 3	64.7 (M:64.7)	3	778.05	778.049	0.0016	2.08
gi|159793209	alpha S1 casein, partial [Bos taurus]	129 - 147	K.EPMIGVNQELAYFYPELFR.Q	Oxidation: 3; Deamidated: 7	38.1 (M:38.1)	3	778.381	778.377	0.0042	5.45
gi|91982959	immunoglobulin gamma 1 heavy chain constant region [Bos taurus]	129 - 154	K.DTLTISGTPEVTCVVVDVGHDDPEVK.F	Carbamidomethyl: 13	61.9 (M:61.9)	3	928.119	928.12	-0.0013	-1.4
gi|27806963	alpha-S2-casein precursor [Bos taurus]	130 - 140	R.NAVPITPTLNR.E		43.4 (M:43.4)	2	598.34	598.343	-0.0035	-5.8
gi|27806963	alpha-S2-casein precursor [Bos taurus]	130 - 140	R.NAVPITPTLNR.E	Deamidated: 1	38.6 (M:38.6)	2	598.831	598.835	-0.0047	-7.84
gi|2232299	IgM heavy chain constant region [Bos taurus]	135 - 147	K.SSLICQATDFSPK.Q	Carbamidomethyl: 5	41.5 (M:41.5)	2	727.358	727.353	0.0048	6.62
gi|124056491	RecName: Full=Complement C3; Contains: RecName: Full=Complement C3 beta chain; Contains: RecName: Full=Complement C3 alpha chain; Contains: RecName: Full=C3a anaphylatoxin; Contains: RecName: Full=Acylation stimulating protein; Short=ASP; AltName: Full=C3adesArg; Contains: RecName: Full=Complement C3b alpha' chain; Contains: RecName: Full=Complement C3c alpha' chain fragment 1; Contains: RecName:…	136 - 147	K.TIYTPGSTVLYR.V		40.7 (M:40.7)	2	685.865	685.869	-0.0044	-6.37
gi|30794280	serum albumin precursor [Bos taurus]	139 - 151	K.LKPDPNTLCDEFK.A	Carbamidomethyl: 9	78.9 (M:78.9)	3	526.262	526.261	0.0009	1.69
gi|27806233	butyrophilin subfamily 1 member A1 precursor [Bos taurus]	141 - 153	K.VAALGSDPHISMK.V	Oxidation: 12	19.4 (M:19.4)	3	447.896	447.899	-0.0029	-6.45
gi|6729725	Chain A, Structural And Functional Consequences Of Point Mutations Of Variants A And B Of Bovine Beta-Lactoglobulin	142 - 148	K.ALPMHIR.L		27.0 (M:27.0)	2	419.241	419.242	-0.001	-2.46
gi|34538498	immunoglobulin heavy chain constant region [Bos taurus]	142 - 149	K.QISLSWFR.D	Gln->pyro-Glu: 1	59.2 (M:59.2)	2	510.27	510.269	0.0009	1.83
gi|34538498	immunoglobulin heavy chain constant region [Bos taurus]	142 - 149	K.QISLSWFR.D		44.7 (M:44.7)	2	518.782	518.782	-0.0009	-1.67
gi|4063715	immunoglobulin IgA heavy chain constant region [Bos taurus]	143 - 157	K.SAEGASFTWNPTGGK.T		44.6 (M:44.6)	2	755.355	755.352	0.0032	4.19
gi|3914346	RecName: Full=Polymeric immunoglobulin receptor; Short=PIgR; Short=Poly-Ig receptor; Contains: RecName: Full=Secretory component; Flags: Precursor	147 - 156	R.TVTINCPFTR.A	Carbamidomethyl: 6	47.8 (M:47.8)	2	604.811	604.808	0.0024	4
gi|2232299	IgM heavy chain constant region [Bos taurus]	148 - 155	K.QISLSWFR.D	Gln->pyro-Glu: 1	59.2 (M:59.2)	2	510.27	510.269	0.0009	1.83
gi|2232299	IgM heavy chain constant region [Bos taurus]	148 - 155	K.QISLSWFR.D		44.7 (M:44.7)	2	518.782	518.782	-0.0009	-1.67
gi|528953246	PREDICTED: alpha-S1-casein isoform X7 [Bos taurus]	148 - 164	K.EPMIGVNQELAYFYPEK.S		65.9 (M:65.9)	2	1014.49	1014.49	-0.0046	-4.5
gi|159793209	alpha S1 casein, partial [Bos taurus]	148 - 189	R.QFYQLDAYPSGAWYYVPLGTQYTDAPSFSDIPNPIGSENSEK.T	Deamidated: 21	25.4 (M:25.4)	4	1180.05	1180.04	0.0061	5.16
gi|6729725	Chain A, Structural And Functional Consequences Of Point Mutations Of Variants A And B Of Bovine Beta-Lactoglobulin	149 - 162	R.LSFNPTQLEEQCHI.-	Carbamidomethyl: 12	91.1 (M:91.1)	2	858.402	858.407	-0.0044	-5.14
gi|157830374	Chain A, Structure Of Diferric Bovine Lactoferrin At 2.8 Angstroms Resolution	152 - 163	K.FFSASCVPCIDR.Q	Carbamidomethyl: 6, 9	49.2 (M:49.2)	2	729.832	729.829	0.0027	3.77
gi|27806963	alpha-S2-casein precursor [Bos taurus]	153 - 164	K.TVDMESTEVFTK.K		66.9 (M:66.9)	2	693.83	693.827	0.0031	4.45
gi|27806963	alpha-S2-casein precursor [Bos taurus]	153 - 164	K.TVDMESTEVFTK.K	Oxidation: 4	46.8 (M:46.8)	2	701.821	701.824	-0.0032	-4.5
gi|34538498	immunoglobulin heavy chain constant region [Bos taurus]	154 - 174	R.IVSGISEGQVETVQSSPITFR.A		80.5 (M:80.5)	3	745.39	745.394	-0.0037	-5
gi|91982959	immunoglobulin gamma 1 heavy chain constant region [Bos taurus]	155 - 172	K.FSWFVDNVEVNTATTKPR.E		52.4 (M:52.4)	3	704.357	704.357	-0.0001	-0.14
gi|91982959	immunoglobulin gamma 1 heavy chain constant region [Bos taurus]	155 - 172	K.FSWFVDNVEVNTATTKPR.E	Deamidated: 7	91.6 (M:91.6)	3	704.684	704.685	-0.0003	-0.4
gi|91982959	immunoglobulin gamma 1 heavy chain constant region [Bos taurus]	155 - 172	K.FSWFVDNVEVNTATTKPR.E	Deamidated: 7, 11	30.8 (M:30.8)	3	705.017	705.013	0.0045	6.35
gi|296476981	TPA: rhomboid, veinlet-like 3 [Bos taurus]	158 - 170	R.SNSFRQAILQGNR.R	Deamidated: 10	44.0 (M:44.0)	2	746.497	746.387	0.1104	147.84
gi|296476981	TPA: rhomboid, veinlet-like 3 [Bos taurus]	158 - 170	R.SNSFRQAILQGNR.R	Deamidated: 10, 12	25.9 (M:25.9)	2	746.846	746.879	-0.0333	-44.53
gi|2232299	IgM heavy chain constant region [Bos taurus]	160 - 180	R.IVSGISEGQVETVQSSPVTFR.A		82.3 (M:82.3)	3	740.722	740.722	0.0002	0.34
gi|30794280	serum albumin precursor [Bos taurus]	161 - 167	K.YLYEIAR.R		28.7 (M:28.7)	2	464.251	464.25	0.0007	1.52
gi|157830374	Chain A, Structure Of Diferric Bovine Lactoferrin At 2.8 Angstroms Resolution	164 - 174	R.QAYPNLCQLCK.G	Carbamidomethyl: 7, 10; Gln->pyro-Glu: 1	46.1 (M:46.1)	2	689.319	689.318	0.0014	2.03
gi|30794280	serum albumin precursor [Bos taurus]	168 - 183	R.RHPYFYAPELLYYANK.Y		73.6 (M:73.6)	3	682.346	682.347	-0.0013	-1.92
gi|30794280	serum albumin precursor [Bos taurus]	169 - 183	R.HPYFYAPELLYYANK.Y		54.6 (M:54.6)	3	630.314	630.314	0.0005	0.75
gi|122692325	keratin, type I cytoskeletal 28 [Bos taurus]	170 - 176	R.LAADDFR.L		42.6 (M:42.6)	2	404.205	404.203	0.0018	4.43
gi|34538498	immunoglobulin heavy chain constant region [Bos taurus]	175 - 184	R.AYSMLTITER.D		84.3 (M:84.3)	2	592.805	592.803	0.0024	4.09
gi|34538498	immunoglobulin heavy chain constant region [Bos taurus]	175 - 184	R.AYSMLTITER.D	Oxidation: 4	81.8 (M:81.8)	2	600.796	600.8	-0.0044	-7.28
gi|27806963	alpha-S2-casein precursor [Bos taurus]	176 - 180	R.LNFLK.K		25.7 (M:25.7)	1	634.387	634.392	-0.0054	-8.56
gi|513137422	Chain L, Crystal Structure Of Bovine Antibody Blv1h12 With Ultralong Cdr H3	176 - 190	K.YAASSYLSLTSSDWK.S		88.0 (M:88.0)	2	839.898	839.902	-0.0035	-4.18
gi|89611	Ig gamma-2 chain C region (clone 32.2) - bovine (fragment)	180 - 195	R.VVSALPIQHQDWTGGK.E		45.1 (M:45.1)	3	579.309	579.309	0.0002	0.27
gi|2232299	IgM heavy chain constant region [Bos taurus]	181 - 190	R.AYSMLTITER.D		84.3 (M:84.3)	2	592.805	592.803	0.0024	4.09
gi|2232299	IgM heavy chain constant region [Bos taurus]	181 - 190	R.AYSMLTITER.D	Oxidation: 4	81.8 (M:81.8)	2	600.796	600.8	-0.0044	-7.28
gi|297474462	PREDICTED: keratin, type II cytoskeletal 2 epidermal isoform X1 [Bos taurus]	182 - 195	K.ALNNKFATFIDKVR.F	Deamidated: 3, 4	19.1 (M:19.1)	3	546.958	546.966	-0.0086	-15.66
gi|297474460	PREDICTED: keratin, type II cytoskeletal 1 [Bos taurus]	182 - 195	K.SLNNQFASFIDKVR.F		63.2 (M:63.2)	3	546.958	546.958	-0.0002	-0.33
gi|157830374	Chain A, Structure Of Diferric Bovine Lactoferrin At 2.8 Angstroms Resolution	187 - 197	R.EPYFGYSGAFK.C		57.6 (M:57.6)	2	633.296	633.295	0.0003	0.54
gi|27806963	alpha-S2-casein precursor [Bos taurus]	189 - 196	K.FALPQYLK.T		44.6 (M:44.6)	2	490.286	490.284	0.0015	3
gi|159793209	alpha S1 casein, partial [Bos taurus]	190 - 195	K.TTMPLW.-		26.7 (M:26.7)	1	748.375	748.37	0.0049	6.51
gi|159793209	alpha S1 casein, partial [Bos taurus]	190 - 195	K.TTMPLW.-	Oxidation: 3	30.8 (M:30.8)	1	764.363	764.365	-0.0019	-2.55
gi|83406093	CSN2 protein [Bos taurus]	192 - 198	K.AVPYPQR.D		27.0 (M:27.0)	2	415.727	415.73	-0.0028	-6.78
gi|27806233	butyrophilin subfamily 1 member A1 precursor [Bos taurus]	193 - 203	R.NPDEEGLFTVR.A		60.2 (M:60.2)	2	638.816	638.812	0.0044	6.83
gi|2136760	glycoprotein antigen MGP57/53, mammary gland - bovine (fragment)	195 - 206	K.IFIGNVNNSGLK.I		62.9 (M:62.9)	2	638.359	638.356	0.0022	3.39
gi|297474460	PREDICTED: keratin, type II cytoskeletal 1 [Bos taurus]	196 - 207	R.FLEQQNQVLQTK.W		60.4 (M:60.4)	2	738.402	738.396	0.0056	7.64
gi|297474462	PREDICTED: keratin, type II cytoskeletal 2 epidermal isoform X1 [Bos taurus]	196 - 207	R.FLEQQNQVLQTK.W		60.4 (M:60.4)	2	738.402	738.396	0.0056	7.64
gi|157830374	Chain A, Structure Of Diferric Bovine Lactoferrin At 2.8 Angstroms Resolution	198 - 210	K.CLQDGAGDVAFVK.E	Carbamidomethyl: 1; Ammonia-loss: 1	70.3 (M:70.3)	2	681.825	681.822	0.0035	5.07
gi|157830374	Chain A, Structure Of Diferric Bovine Lactoferrin At 2.8 Angstroms Resolution	198 - 210	K.CLQDGAGDVAFVK.E	Carbamidomethyl: 1	86.3 (M:86.3)	2	690.338	690.335	0.0031	4.44
gi|83406093	CSN2 protein [Bos taurus]	199 - 217	R.DMPIQAFLLYQEPVLGPVR.G		68.4 (M:68.4)	3	729.514	729.394	0.1204	165.04
gi|83406093	CSN2 protein [Bos taurus]	199 - 217	R.DMPIQAFLLYQEPVLGPVR.G	Deamidated: 5	61.0 (M:61.0)	3	729.726	729.722	0.0042	5.82
gi|83406093	CSN2 protein [Bos taurus]	199 - 217	R.DMPIQAFLLYQEPVLGPVR.G	Deamidated: 11	45.9 (M:45.9)	3	729.842	729.722	0.1195	163.71
gi|83406093	CSN2 protein [Bos taurus]	199 - 217	R.DMPIQAFLLYQEPVLGPVR.G	Oxidation: 2	72.9 (M:72.9)	3	734.727	734.726	0.0017	2.25
gi|83406093	CSN2 protein [Bos taurus]	199 - 217	R.DMPIQAFLLYQEPVLGPVR.G	Oxidation: 2; Deamidated: 5	64.2 (M:64.2)	3	734.914	735.054	-0.1399	-190.35
gi|83406093	CSN2 protein [Bos taurus]	199 - 217	R.DMPIQAFLLYQEPVLGPVR.G	Oxidation: 2; Deamidated: 5, 11	34.5 (M:34.5)	3	735.241	735.382	-0.1405	-191.1
gi|296476317	TPA: keratin, type I cytoskeletal 14 [Bos taurus]	201 - 207	R.LAADDFR.T		42.6 (M:42.6)	2	404.205	404.203	0.0018	4.43
gi|296484625	TPA: lipoprotein lipase precursor [Bos taurus]	201 - 217	R.LSPDDADFVDVLHTFTR.G		37.0 (M:37.0)	3	649.982	649.986	-0.0048	-7.36
gi|91982959	immunoglobulin gamma 1 heavy chain constant region [Bos taurus]	203 - 214	K.VHNEGLPAPIVR.T		37.7 (M:37.7)	3	434.582	434.582	-0.0002	-0.41
gi|27806963	alpha-S2-casein precursor [Bos taurus]	204 - 212	K.AMKPWIQPK.T		25.8 (M:25.8)	2	549.809	549.81	-0.0007	-1.34
gi|528934651	PREDICTED: keratin, type II cytoskeletal 6A-like, partial [Bos taurus]	205 - 216	R.NLDLDSIIAEVK.A		62.8 (M:62.8)	2	665.37	665.367	0.003	4.48
gi|2136760	glycoprotein antigen MGP57/53, mammary gland - bovine (fragment)	207 - 220	K.INLFDTPLETQYVR.L		69.9 (M:69.9)	2	854.951	854.949	0.0022	2.62
gi|296476308	TPA: keratin, type I cytoskeletal 10 [Bos taurus]	210 - 216	R.LAADDFR.L		42.6 (M:42.6)	2	404.205	404.203	0.0018	4.43
gi|157830374	Chain A, Structure Of Diferric Bovine Lactoferrin At 2.8 Angstroms Resolution	211 - 221	K.ETTVFENLPEK.A		62.9 (M:62.9)	2	653.832	653.83	0.0016	2.42
gi|83406093	CSN2 protein [Bos taurus]	218 - 224	R.GPFPIIV.-		27.3 (M:27.3)	1	742.445	742.45	-0.0051	-6.93
gi|27806233	butyrophilin subfamily 1 member A1 precursor [Bos taurus]	222 - 229	R.NLLLGQEK.D		16.2 (M:16.2)	2	457.768	457.769	-0.0008	-1.73
gi|296476317	TPA: keratin, type I cytoskeletal 14 [Bos taurus]	230 - 238	R.VLDELTLAR.A		40.8 (M:40.8)	2	515.301	515.301	0.0007	1.45
gi|3914346	RecName: Full=Polymeric immunoglobulin receptor; Short=PIgR; Short=Poly-Ig receptor; Contains: RecName: Full=Secretory component; Flags: Precursor	231 - 250	K.INIDLQVLEPEPELVYGDLR.S		47.3 (M:47.3)	3	775.75	775.749	0.0003	0.38
gi|29726555	Chain A, Xanthine Dehydrogenase From Bovine Milk With Inhibitor Tei-6720 Bound	233 - 242	R.VTWIQASTLK.E		60.0 (M:60.0)	2	573.827	573.83	-0.0021	-3.68
gi|528934651	PREDICTED: keratin, type II cytoskeletal 6A-like, partial [Bos taurus]	238 - 247	K.YEELRVTAGR.H		30.7 (M:30.7)	2	597.313	597.317	-0.0039	-6.49
gi|296476308	TPA: keratin, type I cytoskeletal 10 [Bos taurus]	239 - 247	R.VLDELTLTK.T		50.9 (M:50.9)	2	516.3	516.303	-0.0032	-6.25
gi|124056491	RecName: Full=Complement C3; Contains: RecName: Full=Complement C3 beta chain; Contains: RecName: Full=Complement C3 alpha chain; Contains: RecName: Full=C3a anaphylatoxin; Contains: RecName: Full=Acylation stimulating protein; Short=ASP; AltName: Full=C3adesArg; Contains: RecName: Full=Complement C3b alpha' chain; Contains: RecName: Full=Complement C3c alpha' chain fragment 1; Contains: RecName:…	241 - 251	K.FYYIDDPDGLK.V		42.5 (M:42.5)	2	673.321	673.319	0.0021	3.06
gi|157830374	Chain A, Structure Of Diferric Bovine Lactoferrin At 2.8 Angstroms Resolution	244 - 258	K.ECHLAQVPSHAVVAR.S	Carbamidomethyl: 2	69.1 (M:69.1)	4	419.215	419.219	-0.0037	-8.74
gi|118138499	Chain A, Crystal Structure Of A Ternary Complex Of Bovine Lactoperoxidase With Thiocyanate And Iodide At 3.1 A Resolution	246 - 255	R.VPCFLAGDFR.A	Carbamidomethyl: 3	63.9 (M:63.9)	2	591.292	591.292	-0.0006	-1.03
gi|30794280	serum albumin precursor [Bos taurus]	249 - 256	K.AEFVEVTK.L		28.6 (M:28.6)	2	461.748	461.748	-0.0002	-0.33
gi|4063715	immunoglobulin IgA heavy chain constant region [Bos taurus]	254 - 263	R.WLQGNQELPR.E		66.4 (M:66.4)	2	620.826	620.825	0.0005	0.84
gi|114051856	keratin, type II cytoskeletal 7 [Bos taurus]	255 - 266	R.SLDLDSIIAEVK.A		88.5 (M:88.5)	2	651.859	651.861	-0.0018	-2.71
gi|118138499	Chain A, Crystal Structure Of A Ternary Complex Of Bovine Lactoperoxidase With Thiocyanate And Iodide At 3.1 A Resolution	256 - 271	R.ASEQILLATAHTLLLR.E		36.9 (M:36.9)	3	584.011	584.012	-0.0014	-2.34
gi|2136760	glycoprotein antigen MGP57/53, mammary gland - bovine (fragment)	259 - 267	K.QITASSYYK.T		17.4 (M:17.4)	2	530.767	530.769	-0.0023	-4.27
gi|157830374	Chain A, Structure Of Diferric Bovine Lactoferrin At 2.8 Angstroms Resolution	259 - 269	R.SVDGKEDLIWK.L		27.5 (M:27.5)	3	430.562	430.563	-0.0003	-0.71
gi|157830374	Chain A, Structure Of Diferric Bovine Lactoferrin At 2.8 Angstroms Resolution	264 - 269	K.EDLIWK.L		29.9 (M:29.9)	2	402.221	402.219	0.002	4.88
gi|89611	Ig gamma-2 chain C region (clone 32.2) - bovine (fragment)	273 - 282	R.TTPPQLDADR.S		78.2 (M:78.2)	2	557.285	557.28	0.0049	8.79
gi|91982959	immunoglobulin gamma 1 heavy chain constant region [Bos taurus]	273 - 291	K.YGTTPPQLDADSSYFLYSK.L		53.5 (M:53.5)	2	1077	1077.01	-0.0065	-5.99
gi|296484625	TPA: lipoprotein lipase precursor [Bos taurus]	274 - 290	R.SVHLFIDSLLNEENPSK.A		57.8 (M:57.8)	3	648.002	648.002	-0.0005	-0.73
gi|3914346	RecName: Full=Polymeric immunoglobulin receptor; Short=PIgR; Short=Poly-Ig receptor; Contains: RecName: Full=Secretory component; Flags: Precursor	275 - 288	K.NGGACNVVINTLGK.K	Carbamidomethyl: 5; Deamidated: 1	56.2 (M:56.2)	2	709.359	709.359	0.0002	0.25
gi|122692325	keratin, type I cytoskeletal 28 [Bos taurus]	276 - 284	R.DAEAWFNEK.S		51.7 (M:51.7)	2	555.25	555.249	0.0009	1.63
gi|157830374	Chain A, Structure Of Diferric Bovine Lactoferrin At 2.8 Angstroms Resolution	278 - 282	K.FGKNK.S	Deamidated: 4	17.0 (M:17.0)	1	594.345	594.325	0.0199	33.47
gi|89611	Ig gamma-2 chain C region (clone 32.2) - bovine (fragment)	283 - 289	R.SYFLYSK.L		21.4 (M:21.4)	2	454.242	454.232	0.01	22.02
gi|157830374	Chain A, Structure Of Diferric Bovine Lactoferrin At 2.8 Angstroms Resolution	285 - 296	R.SFQLFGSPPGQR.D		54.3 (M:54.3)	2	660.838	660.838	-0.0004	-0.67
gi|30794280	serum albumin precursor [Bos taurus]	286 - 297	K.YICDNQDTISSK.L	Carbamidomethyl: 3	87.5 (M:87.5)	2	722.328	722.325	0.003	4.13
gi|27806233	butyrophilin subfamily 1 member A1 precursor [Bos taurus]	298 - 323	R.ATLHAVDVTLDPDTAHPHLFLYEDSK.S		31.2 (M:31.2)	5	581.886	581.893	-0.0069	-11.9
gi|157830374	Chain A, Structure Of Diferric Bovine Lactoferrin At 2.8 Angstroms Resolution	302 - 309	K.DSALGFLR.I		54.3 (M:54.3)	2	439.742	439.74	0.0016	3.57
gi|3914346	RecName: Full=Polymeric immunoglobulin receptor; Short=PIgR; Short=Poly-Ig receptor; Contains: RecName: Full=Secretory component; Flags: Precursor	303 - 315	K.DNGVFSVHITSLR.K	Deamidated: 2	54.6 (M:54.6)	3	482.588	482.584	0.0037	7.71
gi|2136760	glycoprotein antigen MGP57/53, mammary gland - bovine (fragment)	313 - 322	R.VTGIITQGAR.D		55.5 (M:55.5)	2	508.297	508.298	-0.0013	-2.59
gi|157830374	Chain A, Structure Of Diferric Bovine Lactoferrin At 2.8 Angstroms Resolution	314 - 323	K.VDSALYLGSR.Y		67.0 (M:67.0)	2	540.789	540.788	0.0014	2.6
gi|296476308	TPA: keratin, type I cytoskeletal 10 [Bos taurus]	316 - 324	R.DAEAWFNEK.S		51.7 (M:51.7)	2	555.25	555.249	0.0009	1.63
gi|34538498	immunoglobulin heavy chain constant region [Bos taurus]	319 - 334	K.DVAMKPPSVYLLPPTR.E		39.7 (M:39.7)	3	595.329	595.331	-0.002	-3.38
gi|34538498	immunoglobulin heavy chain constant region [Bos taurus]	319 - 334	K.DVAMKPPSVYLLPPTR.E	Oxidation: 4	87.3 (M:87.3)	3	600.664	600.662	0.0017	2.9
gi|30794280	serum albumin precursor [Bos taurus]	319 - 340	K.DAIPENLPPLTADFAEDKDVCK.N	Carbamidomethyl: 21	20.4 (M:20.4)	3	820.061	820.065	-0.0046	-5.58
gi|2136760	glycoprotein antigen MGP57/53, mammary gland - bovine (fragment)	323 - 334	R.DFGHIQYVAAYR.V		54.8 (M:54.8)	3	480.573	480.574	-0.001	-2.15
gi|2232299	IgM heavy chain constant region [Bos taurus]	325 - 340	K.DVAMKPPSVYLLPPTR.E		39.7 (M:39.7)	3	595.329	595.331	-0.002	-3.38
gi|2232299	IgM heavy chain constant region [Bos taurus]	325 - 340	K.DVAMKPPSVYLLPPTR.E	Oxidation: 4	87.3 (M:87.3)	3	600.664	600.662	0.0017	2.9
gi|29726555	Chain A, Xanthine Dehydrogenase From Bovine Milk With Inhibitor Tei-6720 Bound	328 - 334	R.GVLEQLR.W		33.9 (M:33.9)	2	407.741	407.743	-0.0013	-3.28
gi|118138499	Chain A, Crystal Structure Of A Ternary Complex Of Bovine Lactoperoxidase With Thiocyanate And Iodide At 3.1 A Resolution	339 - 348	R.ISNVFTFAFR.F		65.2 (M:65.2)	2	601.325	601.322	0.0035	5.87
gi|124056491	RecName: Full=Complement C3; Contains: RecName: Full=Complement C3 beta chain; Contains: RecName: Full=Complement C3 alpha chain; Contains: RecName: Full=C3a anaphylatoxin; Contains: RecName: Full=Acylation stimulating protein; Short=ASP; AltName: Full=C3adesArg; Contains: RecName: Full=Complement C3b alpha' chain; Contains: RecName: Full=Complement C3c alpha' chain fragment 1; Contains: RecName:…	343 - 358	R.TGIPIVTSPYQIHFTK.T		58.1 (M:58.1)	3	601.327	601.333	-0.0057	-9.46
gi|157830374	Chain A, Structure Of Diferric Bovine Lactoferrin At 2.8 Angstroms Resolution	345 - 356	R.VVWCAVGPEEQK.K	Carbamidomethyl: 4	41.8 (M:41.8)	2	701.345	701.345	0	0.03
gi|30794280	serum albumin precursor [Bos taurus]	347 - 359	K.DAFLGSFLYEYSR.R		80.3 (M:80.3)	2	784.372	784.375	-0.0033	-4.21
gi|118138499	Chain A, Crystal Structure Of A Ternary Complex Of Bovine Lactoperoxidase With Thiocyanate And Iodide At 3.1 A Resolution	349 - 360	R.FGHMEVPSTVSR.L	Oxidation: 4	45.5 (M:45.5)	3	454.89	454.887	0.0027	5.98
gi|34538498	immunoglobulin heavy chain constant region [Bos taurus]	351 - 364	K.GFAPADVFVQWLQR.G		26.7 (M:26.7)	3	545.285	545.288	-0.0024	-4.44
gi|2232299	IgM heavy chain constant region [Bos taurus]	357 - 370	K.GFAPADVFVQWLQR.G		26.7 (M:26.7)	3	545.285	545.288	-0.0024	-4.44
gi|30794280	serum albumin precursor [Bos taurus]	360 - 371	R.RHPEYAVSVLLR.L		79.5 (M:79.5)	3	480.608	480.609	-0.0004	-0.78
gi|3914346	RecName: Full=Polymeric immunoglobulin receptor; Short=PIgR; Short=Poly-Ig receptor; Contains: RecName: Full=Secretory component; Flags: Precursor	363 - 375	R.GGSVTVSCPYNPK.D	Carbamidomethyl: 8	55.8 (M:55.8)	2	683.326	683.327	-0.0006	-0.95
gi|2136760	glycoprotein antigen MGP57/53, mammary gland - bovine (fragment)	370 - 379	K.NIFETPFQAR.F		33.6 (M:33.6)	2	611.815	611.814	0.0003	0.51
gi|296490700	TPA: secernin-3 [Bos taurus]	371 - 377	K.TMLDNMR.K	Oxidation: 6; Deamidated: 5	37.7 (M:37.7)	2	449.205	449.194	0.0115	25.7
gi|296490700	TPA: secernin-3 [Bos taurus]	371 - 377	K.TMLDNMR.K	Oxidation: 2, 6; Deamidated: 5	29.9 (M:29.9)	2	457.21	457.191	0.0186	40.75
gi|297474462	PREDICTED: keratin, type II cytoskeletal 2 epidermal isoform X1 [Bos taurus]	373 - 382	K.YEELRITAGK.H		39.9 (M:39.9)	2	590.31	590.322	-0.0122	-20.72
gi|29726555	Chain A, Xanthine Dehydrogenase From Bovine Milk With Inhibitor Tei-6720 Bound	381 - 393	R.TVPMDHTFFPSYR.K	Oxidation: 4	38.9 (M:38.9)	3	538.586	538.585	0.0003	0.52
gi|114051856	keratin, type II cytoskeletal 7 [Bos taurus]	384 - 394	K.LALDIEIATYR.K		98.1 (M:98.1)	2	639.357	639.359	-0.0018	-2.84
gi|124056491	RecName: Full=Complement C3; Contains: RecName: Full=Complement C3 beta chain; Contains: RecName: Full=Complement C3 alpha chain; Contains: RecName: Full=C3a anaphylatoxin; Contains: RecName: Full=Acylation stimulating protein; Short=ASP; AltName: Full=C3adesArg; Contains: RecName: Full=Complement C3b alpha' chain; Contains: RecName: Full=Complement C3c alpha' chain fragment 1; Contains: RecName:…	385 - 406	R.HIPVVTQGSNVQSLTQDDGVAK.L		60.7 (M:60.7)	3	765.066	765.064	0.0018	2.31
gi|30794280	serum albumin precursor [Bos taurus]	387 - 399	K.DDPHACYSTVFDK.L	Carbamidomethyl: 6	34.8 (M:34.8)	3	518.889	518.889	-0.0004	-0.71
gi|157830374	Chain A, Structure Of Diferric Bovine Lactoferrin At 2.8 Angstroms Resolution	387 - 404	K.GEADALNLDGGYIYTAGK.C		87.5 (M:87.5)	2	914.448	914.442	0.0065	7.12
gi|118138499	Chain A, Crystal Structure Of A Ternary Complex Of Bovine Lactoperoxidase With Thiocyanate And Iodide At 3.1 A Resolution	389 - 397	K.DGGIDPLVR.G		63.2 (M:63.2)	2	471.259	471.256	0.0028	5.94
gi|29726555	Chain A, Xanthine Dehydrogenase From Bovine Milk With Inhibitor Tei-6720 Bound	395 - 412	K.TLLGPEEILLSIEIPYSR.E		21.5 (M:21.5)	3	681.704	681.717	-0.0133	-19.58
gi|30794280	serum albumin precursor [Bos taurus]	402 - 412	K.HLVDEPQNLIK.Q		51.7 (M:51.7)	2	653.361	653.362	-0.0003	-0.48
gi|157830374	Chain A, Structure Of Diferric Bovine Lactoferrin At 2.8 Angstroms Resolution	405 - 415	K.CGLVPVLAENR.K	Carbamidomethyl: 1; Ammonia-loss: 1	49.0 (M:49.0)	2	605.817	605.816	0.0009	1.56
gi|157830374	Chain A, Structure Of Diferric Bovine Lactoferrin At 2.8 Angstroms Resolution	405 - 415	K.CGLVPVLAENR.K	Carbamidomethyl: 1	45.0 (M:45.0)	2	614.329	614.329	-0.0003	-0.5
gi|27806233	butyrophilin subfamily 1 member A1 precursor [Bos taurus]	411 - 420	R.TPLPLAGPPR.R		47.9 (M:47.9)	2	509.806	509.806	0.0004	0.8
gi|29726555	Chain A, Xanthine Dehydrogenase From Bovine Milk With Inhibitor Tei-6720 Bound	413 - 421	R.EDEFFSAFK.Q		35.8 (M:35.8)	2	560.256	560.253	0.0032	5.66
gi|296476308	TPA: keratin, type I cytoskeletal 10 [Bos taurus]	421 - 431	K.IRLENEIQTYR.S		45.7 (M:45.7)	3	478.926	478.928	-0.0025	-5.3
gi|30794280	serum albumin precursor [Bos taurus]	421 - 433	K.LGEYGFQNALIVR.Y		94.3 (M:94.3)	2	740.4	740.401	-0.0018	-2.38
gi|296476308	TPA: keratin, type I cytoskeletal 10 [Bos taurus]	423 - 431	R.LENEIQTYR.S		53.1 (M:53.1)	2	583.295	583.296	-0.001	-1.69
gi|118138499	Chain A, Crystal Structure Of A Ternary Complex Of Bovine Lactoperoxidase With Thiocyanate And Iodide At 3.1 A Resolution	428 - 440	K.IHGFDLAAINLQR.C		47.1 (M:47.1)	3	489.938	489.94	-0.0022	-4.44
gi|30794280	serum albumin precursor [Bos taurus]	437 - 451	R.KVPQVSTPTLVEVSR.S		82.4 (M:82.4)	3	547.315	547.317	-0.0024	-4.44
gi|30794280	serum albumin precursor [Bos taurus]	438 - 451	K.VPQVSTPTLVEVSR.S		26.9 (M:26.9)	2	756.431	756.425	0.0055	7.21
gi|29726555	Chain A, Xanthine Dehydrogenase From Bovine Milk With Inhibitor Tei-6720 Bound	439 - 449	R.VLFQPGSMQVK.E		19.1 (M:19.1)	2	617.34	617.337	0.003	4.89
gi|29726555	Chain A, Xanthine Dehydrogenase From Bovine Milk With Inhibitor Tei-6720 Bound	439 - 449	R.VLFQPGSMQVK.E	Oxidation: 8	22.7 (M:22.7)	2	625.332	625.334	-0.0026	-4.18
gi|157830374	Chain A, Structure Of Diferric Bovine Lactoferrin At 2.8 Angstroms Resolution	441 - 452	K.KANEGLTWNSLK.D		26.4 (M:26.4)	3	454.243	454.245	-0.0023	-5
gi|157830374	Chain A, Structure Of Diferric Bovine Lactoferrin At 2.8 Angstroms Resolution	442 - 452	K.ANEGLTWNSLK.D		43.9 (M:43.9)	2	616.816	616.817	-0.0013	-2.06
gi|3914346	RecName: Full=Polymeric immunoglobulin receptor; Short=PIgR; Short=Poly-Ig receptor; Contains: RecName: Full=Secretory component; Flags: Precursor	448 - 455	R.WISTVELK.V		23.4 (M:23.4)	2	488.28	488.279	0.0009	1.87
gi|118138499	Chain A, Crystal Structure Of A Ternary Complex Of Bovine Lactoperoxidase With Thiocyanate And Iodide At 3.1 A Resolution	454 - 462	R.GFCGLSQPK.T	Carbamidomethyl: 3	20.4 (M:20.4)	2	497.249	497.245	0.0039	7.79
gi|3914346	RecName: Full=Polymeric immunoglobulin receptor; Short=PIgR; Short=Poly-Ig receptor; Contains: RecName: Full=Secretory component; Flags: Precursor	456 - 464	K.VVQGEPSLK.V		49.7 (M:49.7)	2	478.773	478.774	-0.0012	-2.48
gi|124056491	RecName: Full=Complement C3; Contains: RecName: Full=Complement C3 beta chain; Contains: RecName: Full=Complement C3 alpha chain; Contains: RecName: Full=C3a anaphylatoxin; Contains: RecName: Full=Acylation stimulating protein; Short=ASP; AltName: Full=C3adesArg; Contains: RecName: Full=Complement C3b alpha' chain; Contains: RecName: Full=Complement C3c alpha' chain fragment 1; Contains: RecName:…	461 - 476	R.VELKPGETLNVNFHLR.T		58.8 (M:58.8)	4	467.259	467.261	-0.0023	-4.9
gi|30794280	serum albumin precursor [Bos taurus]	469 - 482	R.MPCTEDYLSLILNR.L	Carbamidomethyl: 3	41.1 (M:41.1)	3	575.617	575.616	0.0006	0.97
gi|30794280	serum albumin precursor [Bos taurus]	469 - 482	R.MPCTEDYLSLILNR.L	Carbamidomethyl: 3; Oxidation: 1	40.0 (M:40.0)	3	580.948	580.948	0.0002	0.38
gi|297474460	PREDICTED: keratin, type II cytoskeletal 1 [Bos taurus]	480 - 488	R.TLLEGEESR.M		38.1 (M:38.1)	2	517.257	517.262	-0.0048	-9.31
gi|27806233	butyrophilin subfamily 1 member A1 precursor [Bos taurus]	494 - 515	K.EIPLSPMGEDSASGDIETLHSK.L	Oxidation: 7	41.0 (M:41.0)	3	777.033	777.034	-0.0011	-1.44
gi|157830374	Chain A, Structure Of Diferric Bovine Lactoferrin At 2.8 Angstroms Resolution	501 - 514	R.LCALCAGDDQGLDK.C	Carbamidomethyl: 2, 5	72.7 (M:72.7)	2	768.342	768.345	-0.0028	-3.7
gi|30794280	serum albumin precursor [Bos taurus]	508 - 523	R.RPCFSALTPDETYVPK.A	Carbamidomethyl: 3	27.3 (M:27.3)	3	627.64	627.645	-0.0047	-7.52
gi|29726555	Chain A, Xanthine Dehydrogenase From Bovine Milk With Inhibitor Tei-6720 Bound	518 - 524	K.FYLTVLK.K		20.1 (M:20.1)	2	442.27	442.268	0.0022	5.07
gi|157830374	Chain A, Structure Of Diferric Bovine Lactoferrin At 2.8 Angstroms Resolution	523 - 531	K.YYGYTGAFR.C		31.8 (M:31.8)	2	549.26	549.256	0.0039	7.1
gi|30794280	serum albumin precursor [Bos taurus]	529 - 544	K.LFTFHADICTLPDTEK.Q	Carbamidomethyl: 9	56.1 (M:56.1)	3	636.643	636.645	-0.0019	-3.02
gi|157830374	Chain A, Structure Of Diferric Bovine Lactoferrin At 2.8 Angstroms Resolution	532 - 544	R.CLAEDVGDVAFVK.N	Carbamidomethyl: 1; Ammonia-loss: 1	70.7 (M:70.7)	2	703.334	703.337	-0.0027	-3.9
gi|29726555	Chain A, Xanthine Dehydrogenase From Bovine Milk With Inhibitor Tei-6720 Bound	537 - 550	K.LDPTYTSATLLFQK.H		47.1 (M:47.1)	2	799.425	799.427	-0.0026	-3.27
gi|30794280	serum albumin precursor [Bos taurus]	549 - 557	K.QTALVELLK.H	Gln->pyro-Glu: 1	60.9 (M:60.9)	2	499.3	499.3	0.0005	0.98
gi|30794280	serum albumin precursor [Bos taurus]	549 - 557	K.QTALVELLK.H		58.8 (M:58.8)	2	507.817	507.813	0.0038	7.39
gi|3914346	RecName: Full=Polymeric immunoglobulin receptor; Short=PIgR; Short=Poly-Ig receptor; Contains: RecName: Full=Secretory component; Flags: Precursor	551 - 564	R.YGETAAVYVAVESR.V		71.8 (M:71.8)	2	757.874	757.878	-0.0041	-5.45
gi|30794280	serum albumin precursor [Bos taurus]	569 - 580	K.TVMENFVAFVDK.C		69.6 (M:69.6)	2	700.355	700.35	0.0048	6.84
gi|30794280	serum albumin precursor [Bos taurus]	569 - 580	K.TVMENFVAFVDK.C	Oxidation: 3	87.8 (M:87.8)	2	708.346	708.347	-0.0018	-2.57
gi|157830374	Chain A, Structure Of Diferric Bovine Lactoferrin At 2.8 Angstroms Resolution	571 - 578	R.LLCLDGTR.K	Carbamidomethyl: 3	43.5 (M:43.5)	2	474.252	474.253	-0.0008	-1.64
gi|157830374	Chain A, Structure Of Diferric Bovine Lactoferrin At 2.8 Angstroms Resolution	579 - 600	R.KPVTEAQSCHLAVAPNHAVVSR.S	Carbamidomethyl: 9; Deamidated: 16	35.2 (M:35.2)	5	475.249	475.249	0.0003	0.68
gi|157830374	Chain A, Structure Of Diferric Bovine Lactoferrin At 2.8 Angstroms Resolution	579 - 600	R.KPVTEAQSCHLAVAPNHAVVSR.S	Carbamidomethyl: 9	87.3 (M:87.3)	4	593.559	593.563	-0.0042	-7.11
gi|157830374	Chain A, Structure Of Diferric Bovine Lactoferrin At 2.8 Angstroms Resolution	579 - 603	R.KPVTEAQSCHLAVAPNHAVVSRSDR.A	Carbamidomethyl: 9	15.5 (M:15.5)	3	910.496	910.468	0.0281	30.85
gi|124056491	RecName: Full=Complement C3; Contains: RecName: Full=Complement C3 beta chain; Contains: RecName: Full=Complement C3 alpha chain; Contains: RecName: Full=C3a anaphylatoxin; Contains: RecName: Full=Acylation stimulating protein; Short=ASP; AltName: Full=C3adesArg; Contains: RecName: Full=Complement C3b alpha' chain; Contains: RecName: Full=Complement C3c alpha' chain fragment 1; Contains: RecName:…	591 - 598	R.VGLVAVDK.G		40.2 (M:40.2)	2	400.747	400.748	-0.0008	-2.1
gi|29726555	Chain A, Xanthine Dehydrogenase From Bovine Milk With Inhibitor Tei-6720 Bound	598 - 605	R.YENELFLR.L		38.7 (M:38.7)	2	542.278	542.277	0.0007	1.23
gi|30794280	serum albumin precursor [Bos taurus]	598 - 607	K.LVVSTQTALA.-		20.2 (M:20.2)	2	501.794	501.795	-0.0012	-2.49
gi|157830374	Chain A, Structure Of Diferric Bovine Lactoferrin At 2.8 Angstroms Resolution	609 - 620	K.QVLLHQQALFGK.N		30.3 (M:30.3)	3	461.27	461.27	0.0003	0.6
gi|157830374	Chain A, Structure Of Diferric Bovine Lactoferrin At 2.8 Angstroms Resolution	609 - 620	K.QVLLHQQALFGK.N	Gln->pyro-Glu: 1	61.6 (M:61.6)	2	682.886	682.888	-0.0016	-2.34
gi|157830374	Chain A, Structure Of Diferric Bovine Lactoferrin At 2.8 Angstroms Resolution	638 - 650	K.NLLFNDNTECLAK.L	Carbamidomethyl: 10	78.7 (M:78.7)	2	776.376	776.377	-0.0011	-1.45
gi|157830374	Chain A, Structure Of Diferric Bovine Lactoferrin At 2.8 Angstroms Resolution	651 - 673	K.LGGRPTYEEYLGTEYVTAIANLK.K		70.5 (M:70.5)	3	853.438	853.443	-0.0049	-5.72
gi|157830374	Chain A, Structure Of Diferric Bovine Lactoferrin At 2.8 Angstroms Resolution	651 - 673	K.LGGRPTYEEYLGTEYVTAIANLK.K	Deamidated: 21	20.9 (M:20.9)	3	853.912	853.771	0.1409	164.97
gi|157830374	Chain A, Structure Of Diferric Bovine Lactoferrin At 2.8 Angstroms Resolution	675 - 689	K.CSTSPLLEACAFLTR.-	Carbamidomethyl: 1, 10; Ammonia-loss: 1	80.9 (M:80.9)	2	854.908	854.905	0.0027	3.12
gi|528920870	PREDICTED: scavenger receptor class F member 1 isoform X2 [Bos taurus]	769 - 780	R.AVSRKAQALSPR.S	Deamidated: 7	21.9 (M:21.9)	3	428.866	428.918	-0.0511	-119.27
gi|528920870	PREDICTED: scavenger receptor class F member 1 isoform X2 [Bos taurus]	773 - 780	R.KAQALSPR.S		20.4 (M:20.4)	2	435.771	435.761	0.01	22.94
gi|528920870	PREDICTED: scavenger receptor class F member 1 isoform X2 [Bos taurus]	773 - 780	R.KAQALSPR.S	Deamidated: 3	49.1 (M:49.1)	2	436.27	436.253	0.0163	37.46
gi|528920870	PREDICTED: scavenger receptor class F member 1 isoform X2 [Bos taurus]	774 - 780	K.AQALSPR.S	Deamidated: 2	31.5 (M:31.5)	1	743.429	743.405	0.0241	32.39
gi|29726555	Chain A, Xanthine Dehydrogenase From Bovine Milk With Inhibitor Tei-6720 Bound	778 - 785	K.MLGVPVNR.I	Oxidation: 1	20.9 (M:20.9)	2	451.249	451.25	-0.0011	-2.48
gi|29726555	Chain A, Xanthine Dehydrogenase From Bovine Milk With Inhibitor Tei-6720 Bound	804 - 817	R.STLVSVAVALAAYK.T		45.4 (M:45.4)	2	696.906	696.909	-0.0024	-3.38
gi|29726555	Chain A, Xanthine Dehydrogenase From Bovine Milk With Inhibitor Tei-6720 Bound	852 - 870	K.TGTIVALEVDHYSNAGNSR.D		39.0 (M:39.0)	3	668.665	668.664	0.0003	0.49
gi|29726555	Chain A, Xanthine Dehydrogenase From Bovine Milk With Inhibitor Tei-6720 Bound	902 - 911	K.TNLSSNTAFR.G		45.5 (M:45.5)	2	555.782	555.78	0.0011	2.04
gi|124056491	RecName: Full=Complement C3; Contains: RecName: Full=Complement C3 beta chain; Contains: RecName: Full=Complement C3 alpha chain; Contains: RecName: Full=C3a anaphylatoxin; Contains: RecName: Full=Acylation stimulating protein; Short=ASP; AltName: Full=C3adesArg; Contains: RecName: Full=Complement C3b alpha' chain; Contains: RecName: Full=Complement C3c alpha' chain fragment 1; Contains: RecName:…	913 - 925	K.AAVYNHFISDGVK.K		16.3 (M:16.3)	3	474.241	474.245	-0.0043	-9.04
gi|124056491	RecName: Full=Complement C3; Contains: RecName: Full=Complement C3 beta chain; Contains: RecName: Full=Complement C3 alpha chain; Contains: RecName: Full=C3a anaphylatoxin; Contains: RecName: Full=Acylation stimulating protein; Short=ASP; AltName: Full=C3adesArg; Contains: RecName: Full=Complement C3b alpha' chain; Contains: RecName: Full=Complement C3c alpha' chain fragment 1; Contains: RecName:…	945 - 958	R.TLNPEHLGQGGVQR.E		40.0 (M:40.0)	3	502.594	502.599	-0.005	-9.85
gi|29726555	Chain A, Xanthine Dehydrogenase From Bovine Milk With Inhibitor Tei-6720 Bound	958 - 965	R.LEGFSVPR.C		52.2 (M:52.2)	2	452.746	452.748	-0.0017	-3.77
gi|29726555	Chain A, Xanthine Dehydrogenase From Bovine Milk With Inhibitor Tei-6720 Bound	996 - 1,003	R.GLCIIPTK.F	Carbamidomethyl: 3	27.3 (M:27.3)	2	451.261	451.262	-0.0012	-2.62
gi|29726555	Chain A, Xanthine Dehydrogenase From Bovine Milk With Inhibitor Tei-6720 Bound	1,124 - 1,133	R.VSLSTTGFYR.T		79.9 (M:79.9)	2	565.797	565.796	0.001	1.82
gi|29726555	Chain A, Xanthine Dehydrogenase From Bovine Milk With Inhibitor Tei-6720 Bound	1,228 - 1,239	K.IPAFGSIPTEFR.V		88.5 (M:88.5)	2	667.857	667.859	-0.002	-2.97
gi|124056491	RecName: Full=Complement C3; Contains: RecName: Full=Complement C3 beta chain; Contains: RecName: Full=Complement C3 alpha chain; Contains: RecName: Full=C3a anaphylatoxin; Contains: RecName: Full=Acylation stimulating protein; Short=ASP; AltName: Full=C3adesArg; Contains: RecName: Full=Complement C3b alpha' chain; Contains: RecName: Full=Complement C3c alpha' chain fragment 1; Contains: RecName:…	1,243 - 1,253	R.KDYDTTPPVVR.W		19.6 (M:19.6)	3	430.89	430.894	-0.0041	-9.55
gi|124056491	RecName: Full=Complement C3; Contains: RecName: Full=Complement C3 beta chain; Contains: RecName: Full=Complement C3 alpha chain; Contains: RecName: Full=C3a anaphylatoxin; Contains: RecName: Full=Acylation stimulating protein; Short=ASP; AltName: Full=C3adesArg; Contains: RecName: Full=Complement C3b alpha' chain; Contains: RecName: Full=Complement C3c alpha' chain fragment 1; Contains: RecName:…	1,337 - 1,350	K.GQGTLSVVTVYHAK.L		49.0 (M:49.0)	3	487.267	487.268	-0.0017	-3.49
gi|296490958	TPA: serotransferrin precursor [Bos taurus]	217 - 229	K.CLMEGAGDVAFVK.H	Ammonia-loss (N-term C)	46.0 (M:46.0)	2	690.338	690.338	-0.0006	-0.869139
gi|296490958	TPA: serotransferrin precursor [Bos taurus]	448 - 456	K.GYLAVAVVK.T		34.0 (M:34.0)	2	460.283	460.285	-0.0018	-3.91062
gi|296490958	TPA: serotransferrin precursor [Bos taurus]	540 - 548	R.YYGYTGAFR.C		32.0 (M:32.0)	2	549.26	549.257	0.0033	6.00812

## Sheet: Skim d3
Accession	Protein	Range	Sequence	Modifications	Scores	z	m/z meas.	m/z calc.	Δ m/z [Da]	Δ m/z [ppm]
gi|373427751	immunoglobulin heavy chain variable region, partial [Bos taurus]	1 - 5	-.QVQLR.E	Gln->pyro-Glu: 1	16.0 (M:16.0)	1	626.361	626.362	-0.0009	-1.42
gi|2194088	Chain A, Bovine Beta-Lactoglobulin, Lattice X	1 - 8	-.LIVTQTMK.G		43.0 (M:43.0)	2	467.275	467.276	-0.0007	-1.45
gi|2194088	Chain A, Bovine Beta-Lactoglobulin, Lattice X	1 - 8	-.LIVTQTMK.G	Oxidation: 7	51.1 (M:51.1)	2	475.272	475.273	-0.0011	-2.37
gi|300459	kappa-casein C [cattle, milk, Peptide Mutant, 169 aa]	1 - 10	-.QEQNQEQPIR.C	Gln->pyro-Glu: 1	60.5 (M:60.5)	2	626.805	626.799	0.0052	8.33
gi|300459	kappa-casein C [cattle, milk, Peptide Mutant, 169 aa]	1 - 10	-.QEQNQEQPIR.C	Gln->pyro-Glu: 1; Deamidated: 1	57.5 (M:57.5)	2	627.174	627.292	-0.1178	-187.87
gi|300459	kappa-casein C [cattle, milk, Peptide Mutant, 169 aa]	1 - 10	-.QEQNQEQPIR.C	Gln->pyro-Glu: 1; Deamidated: 3	42.9 (M:42.9)	2	627.176	627.292	-0.1157	-184.47
gi|300459	kappa-casein C [cattle, milk, Peptide Mutant, 169 aa]	1 - 10	-.QEQNQEQPIR.C	Gln->pyro-Glu: 1; Deamidated: 1, 3	42.0 (M:42.0)	2	627.674	627.784	-0.1097	-174.8
gi|300459	kappa-casein C [cattle, milk, Peptide Mutant, 169 aa]	1 - 10	-.QEQNQEQPIR.C		31.5 (M:31.5)	2	635.283	635.313	-0.0299	-47.07
gi|299676	alpha-s1-casein homolog {N-terminal} [cattle, mammary glands, Peptide Partial, 17 aa]	1 - 11	-.FVAPFPEVFGK.E		54.0 (M:54.0)	2	619.336	619.334	0.0012	1.95
gi|861514	pancreatic elastase inhibitor, EI=serpin {N-terminal, reactive-site loop} [Bos taurus]	1 - 12	-.LPENVTPEEQHK.G		59.4 (M:59.4)	3	474.241	474.24	0.0011	2.26
gi|513137422	Chain L, Crystal Structure Of Bovine Antibody Blv1h12 With Ultralong Cdr H3	1 - 17	-.PAVLNQPSSVSGSLGQR.V	Deamidated: 5	60.9 (M:60.9)	2	849.443	849.444	-0.0019	-2.26
gi|833995	calcium uniporter channel component (mitochondrion) [Bos taurus]	1 - 18	-.NVGVSFYADKPEVTQEQK.-		63.1 (M:63.1)	3	680.342	680.341	0.0011	1.56
gi|225825	beta casein	1 - 25	-.RELEELNVPGEIVESLSSSEESITR.I		113.2 (M:113.2)	3	934.797	934.805	-0.0077	-8.26
gi|33413902	immunoglobulin mu heavy chain constant region [Bos taurus]	2 - 25	R.VFPLVSCVSSPSDESTVALGCLAR.D	Carbamidomethyl: 7, 21	63.6 (M:63.6)	3	851.087	851.089	-0.0017	-1.98
gi|34538498	immunoglobulin heavy chain constant region [Bos taurus]	2 - 25	R.VFPLVSCVSSPSDESTVALGCLAR.D	Carbamidomethyl: 7, 21	63.6 (M:63.6)	3	851.087	851.089	-0.0017	-1.98
gi|159793209	alpha S1 casein, partial [Bos taurus]	4 - 18	K.HQGLPQEVLNENLLR.F		94.5 (M:94.5)	3	587.316	587.32	-0.0039	-6.57
gi|159793209	alpha S1 casein, partial [Bos taurus]	4 - 18	K.HQGLPQEVLNENLLR.F	Deamidated: 10	71.1 (M:71.1)	3	587.646	587.648	-0.0017	-2.83
gi|159793209	alpha S1 casein, partial [Bos taurus]	4 - 18	K.HQGLPQEVLNENLLR.F	Deamidated: 6	52.1 (M:52.1)	3	587.665	587.648	0.017	28.85
gi|159793209	alpha S1 casein, partial [Bos taurus]	4 - 18	K.HQGLPQEVLNENLLR.F	Deamidated: 2, 6	39.4 (M:39.4)	3	587.863	587.976	-0.1131	-192.31
gi|343197030	immunoglobulin lambda light chain constant region 3 allotypic variant IGLC3d [Bos taurus]	5 - 23	K.SPPSVTLFPPSTEELNGNK.A		78.2 (M:78.2)	3	672.009	672.009	-0.0002	-0.29
gi|373427751	immunoglobulin heavy chain variable region, partial [Bos taurus]	6 - 13	R.ESGPSLVK.A		49.5 (M:49.5)	2	408.727	408.727	0.0003	0.67
gi|91982959	immunoglobulin gamma 1 heavy chain constant region [Bos taurus]	8 - 18	K.VYPLSSCCGDK.S	Carbamidomethyl: 7, 8	49.7 (M:49.7)	2	643.283	643.281	0.0021	3.2
gi|89611	Ig gamma-2 chain C region (clone 32.2) - bovine (fragment)	8 - 18	K.VYPLSSCCGDK.S	Carbamidomethyl: 7, 8	49.7 (M:49.7)	2	643.283	643.281	0.0021	3.2
gi|367460260	Chain A, Crystal Structure Of Bovine Serum Albumin	11 - 20	R.FKDLGEEHFK.G		50.3 (M:50.3)	3	417.211	417.212	-0.0008	-1.88
gi|367460260	Chain A, Crystal Structure Of Bovine Serum Albumin	13 - 20	K.DLGEEHFK.G		32.1 (M:32.1)	2	487.735	487.733	0.0022	4.47
gi|886211	epithelial mucin, partial [Bos taurus]	13 - 23	R.SIWGLILQIYK.Q		39.9 (M:39.9)	2	667.398	667.398	0.0009	1.32
gi|2194088	Chain A, Bovine Beta-Lactoglobulin, Lattice X	15 - 40	K.VAGTWYSLAMAASDISLLDAQSAPLR.V		149.6 (M:149.6)	3	903.136	903.13	0.0057	6.3
gi|2194088	Chain A, Bovine Beta-Lactoglobulin, Lattice X	15 - 40	K.VAGTWYSLAMAASDISLLDAQSAPLR.V	Deamidated: 21	50.3 (M:50.3)	3	903.623	903.458	0.1649	182.52
gi|2194088	Chain A, Bovine Beta-Lactoglobulin, Lattice X	15 - 40	K.VAGTWYSLAMAASDISLLDAQSAPLR.V	Oxidation: 10	131.6 (M:131.6)	3	908.461	908.462	-0.0013	-1.44
gi|125489161	kappa casein [Bos taurus]	16 - 25	K.YIPIQYVLSR.Y		46.6 (M:46.6)	2	626.473	626.358	0.115	183.6
gi|159793209	alpha S1 casein, partial [Bos taurus]	19 - 30	R.FFVAPFPEVFGK.E		52.6 (M:52.6)	2	692.87	692.869	0.0017	2.41
gi|91982959	immunoglobulin gamma 1 heavy chain constant region [Bos taurus]	19 - 47	K.SSSTVTLGCLVSSYMPEPVTVTWNSGALK.S	Carbamidomethyl: 9	56.6 (M:56.6)	3	1024.51	1024.51	0.0007	0.69
gi|3914346	RecName: Full=Polymeric immunoglobulin receptor; Short=PIgR; Short=Poly-Ig receptor; Contains: RecName: Full=Secretory component; Flags: Precursor	20 - 34	K.SPIFGPEEVTSVEGR.S		103.5 (M:103.5)	2	802.404	802.402	0.0023	2.87
gi|528914610	PREDICTED: actin, aortic smooth muscle-like [Bos taurus]	21 - 30	K.AGFAGDDAPR.A		59.4 (M:59.4)	2	488.728	488.728	-0.0003	-0.56
gi|367460260	Chain A, Crystal Structure Of Bovine Serum Albumin	21 - 41	K.GLVLIAFSQYLQQCPFDEHVK.L	Carbamidomethyl: 14	57.2 (M:57.2)	3	831.432	831.426	0.006	7.27
gi|227993	fatty acid-binding protein	22 - 30	K.SLGVGFATR.Q		39.6 (M:39.6)	2	454.252	454.253	-0.0019	-4.27
gi|195973860	alpha S1 casein [Bos taurus]	23 - 37	K.HQGLPQEVLNENLLR.F		94.5 (M:94.5)	3	587.316	587.32	-0.0039	-6.57
gi|195973860	alpha S1 casein [Bos taurus]	23 - 37	K.HQGLPQEVLNENLLR.F	Deamidated: 10	71.1 (M:71.1)	3	587.646	587.648	-0.0017	-2.83
gi|195973860	alpha S1 casein [Bos taurus]	23 - 37	K.HQGLPQEVLNENLLR.F	Deamidated: 6	52.1 (M:52.1)	3	587.665	587.648	0.017	28.85
gi|195973860	alpha S1 casein [Bos taurus]	23 - 37	K.HQGLPQEVLNENLLR.F	Deamidated: 2, 6	39.4 (M:39.4)	3	587.863	587.976	-0.1131	-192.31
gi|343197030	immunoglobulin lambda light chain constant region 3 allotypic variant IGLC3d [Bos taurus]	24 - 43	K.ATLVCLISDFYPGSVTVVWK.A	Carbamidomethyl: 5	28.3 (M:28.3)	3	752.387	752.398	-0.0105	-13.89
gi|300459	kappa-casein C [cattle, milk, Peptide Mutant, 169 aa]	25 - 34	K.YIPIQYVLSR.Y		46.6 (M:46.6)	2	626.473	626.358	0.115	183.6
gi|886211	epithelial mucin, partial [Bos taurus]	26 - 34	R.DFLGLSEIK.F		27.5 (M:27.5)	2	511.274	511.282	-0.0082	-16.11
gi|34538498	immunoglobulin heavy chain constant region [Bos taurus]	26 - 37	R.DFVPNSVSFSWK.F		53.3 (M:53.3)	2	706.842	706.846	-0.0041	-5.87
gi|33413902	immunoglobulin mu heavy chain constant region [Bos taurus]	26 - 37	R.DFVPNSVSFSWK.F		53.3 (M:53.3)	2	706.842	706.846	-0.0041	-5.87
gi|114326282	serotransferrin precursor [Bos taurus]	27 - 37	R.WCTISTHEANK.C	Carbamidomethyl: 2	26.3 (M:26.3)	3	449.547	449.543	0.0033	7.37
gi|157830374	Chain A, Structure Of Diferric Bovine Lactoferrin At 2.8 Angstroms Resolution	28 - 38	K.KLGAPSITCVR.R	Carbamidomethyl: 9	71.6 (M:71.6)	3	401.231	401.229	0.0022	5.5
gi|157830374	Chain A, Structure Of Diferric Bovine Lactoferrin At 2.8 Angstroms Resolution	29 - 38	K.LGAPSITCVR.R	Carbamidomethyl: 8	69.2 (M:69.2)	2	537.288	537.292	-0.0037	-6.92
gi|225825	beta casein	33 - 48	K.FQSEEQQQTEDELQDK.I		82.3 (M:82.3)	2	991.575	991.435	0.1407	141.93
gi|528952552	PREDICTED: osteopontin isoform X2 [Bos taurus]	36 - 51	K.YPDAVATWLKPDPSQK.Q		27.7 (M:27.7)	3	605.979	605.981	-0.0016	-2.61
gi|195973860	alpha S1 casein [Bos taurus]	38 - 49	R.FFVAPFPEVFGK.E		52.6 (M:52.6)	2	692.87	692.869	0.0017	2.41
gi|27806963	alpha-S2-casein precursor [Bos taurus]	40 - 47	K.NMAINPSK.E		36.7 (M:36.7)	2	437.722	437.726	-0.0045	-10.39
gi|157830374	Chain A, Structure Of Diferric Bovine Lactoferrin At 2.8 Angstroms Resolution	40 - 47	R.AFALECIR.A	Carbamidomethyl: 6	51.2 (M:51.2)	2	490.252	490.255	-0.0035	-7.14
gi|224863	fibronectin	40 - 54	R.VDVIPVNLPGEHGQR.L		34.8 (M:34.8)	3	543.958	543.962	-0.004	-7.35
gi|2194088	Chain A, Bovine Beta-Lactoglobulin, Lattice X	41 - 60	R.VYVEELKPTPEGDLEILLQK.W		105.0 (M:105.0)	3	771.737	771.758	-0.021	-27.25
gi|367460260	Chain A, Crystal Structure Of Bovine Serum Albumin	42 - 51	K.LVNELTEFAK.T		69.0 (M:69.0)	2	582.316	582.319	-0.0028	-4.82
gi|28189603	similar to beta 2-microglobulin [Bos taurus]	43 - 52	K.SEQSDLSFSK.D		56.4 (M:56.4)	2	564.27	564.264	0.0053	9.43
gi|296489557	TPA: histone H2A type 2-C [Bos taurus]	44 - 72	R.VGAGAPVYMAAVLEYLTAEILELAGNAAR.D	Deamidated: 26	124.1 (M:124.1)	3	978.837	978.848	-0.0106	-10.87
gi|513137422	Chain L, Crystal Structure Of Bovine Antibody Blv1h12 With Ultralong Cdr H3	47 - 55	R.TLIYGDTSR.A		54.3 (M:54.3)	2	513.266	513.267	-0.0012	-2.29
gi|408928	lactoferrin [Bos taurus]	47 - 57	K.KLGAPSITCVR.R	Carbamidomethyl: 9	71.6 (M:71.6)	3	401.231	401.229	0.0022	5.5
gi|27806963	alpha-S2-casein precursor [Bos taurus]	48 - 56	K.ENLCSTFCK.E	Carbamidomethyl: 4, 8	45.1 (M:45.1)	2	579.747	579.75	-0.002	-3.52
gi|34538498	immunoglobulin heavy chain constant region [Bos taurus]	48 - 56	R.FWTFPEVLR.D		55.6 (M:55.6)	2	597.818	597.819	-0.0013	-2.2
gi|33413902	immunoglobulin mu heavy chain constant region [Bos taurus]	48 - 56	R.FWTFPEVLR.D		55.6 (M:55.6)	2	597.818	597.819	-0.0013	-2.2
gi|408928	lactoferrin [Bos taurus]	48 - 57	K.LGAPSITCVR.R	Carbamidomethyl: 8	69.2 (M:69.2)	2	537.288	537.292	-0.0037	-6.92
gi|114326282	serotransferrin precursor [Bos taurus]	48 - 59	R.ILESGPFVSCVK.K	Carbamidomethyl: 10	63.5 (M:63.5)	2	668.355	668.352	0.0024	3.55
gi|83406093	CSN2 protein [Bos taurus]	48 - 63	K.FQSEEQQQTEDELQDK.I		82.3 (M:82.3)	2	991.575	991.435	0.1407	141.93
gi|118150406	secretoglobin family 1D member precursor [Bos taurus]	49 - 59	K.YNAPPEAVAAK.M		37.1 (M:37.1)	2	565.795	565.796	-0.0003	-0.45
gi|225825	beta casein	49 - 97	K.IHPFAQTQSLVYPFPGPIHNSLPQNIPPLTQTPVVVPPFLQPEVMGVSK.V	Oxidation: 45; Deamidated: 20	34.6 (M:34.6)	5	1075.59	1075.57	0.0125	11.67
gi|296483305	TPA: thrombospondin 1 precursor [Bos taurus]	51 - 60	K.GPDPSSPAFR.I		45.4 (M:45.4)	2	515.758	515.751	0.0064	12.36
gi|112496644	ATP-binding cassette transporter subfamily G member 2, partial [Bos taurus]	51 - 66	R.EDIGDEANETEEPSKK.D		57.0 (M:57.0)	3	597.603	597.602	0.0003	0.43
gi|367460260	Chain A, Crystal Structure Of Bovine Serum Albumin	52 - 64	K.TCVADESHAGCEK.S	Carbamidomethyl: 2, 11	49.9 (M:49.9)	3	488.541	488.534	0.0065	13.27
gi|4063715	immunoglobulin IgA heavy chain constant region [Bos taurus]	52 - 77	R.NFPAVLAGSLYTMSSQLTLPASLCPK.G	Carbamidomethyl: 24	80.9 (M:80.9)	3	922.812	922.812	0	-0.04
gi|157830374	Chain A, Structure Of Diferric Bovine Lactoferrin At 2.8 Angstroms Resolution	53 - 69	K.KADAVTLDGGMVFEAGR.D		53.6 (M:53.6)	3	579.616	579.626	-0.0101	-17.4
gi|408928	lactoferrin [Bos taurus]	59 - 66	R.AFALECIR.A	Carbamidomethyl: 6	51.2 (M:51.2)	2	490.252	490.255	-0.0035	-7.14
gi|125489161	kappa casein [Bos taurus]	60 - 77	R.SPAQILQWQVLSNTVPAK.S		89.0 (M:89.0)	3	660.703	660.702	0.0009	1.41
gi|125489161	kappa casein [Bos taurus]	60 - 77	R.SPAQILQWQVLSNTVPAK.S	Deamidated: 13	74.7 (M:74.7)	3	661.031	661.03	0.0008	1.23
gi|125489161	kappa casein [Bos taurus]	60 - 77	R.SPAQILQWQVLSNTVPAK.S	Deamidated: 4, 7	36.4 (M:36.4)	3	661.483	661.358	0.1252	189.27
gi|296483305	TPA: thrombospondin 1 precursor [Bos taurus]	61 - 74	R.IEDANLIPPVPDKK.F		41.8 (M:41.8)	3	516.96	516.959	0.0007	1.38
gi|528936696	PREDICTED: kininogen-2 isoform X2 [Bos taurus]	64 - 74	R.MDNPDTFYSLK.Y	Deamidated: 3	15.4 (M:15.4)	2	666.359	666.295	0.0645	96.85
gi|83406093	CSN2 protein [Bos taurus]	64 - 112	K.IHPFAQTQSLVYPFPGPIHNSLPQNIPPLTQTPVVVPPFLQPEVMGVSK.V	Oxidation: 45; Deamidated: 20	34.6 (M:34.6)	5	1075.59	1075.57	0.0125	11.67
gi|367460260	Chain A, Crystal Structure Of Bovine Serum Albumin	65 - 76	K.SLHTLFGDELCK.V	Carbamidomethyl: 11	65.6 (M:65.6)	3	473.904	473.903	0.0009	1.99
gi|34810091	Chain B, W314a-Beta1,4-Galactosyltransferase-I Complexed With Alpha-Lactalbumin In The Presence Of N-Acetylglucosamine, Udp And Manganese	66 - 73	K.VAIIIPFR.N		43.7 (M:43.7)	2	464.8	464.803	-0.0023	-4.88
gi|343197030	immunoglobulin lambda light chain constant region 3 allotypic variant IGLC3d [Bos taurus]	66 - 80	K.YAASSYLSLTSSDWK.S		117.6 (M:117.6)	2	839.901	839.902	-0.0007	-0.84
gi|300459	kappa-casein C [cattle, milk, Peptide Mutant, 169 aa]	69 - 86	R.SPAQILQWQVLSNTVPAK.S		89.0 (M:89.0)	3	660.703	660.702	0.0009	1.41
gi|300459	kappa-casein C [cattle, milk, Peptide Mutant, 169 aa]	69 - 86	R.SPAQILQWQVLSNTVPAK.S	Deamidated: 13	74.7 (M:74.7)	3	661.031	661.03	0.0008	1.23
gi|300459	kappa-casein C [cattle, milk, Peptide Mutant, 169 aa]	69 - 86	R.SPAQILQWQVLSNTVPAK.S	Deamidated: 4, 7	36.4 (M:36.4)	3	661.483	661.358	0.1252	189.27
gi|27806233	butyrophilin subfamily 1 member A1 precursor [Bos taurus]	70 - 78	K.VSPAVFVSR.E		47.2 (M:47.2)	2	481.275	481.277	-0.0016	-3.28
gi|408928	lactoferrin [Bos taurus]	72 - 88	K.KADAVTLDGGMVFEAGR.D		53.6 (M:53.6)	3	579.616	579.626	-0.0101	-17.4
gi|157830374	Chain A, Structure Of Diferric Bovine Lactoferrin At 2.8 Angstroms Resolution	74 - 85	K.LRPVAAEIYGTK.E		69.6 (M:69.6)	3	439.919	439.922	-0.0033	-7.47
gi|118150406	secretoglobin family 1D member precursor [Bos taurus]	75 - 83	R.LIITNILGK.I		39.8 (M:39.8)	2	492.827	492.826	0.001	2.04
gi|296483305	TPA: thrombospondin 1 precursor [Bos taurus]	75 - 83	K.FQDLVDAVR.A		45.5 (M:45.5)	2	531.783	531.783	0	0.07
gi|2194088	Chain A, Bovine Beta-Lactoglobulin, Lattice X	76 - 83	K.TKIPAVFK.I		33.3 (M:33.3)	2	452.289	452.287	0.0024	5.39
gi|28189603	similar to beta 2-microglobulin [Bos taurus]	76 - 85	R.VKHVTLEQPR.I		34.1 (M:34.1)	3	402.9	402.903	-0.0035	-8.72
gi|159793209	alpha S1 casein, partial [Bos taurus]	76 - 86	K.HIQKEDVPSER.Y		43.4 (M:43.4)	3	446.572	446.565	0.0071	15.93
gi|2194088	Chain A, Bovine Beta-Lactoglobulin, Lattice X	78 - 83	K.IPAVFK.I		30.6 (M:30.6)	1	674.41	674.424	-0.0137	-20.35
gi|28189603	similar to beta 2-microglobulin [Bos taurus]	78 - 85	K.HVTLEQPR.I		39.3 (M:39.3)	2	490.261	490.27	-0.0086	-17.54
gi|125489161	kappa casein [Bos taurus]	78 - 88	K.SCQAQPTTMAR.H	Carbamidomethyl: 2	57.9 (M:57.9)	2	625.787	625.784	0.0026	4.16
gi|125489161	kappa casein [Bos taurus]	78 - 88	K.SCQAQPTTMAR.H	Carbamidomethyl: 2; Deamidated: 3	28.1 (M:28.1)	2	626.288	626.277	0.0118	18.86
gi|4063715	immunoglobulin IgA heavy chain constant region [Bos taurus]	78 - 90	K.GQSVTCQVQHLSK.A	Carbamidomethyl: 6	39.5 (M:39.5)	3	491.251	491.249	0.002	4.08
gi|159793209	alpha S1 casein, partial [Bos taurus]	80 - 86	K.EDVPSER.Y		49.0 (M:49.0)	2	416.195	416.196	-0.001	-2.52
gi|34810091	Chain B, W314a-Beta1,4-Galactosyltransferase-I Complexed With Alpha-Lactalbumin In The Presence Of N-Acetylglucosamine, Udp And Manganese	81 - 92	K.YWLYYLHPILQR.Q		33.2 (M:33.2)	3	555.636	555.636	-0.0004	-0.7
gi|227993	fatty acid-binding protein	82 - 90	K.SIVTLDGGK.L		35.4 (M:35.4)	2	445.252	445.253	-0.0016	-3.67
gi|343197030	immunoglobulin lambda light chain constant region 3 allotypic variant IGLC3d [Bos taurus]	83 - 98	K.GSYSCEVTHDGSTVTK.T	Carbamidomethyl: 5	51.6 (M:51.6)	3	576.594	576.59	0.0041	7.07
gi|2194088	Chain A, Bovine Beta-Lactoglobulin, Lattice X	84 - 91	K.IDALNENK.V		51.2 (M:51.2)	2	458.734	458.74	-0.006	-13.04
gi|157830374	Chain A, Structure Of Diferric Bovine Lactoferrin At 2.8 Angstroms Resolution	86 - 99	K.ESPQTHYYAVAVVK.K		51.8 (M:51.8)	3	531.272	531.275	-0.0036	-6.81
gi|296483305	TPA: thrombospondin 1 precursor [Bos taurus]	87 - 95	K.GFLLLASLR.Q		50.5 (M:50.5)	2	495.308	495.311	-0.0027	-5.41
gi|159793209	alpha S1 casein, partial [Bos taurus]	87 - 96	R.YLGYLEQLLR.L		74.5 (M:74.5)	2	634.476	634.356	0.1198	188.75
gi|31340900	serpin A3-1 precursor [Bos taurus]	87 - 98	R.GSTLTEILEGLK.F		67.6 (M:67.6)	2	630.854	630.856	-0.0022	-3.52
gi|125489161	kappa casein [Bos taurus]	89 - 102	R.HPHPHLSFMAIPPK.K		50.0 (M:50.0)	4	402.968	402.967	0.0004	1.02
gi|125489161	kappa casein [Bos taurus]	89 - 102	R.HPHPHLSFMAIPPK.K	Oxidation: 9	35.7 (M:35.7)	4	406.968	406.966	0.002	4.96
gi|2194088	Chain A, Bovine Beta-Lactoglobulin, Lattice X	92 - 100	K.VLVLDTDYK.K		72.6 (M:72.6)	2	533.295	533.295	-0.0004	-0.77
gi|2194088	Chain A, Bovine Beta-Lactoglobulin, Lattice X	92 - 101	K.VLVLDTDYKK.Y		65.4 (M:65.4)	2	597.34	597.342	-0.0028	-4.66
gi|408928	lactoferrin [Bos taurus]	93 - 104	K.LRPVAAEIYGTK.E		69.6 (M:69.6)	3	439.919	439.922	-0.0033	-7.47
gi|27806233	butyrophilin subfamily 1 member A1 precursor [Bos taurus]	95 - 110	R.VSLVEDHIAEGSVAVR.I		75.1 (M:75.1)	3	560.97	560.969	0.0016	2.82
gi|27806963	alpha-S2-casein precursor [Bos taurus]	96 - 106	K.ALNEINQFYQK.F		54.4 (M:54.4)	2	684.353	684.351	0.0014	2.12
gi|27806963	alpha-S2-casein precursor [Bos taurus]	96 - 106	K.ALNEINQFYQK.F	Deamidated: 3	50.2 (M:50.2)	2	684.847	684.843	0.0036	5.32
gi|367460260	Chain A, Crystal Structure Of Bovine Serum Albumin	99 - 106	R.NECFLSHK.D	Carbamidomethyl: 3	30.0 (M:30.0)	2	517.743	517.74	0.0036	6.9
gi|68	alpha lactalbumin [Bos taurus]	99 - 108	K.VGINYWLAHK.A		51.5 (M:51.5)	3	400.891	400.889	0.0022	5.38
gi|367460260	Chain A, Crystal Structure Of Bovine Serum Albumin	99 - 114	R.NECFLSHKDDSPDLPK.L	Carbamidomethyl: 3	26.1 (M:26.1)	4	476.228	476.223	0.0056	11.78
gi|157830374	Chain A, Structure Of Diferric Bovine Lactoferrin At 2.8 Angstroms Resolution	100 - 112	K.KGSNFQLDQLQGR.K		64.5 (M:64.5)	3	497.596	497.595	0.0013	2.63
gi|159793209	alpha S1 casein, partial [Bos taurus]	100 - 115	K.YKVPQLEIVPNSAEER.L		74.3 (M:74.3)	3	624.67	624.667	0.0034	5.42
gi|49258394	Chain A, Crystal Structure Of A 40 Kda Signalling Protein (Spc-40) Secreted During Involution	101 - 107	K.SVPPFLR.T		22.7 (M:22.7)	2	408.241	408.242	-0.0008	-1.94
gi|157830374	Chain A, Structure Of Diferric Bovine Lactoferrin At 2.8 Angstroms Resolution	101 - 112	K.GSNFQLDQLQGR.K		93.1 (M:93.1)	2	681.841	681.842	-0.0003	-0.43
gi|159793209	alpha S1 casein, partial [Bos taurus]	102 - 115	K.VPQLEIVPNSAEER.L		64.2 (M:64.2)	2	790.919	790.918	0.0018	2.28
gi|34538498	immunoglobulin heavy chain constant region [Bos taurus]	104 - 118	K.AEVLSPVVSVFVPPR.N		95.4 (M:95.4)	3	532.644	532.643	0.0002	0.46
gi|33413902	immunoglobulin mu heavy chain constant region [Bos taurus]	104 - 118	K.AEVLSPVVSVFVPPR.N		95.4 (M:95.4)	3	532.644	532.643	0.0002	0.46
gi|408928	lactoferrin [Bos taurus]	105 - 118	K.ESPQTHYYAVAVVK.K		51.8 (M:51.8)	3	531.272	531.275	-0.0036	-6.81
gi|195973860	alpha S1 casein [Bos taurus]	106 - 115	R.YLGYLEQLLR.L		74.5 (M:74.5)	2	634.476	634.356	0.1198	188.75
gi|367460260	Chain A, Crystal Structure Of Bovine Serum Albumin	107 - 114	K.DDSPDLPK.L		56.3 (M:56.3)	2	443.713	443.711	0.0014	3.18
gi|27806963	alpha-S2-casein precursor [Bos taurus]	107 - 128	K.FPQYLQYLYQGPIVLNPWDQVK.R		71.6 (M:71.6)	3	903.815	903.807	0.0079	8.79
gi|27806963	alpha-S2-casein precursor [Bos taurus]	107 - 128	K.FPQYLQYLYQGPIVLNPWDQVK.R	Deamidated: 10	46.6 (M:46.6)	3	904.251	904.135	0.1162	128.46
gi|27806963	alpha-S2-casein precursor [Bos taurus]	107 - 128	K.FPQYLQYLYQGPIVLNPWDQVK.R	Deamidated: 3, 6, 10	16.6 (M:16.6)	3	904.652	904.791	-0.1397	-154.43
gi|3914346	RecName: Full=Polymeric immunoglobulin receptor; Short=PIgR; Short=Poly-Ig receptor; Contains: RecName: Full=Secretory component; Flags: Precursor	110 - 117	K.CGLGISSR.G	Carbamidomethyl: 1	34.5 (M:34.5)	2	425.215	425.216	-0.001	-2.35
gi|27807349	factor XIIa inhibitor precursor [Bos taurus]	111 - 126	R.SAEAVLGEALTDFSLR.L		77.7 (M:77.7)	3	560.298	560.293	0.005	8.87
gi|509264634	immunoglobulin gamma heavy chain variable region, partial [Bos taurus]	111 - 132	R.QYDSWGQGLLVTVSSASTTAPK.V	Deamidated: 1	64.7 (M:64.7)	4	574.944	575.038	-0.0935	-162.65
gi|68	alpha lactalbumin [Bos taurus]	115 - 122	K.LDQWLCEK.L	Carbamidomethyl: 6	40.9 (M:40.9)	2	546.264	546.263	0.001	1.75
gi|89611	Ig gamma-2 chain C region (clone 32.2) - bovine (fragment)	115 - 126	R.EPSVFIFPPKPK.D		29.5 (M:29.5)	3	462.601	462.599	0.0016	3.47
gi|367460260	Chain A, Crystal Structure Of Bovine Serum Albumin	115 - 127	K.LKPDPNTLCDEFK.A	Carbamidomethyl: 9	84.2 (M:84.2)	3	526.262	526.261	0.0009	1.69
gi|513137422	Chain L, Crystal Structure Of Bovine Antibody Blv1h12 With Ultralong Cdr H3	115 - 133	K.SPPSVTLFPPSTEELNGNK.A		78.2 (M:78.2)	3	672.009	672.009	-0.0002	-0.29
gi|408928	lactoferrin [Bos taurus]	119 - 131	K.KGSNFQLDQLQGR.K		64.5 (M:64.5)	3	497.596	497.595	0.0013	2.63
gi|195973860	alpha S1 casein [Bos taurus]	119 - 134	K.YKVPQLEIVPNSAEER.L		74.3 (M:74.3)	3	624.67	624.667	0.0034	5.42
gi|408928	lactoferrin [Bos taurus]	120 - 131	K.GSNFQLDQLQGR.K		93.1 (M:93.1)	2	681.841	681.842	-0.0003	-0.43
gi|195973860	alpha S1 casein [Bos taurus]	121 - 134	K.VPQLEIVPNSAEER.L		64.2 (M:64.2)	2	790.919	790.918	0.0018	2.28
gi|2136760	glycoprotein antigen MGP57/53, mammary gland - bovine (fragment)	121 - 137	R.LHQTGIVNAWTSGNYDK.N		79.2 (M:79.2)	3	635.319	635.315	0.0039	6.06
gi|159793209	alpha S1 casein, partial [Bos taurus]	121 - 147	K.EGIHAQQKEPMIGVNQELAYFYPELFR.Q	Deamidated: 6, 15, 16	25.8 (M:25.8)	4	803.458	803.392	0.0667	83.06
gi|2194088	Chain A, Bovine Beta-Lactoglobulin, Lattice X	125 - 135	R.TPEVDDEALEK.F		77.3 (M:77.3)	2	623.297	623.296	0.001	1.58
gi|2194088	Chain A, Bovine Beta-Lactoglobulin, Lattice X	125 - 138	R.TPEVDDEALEKFDK.A		87.1 (M:87.1)	3	545.932	545.93	0.0023	4.28
gi|27806233	butyrophilin subfamily 1 member A1 precursor [Bos taurus]	128 - 140	R.QDENYEEAIVHLK.V		55.4 (M:55.4)	3	529.926	529.927	-0.0005	-1
gi|83406093	CSN2 protein [Bos taurus]	129 - 137	K.YPVEPFTER.Q		43.7 (M:43.7)	2	569.282	569.282	-0.0005	-0.93
gi|27806963	alpha-S2-casein precursor [Bos taurus]	129 - 140	K.RNAVPITPTLNR.E		40.9 (M:40.9)	3	451.265	451.265	0	-0.04
gi|159793209	alpha S1 casein, partial [Bos taurus]	129 - 147	K.EPMIGVNQELAYFYPELFR.Q		69.8 (M:69.8)	3	772.717	772.717	-0.0006	-0.78
gi|159793209	alpha S1 casein, partial [Bos taurus]	129 - 147	K.EPMIGVNQELAYFYPELFR.Q	Oxidation: 3	65.6 (M:65.6)	3	778.048	778.049	-0.001	-1.29
gi|159793209	alpha S1 casein, partial [Bos taurus]	129 - 147	K.EPMIGVNQELAYFYPELFR.Q	Deamidated: 7	46.1 (M:46.1)	2	1159.09	1159.06	0.0222	19.15
gi|91982959	immunoglobulin gamma 1 heavy chain constant region [Bos taurus]	129 - 154	K.DTLTISGTPEVTCVVVDVGHDDPEVK.F	Carbamidomethyl: 13	88.6 (M:88.6)	3	928.12	928.12	0.0003	0.37
gi|27806963	alpha-S2-casein precursor [Bos taurus]	130 - 140	R.NAVPITPTLNR.E		46.5 (M:46.5)	2	598.342	598.343	-0.001	-1.61
gi|509264634	immunoglobulin gamma heavy chain variable region, partial [Bos taurus]	133 - 143	K.VYPLTSCCGDK.S	Carbamidomethyl: 7, 8	38.6 (M:38.6)	2	650.293	650.289	0.0038	5.77
gi|513137422	Chain L, Crystal Structure Of Bovine Antibody Blv1h12 With Ultralong Cdr H3	134 - 153	K.ATLVCLISDFYPGSVTVVWK.A	Carbamidomethyl: 5	28.3 (M:28.3)	3	752.387	752.398	-0.0105	-13.89
gi|124056491	RecName: Full=Complement C3; Contains: RecName: Full=Complement C3 beta chain; Contains: RecName: Full=Complement C3 alpha chain; Contains: RecName: Full=C3a anaphylatoxin; Contains: RecName: Full=Acylation stimulating protein; Short=ASP; AltName: Full=C3adesArg; Contains: RecName: Full=Complement C3b alpha' chain; Contains: RecName: Full=Complement C3c alpha' chain fragment 1; Contains: RecName:…	136 - 147	K.TIYTPGSTVLYR.V		69.8 (M:69.8)	2	685.873	685.869	0.0032	4.66
gi|367460260	Chain A, Crystal Structure Of Bovine Serum Albumin	137 - 143	K.YLYEIAR.R		41.1 (M:41.1)	2	464.246	464.25	-0.0043	-9.19
gi|296476308	TPA: keratin, type I cytoskeletal 10 [Bos taurus]	138 - 144	R.LASYLDK.V		37.3 (M:37.3)	2	405.225	405.224	0.0011	2.65
gi|83406093	CSN2 protein [Bos taurus]	138 - 184	R.QSLTLTDVENLHLPLPLLQSWMHQPHQPLPPTVMFPPQSVLSLSQSK.V	Deamidated: 1, 10, 19, 24, 27	17.0 (M:17.0)	5	1063.56	1063.75	-0.1834	-172.47
gi|528952552	PREDICTED: osteopontin isoform X2 [Bos taurus]	139 - 147	R.GDSVAYGLK.S		49.4 (M:49.4)	2	455.241	455.237	0.0034	7.46
gi|195973860	alpha S1 casein [Bos taurus]	140 - 166	K.EGIHAQQKEPMIGVNQELAYFYPELFR.Q	Deamidated: 6, 15, 16	25.8 (M:25.8)	4	803.458	803.392	0.0667	83.06
gi|27806233	butyrophilin subfamily 1 member A1 precursor [Bos taurus]	141 - 153	K.VAALGSDPHISMK.V		51.4 (M:51.4)	3	442.566	442.568	-0.0013	-2.94
gi|27806233	butyrophilin subfamily 1 member A1 precursor [Bos taurus]	141 - 153	K.VAALGSDPHISMK.V	Oxidation: 12	55.8 (M:55.8)	3	447.901	447.899	0.0015	3.43
gi|2194088	Chain A, Bovine Beta-Lactoglobulin, Lattice X	142 - 148	K.ALPMHIR.L		43.9 (M:43.9)	2	419.24	419.242	-0.0022	-5.23
gi|2194088	Chain A, Bovine Beta-Lactoglobulin, Lattice X	142 - 148	K.ALPMHIR.L	Oxidation: 4	51.3 (M:51.3)	2	427.236	427.239	-0.0038	-8.89
gi|34538498	immunoglobulin heavy chain constant region [Bos taurus]	142 - 149	K.QISLSWFR.D		49.3 (M:49.3)	2	518.781	518.782	-0.0013	-2.49
gi|33413902	immunoglobulin mu heavy chain constant region [Bos taurus]	142 - 149	K.QISLSWFR.D		49.3 (M:49.3)	2	518.781	518.782	-0.0013	-2.49
gi|114326282	serotransferrin precursor [Bos taurus]	143 - 152	R.SAGWNIPMGK.L		55.9 (M:55.9)	2	530.767	530.766	0.001	1.87
gi|4063715	immunoglobulin IgA heavy chain constant region [Bos taurus]	143 - 157	K.SAEGASFTWNPTGGK.T	Deamidated: 10	36.9 (M:36.9)	2	755.856	755.844	0.0123	16.29
gi|528976940	PREDICTED: apolipoprotein A-IV isoform X3 [Bos taurus]	144 - 154	R.TQVDTQAQQLR.R		76.4 (M:76.4)	2	644.345	644.336	0.0086	13.4
gi|367460260	Chain A, Crystal Structure Of Bovine Serum Albumin	145 - 159	R.HPYFYAPELLYYANK.Y		64.5 (M:64.5)	3	630.317	630.314	0.0033	5.2
gi|3914346	RecName: Full=Polymeric immunoglobulin receptor; Short=PIgR; Short=Poly-Ig receptor; Contains: RecName: Full=Secretory component; Flags: Precursor	147 - 156	R.TVTINCPFTR.A	Carbamidomethyl: 6	46.1 (M:46.1)	2	604.812	604.808	0.0033	5.42
gi|195973860	alpha S1 casein [Bos taurus]	148 - 166	K.EPMIGVNQELAYFYPELFR.Q		69.8 (M:69.8)	3	772.717	772.717	-0.0006	-0.78
gi|195973860	alpha S1 casein [Bos taurus]	148 - 166	K.EPMIGVNQELAYFYPELFR.Q	Oxidation: 3	65.6 (M:65.6)	3	778.048	778.049	-0.001	-1.29
gi|195973860	alpha S1 casein [Bos taurus]	148 - 166	K.EPMIGVNQELAYFYPELFR.Q	Deamidated: 7	46.1 (M:46.1)	2	1159.09	1159.06	0.0222	19.15
gi|159793209	alpha S1 casein, partial [Bos taurus]	148 - 189	R.QFYQLDAYPSGAWYYVPLGTQYTDAPSFSDIPNPIGSENSEK.T	Gln->pyro-Glu: 1; Deamidated: 21	33.3 (M:33.3)	4	1175.83	1175.79	0.0371	31.59
gi|159793209	alpha S1 casein, partial [Bos taurus]	148 - 189	R.QFYQLDAYPSGAWYYVPLGTQYTDAPSFSDIPNPIGSENSEK.T		45.5 (M:45.5)	4	1179.83	1179.8	0.0276	23.4
gi|159793209	alpha S1 casein, partial [Bos taurus]	148 - 189	R.QFYQLDAYPSGAWYYVPLGTQYTDAPSFSDIPNPIGSENSEK.T	Deamidated: 21	52.0 (M:52.0)	4	1180.05	1180.04	0.0039	3.3
gi|2194088	Chain A, Bovine Beta-Lactoglobulin, Lattice X	149 - 162	R.LSFNPTQLEEQCHI.-	Carbamidomethyl: 12	90.7 (M:90.7)	2	858.403	858.407	-0.0035	-4.07
gi|528936696	PREDICTED: kininogen-2 isoform X2 [Bos taurus]	152 - 160	K.SPDLEPVLR.Y		45.4 (M:45.4)	2	513.286	513.285	0.0011	2.1
gi|157830374	Chain A, Structure Of Diferric Bovine Lactoferrin At 2.8 Angstroms Resolution	152 - 163	K.FFSASCVPCIDR.Q	Carbamidomethyl: 6, 9	67.1 (M:67.1)	2	729.826	729.829	-0.0026	-3.51
gi|27806907	clusterin preproprotein [Bos taurus]	153 - 161	R.IDSLMENDR.E		48.8 (M:48.8)	2	546.756	546.753	0.0025	4.53
gi|148356276	keratin, type II cytoskeletal 4 [Bos taurus]	153 - 164	K.LLNNKFASFIDK.V		22.7 (M:22.7)	2	705.35	705.393	-0.0429	-60.83
gi|33413902	immunoglobulin mu heavy chain constant region [Bos taurus]	154 - 174	R.IVSGISEGQVETVQSSPVTFR.A		103.1 (M:103.1)	3	740.726	740.722	0.0039	5.2
gi|34538498	immunoglobulin heavy chain constant region [Bos taurus]	154 - 174	R.IVSGISEGQVETVQSSPITFR.A		88.0 (M:88.0)	3	745.395	745.394	0.0018	2.37
gi|91982959	immunoglobulin gamma 1 heavy chain constant region [Bos taurus]	155 - 172	K.FSWFVDNVEVNTATTKPR.E		104.3 (M:104.3)	3	704.355	704.357	-0.0016	-2.31
gi|91982959	immunoglobulin gamma 1 heavy chain constant region [Bos taurus]	155 - 172	K.FSWFVDNVEVNTATTKPR.E	Deamidated: 7	89.4 (M:89.4)	3	704.684	704.685	-0.0011	-1.62
gi|34810091	Chain B, W314a-Beta1,4-Galactosyltransferase-I Complexed With Alpha-Lactalbumin In The Presence Of N-Acetylglucosamine, Udp And Manganese	156 - 163	R.HISVAMDK.F		46.0 (M:46.0)	2	450.735	450.734	0.0009	2.07
gi|114326282	serotransferrin precursor [Bos taurus]	156 - 166	K.ELPDPQESIQR.A		55.3 (M:55.3)	2	656.336	656.331	0.0051	7.76
gi|148356276	keratin, type II cytoskeletal 4 [Bos taurus]	158 - 164	K.FASFIDK.V		26.4 (M:26.4)	2	414.219	414.219	0.0008	1.86
gi|4063715	immunoglobulin IgA heavy chain constant region [Bos taurus]	158 - 166	K.TAVQGSPKR.D		17.6 (M:17.6)	2	472.282	472.27	0.0122	25.73
gi|157830374	Chain A, Structure Of Diferric Bovine Lactoferrin At 2.8 Angstroms Resolution	164 - 174	R.QAYPNLCQLCK.G	Carbamidomethyl: 7, 10	61.7 (M:61.7)	2	697.833	697.831	0.0017	2.48
gi|49258394	Chain A, Crystal Structure Of A 40 Kda Signalling Protein (Spc-40) Secreted During Involution	167 - 175	R.GYDIAQISR.H		45.3 (M:45.3)	2	511.768	511.767	0.0014	2.8
gi|195973860	alpha S1 casein [Bos taurus]	167 - 208	R.QFYQLDAYPSGAWYYVPLGTQYTDAPSFSDIPNPIGSENSGK.T	Deamidated: 21	52.2 (M:52.2)	4	1162.04	1162.04	0.0041	3.49
gi|408928	lactoferrin [Bos taurus]	171 - 182	K.FFSASCVPCIDR.Q	Carbamidomethyl: 6, 9	67.1 (M:67.1)	2	729.826	729.829	-0.0026	-3.51
gi|31340900	serpin A3-1 precursor [Bos taurus]	172 - 179	R.SLINDYVK.N		49.8 (M:49.8)	2	476.258	476.261	-0.0031	-6.6
gi|535509	alpha1-antichymotrypsin isoform pHHK12, partial [Bos taurus]	175 - 181	K.LINEYVK.N		22.2 (M:22.2)	2	439.752	439.753	-0.0012	-2.82
gi|27806963	alpha-S2-casein precursor [Bos taurus]	176 - 180	R.LNFLK.K		19.7 (M:19.7)	1	634.386	634.392	-0.0065	-10.2
gi|513137422	Chain L, Crystal Structure Of Bovine Antibody Blv1h12 With Ultralong Cdr H3	176 - 190	K.YAASSYLSLTSSDWK.S		117.6 (M:117.6)	2	839.901	839.902	-0.0007	-0.84
gi|225825	beta casein	177 - 183	K.AVPYPQR.D		32.0 (M:32.0)	2	415.729	415.73	-0.0007	-1.79
gi|27806941	alpha-1-antiproteinase precursor [Bos taurus]	179 - 185	K.INDYVEK.G		19.3 (M:19.3)	2	440.722	440.724	-0.0026	-5.94
gi|296487899	TPA: keratin, type II cytoskeletal 5 [Bos taurus]	180 - 186	K.FASFIDK.V		26.4 (M:26.4)	2	414.219	414.219	0.0008	1.86
gi|89611	Ig gamma-2 chain C region (clone 32.2) - bovine (fragment)	180 - 195	R.VVSALPIQHQDWTGGK.E		61.0 (M:61.0)	3	579.31	579.309	0.0008	1.43
gi|27806233	butyrophilin subfamily 1 member A1 precursor [Bos taurus]	182 - 192	R.GEEFPSMSESR.N		41.6 (M:41.6)	2	628.274	628.267	0.0079	12.62
gi|408928	lactoferrin [Bos taurus]	183 - 193	R.QAYPNLCQLCK.G	Carbamidomethyl: 7, 10	61.7 (M:61.7)	2	697.833	697.831	0.0017	2.48
gi|225825	beta casein	184 - 202	R.DMPIQAFLLYQEPVLGPVR.G		68.3 (M:68.3)	3	729.392	729.394	-0.0024	-3.29
gi|225825	beta casein	184 - 202	R.DMPIQAFLLYQEPVLGPVR.G	Oxidation: 2	76.9 (M:76.9)	3	734.726	734.726	0.0007	0.92
gi|225825	beta casein	184 - 209	R.DMPIQAFLLYQEPVLGPVRGPFPIIV.-		19.2 (M:19.2)	3	970.54	970.538	0.0017	1.8
gi|157830374	Chain A, Structure Of Diferric Bovine Lactoferrin At 2.8 Angstroms Resolution	187 - 197	R.EPYFGYSGAFK.C		64.0 (M:64.0)	2	633.295	633.295	-0.0008	-1.2
gi|91982959	immunoglobulin gamma 1 heavy chain constant region [Bos taurus]	188 - 197	R.IQHQDWTGGK.E		58.6 (M:58.6)	2	585.289	585.288	0.0004	0.69
gi|27806963	alpha-S2-casein precursor [Bos taurus]	189 - 196	K.FALPQYLK.T		41.6 (M:41.6)	2	490.284	490.284	0	0.01
gi|159793209	alpha S1 casein, partial [Bos taurus]	190 - 195	K.TTMPLW.-		30.0 (M:30.0)	1	748.366	748.37	-0.0039	-5.15
gi|159793209	alpha S1 casein, partial [Bos taurus]	190 - 195	K.TTMPLW.-	Oxidation: 3	36.4 (M:36.4)	1	764.362	764.365	-0.0027	-3.5
gi|83406093	CSN2 protein [Bos taurus]	192 - 198	K.AVPYPQR.D		32.0 (M:32.0)	2	415.729	415.73	-0.0007	-1.79
gi|27806233	butyrophilin subfamily 1 member A1 precursor [Bos taurus]	193 - 203	R.NPDEEGLFTVR.A		68.1 (M:68.1)	2	638.813	638.812	0.0013	1.96
[truncated: 255 more rows]

## Sheet: Skim d8
Accession	Protein	Range	Sequence	Modifications	Scores	z	m/z meas.	m/z calc.	Δ m/z [Da]	Δ m/z [ppm]
[truncated: 740 more rows]

## Sheet: Summary Whey d0
Accession	Protein	MW [kDa]	pI	Scores	#Peptides	SC [%]	EmPAI
[truncated: 64 more rows]

[truncated: 6 more sheets: Summary Whey d3, Summary Whey d8, Summary Skim d0, Summary Skim d3, Summary Skim d8, Fold changes]
