# Supplementary material for: Proteomics data in support of the quantification of the changes of bovine milk proteins during mammary gland involution
Source: Data Brief. 2016 May 13;8:52–5. doi: 10.1016/j.dib.2016.05.013 (PMC4885146; doi:10.1016/j.dib.2016.05.013)
Supplement: Supplementary file 4 — Supplementary material [file mmc3.xlsx]

## Sheet: DML raw data
					Number of unique peptides						Heavy/light ratio between conditions						Heavy/light ratio between conditions 2log						Sequence coverage						iBAQ
UniProt. Acc. no.	Protein name	Gene name	Biological function	Subcellular location	Skim D3/D03	Skim D08/D03	Skim D8/D03	Whey D3/D03	Whey D08/D03	Whey D8/D03	Skim D08/D03	Skim D3/D03	Skim D8/D08	Whey D08/D03	Whey D3/D03	Whey D8/D08	Skim D08/D03	Skim D3/D03	Skim D8/D08	Whey D08/D03	Whey D3/D03	Whey D8/D08	Skim D3/D03	Skim D08/D03	Skim D8/D03	Whey D3/D03	Whey D08/D03	Whey D8/D03	Skim D03	Skim D08	Skim D03	Skim D3	Skim D03	Skim D8	Whey D03	Whey D08	Whey D03	Whey D3	Whey D03	Whey D8
P62261	14-3-3 protein epsilon	YWHAE	Signal transduction	Cytoplasm	0	0	0	0	0	1													0	0	0	0	0	8.2	0	0	0	0	0	0	0	0	0	0	6345.3	33029
A8YXY3	15 kDa selenoprotein	SEP15	Structural	ER	1	1	1	3	3	1				0.63558	2.30905					-0.653854	1.2073		7.4	7.4	7.4	17.9	17.9	7.4	533680	228510	266710	0	364180	217120	266870	267500	159590	274530	0	0
Q3ZBZ1	45 kDa calcium-binding protein	SDF4	Other/unknown	Golgi apparatus	1	1	2	2	2	3				1.25058	2.10709	0.42579				0.322599	1.07525	-1.23179	3.7	3.7	8.2	8.2	8.2	10.7	297030	202700	328190	0	339500	632040	289770	571010	279850	532790	426590	318990
Q0VCX2	78 kDa glucose-regulated protein	HSPA5	Metabolism	ER	0	0	1	5	4	4				0.903306	1.74581	4.18809				-0.146713	0.803896	2.06629	0	0	1.8	10.8	8.7	7	0	0	0	0	17312	32651	47122	70854	40835	64949	44472	63978
P68138	Actin, alpha skeletal muscle	ACTA1	Structural	Cytoplasm	0	0	1	0	0	0													5	7.4	16.7	14.9	12.7	12.2	0	0	0	0	21821	272080	0	0	0	0	0	0
P60712	Actin, cytoplasmic 1	ACTB	Structural	Cytoplasm	4	3	8	8	7	7	1.02608		20.4917	1.02516	1.16536	8.47565	0.0371446		4.35697	0.0358435	0.220774	3.08332	13.3	12.3	32.8	25.9	23.7	23.2	622890	435030	914340	0	1400800	15623000	366440	602310	363720	332100	315320	5711600
Q28133	Allergen Bos d 2		Transport	secreted	0	0	0	4	4	1				0.738603	1.91347					-0.437129	0.936189		4.7	0	0	36.6	36.6	12.2	0	0	0	0	0	0	357460	527820	443660	664070	64701	20198
Q3SZR3	Alpha-1-acid glycoprotein	ORM1	Acute phase	secreted	6	2	6	7	7	6	3.30996		6.67003	2.73682	1.53488	0.977649	1.72682		2.73769	1.4525	0.618123	-0.032612	32.2	16.8	32.2	36.1	36.1	32.2	1552500	3531400	812130	10966	2029600	15624000	1705700	9243300	2823900	3645500	1203700	5061200
P34955	Alpha-1-antiproteinase	SERPINA1	Acute phase	secreted	5	2	7	13	11	10	2.36787		6.06731	2.0244	1.91106	0.963049	1.24359		2.60106	1.0175	0.934375	-0.0543186	14.9	6.2	16.6	30.3	24.3	22.6	918190	1457500	544600	7610.3	993650	4470700	1899800	7934500	2076300	3752000	2084300	6829300
Q2KJF1	Alpha-1B-glycoprotein	A1BG	Other/unknown	secreted	3	0	4	6	5	6	1.55327		10.4927	2.23231	1.94296	1.64986	0.63531		3.39132	1.15854	0.958255	0.722341	8.3	0	13.3	17.7	14.9	17.7	115540	207080	0	0	296070	1810000	386560	1273700	369360	559220	326610	784740
P28800	Alpha-2-antiplasmin	SERPINF2	Other/unknown	secreted	0	0	0	5	2	5				2.32045	1.74084	3.09662				1.21441	0.799785	1.63069	0	0	0	11.8	5.1	11.8	0	0	0	0	0	0	69936	285430	39755	50002	87597	480680
P12763	Alpha-2-HS-glycoprotein	AHSG	Host defense	secreted	5	2	5	6	7	5	1.64456	0.677522	6.66421	2.56552	1.67176	1.16819	0.717701	-0.561661	2.73643	1.35925	0.741367	0.224269	20.6	10	20.6	18.7	20.9	15.9	912750	1351500	500030	16745	1024900	5019800	1364900	5616800	1675800	2382700	905430	3658800
Q7SIH1	Alpha-2-macroglobulin	A2M	Other/unknown	secreted	2	0	5	11	9	14	1.49873		10.0023	2.28228	1.75751	2.64798	0.583737		3.32225	1.19048	0.813533	1.40489	1.5	0	4.3	9.4	7.3	11.7	12183	22372	0	0	27625	229380	53351	164550	49494	69177	72495	360900
P00711	Alpha-lactalbumin	LALBA	Major milk protein	secreted	14	12	14	14	15	13	0.360429	1.68075	1.05133	0.36837	2.00595	0.129395	-1.47221	0.749103	0.0722222	-1.44077	1.00429	-2.95014	51.4	72.5	75.4	78.2	81	78.2	1228900000	294920000	1375900000	29117000	1896500000	260750000	749600000	472440000	742870000	1280000000	597140000	53704000
P02662	Alpha-S1-casein	CSN1S1	Major milk protein	secreted	17	17	17	13	16	13	0.571351	2.32486	2.47845	1.12344	1.72113	5.00381	-0.807551	1.21714	1.30944	0.167923	0.783353	2.32303	65.9	75.7	85.5	60.3	65.9	56.1	2154400000	1090600000	2318800000	160510000	1617800000	757210000	174960000	242670000	290840000	335420000	107150000	464680000
P02663	Alpha-S2-casein	CSN1S2	Major milk protein	secreted	19	16	17	14	14	11	0.625645	2.0413	2.35611	1.29622	1.48137	4.72795	-0.676585	1.02949	1.2364	0.37431	0.566936	2.24121	63.1	52.7	63.1	58.6	58.6	44.6	690960000	296710000	766060000	20949000	748920000	157270000	26511000	59639000	33515000	41940000	31411000	161860000
P10152	RNAse5/Angiogenin	ANG1	Host defense	secreted	5	3	5	4	1	4	0.579323	4.13989	1.43468	1.02248		1.26526	-0.787559	2.04959	0.520729	0.0320758		0.339437	29.7	21.6	29.7	31.1	8.1	29.1	9518000	3448600	12042000	655430	14102000	5795300	1219500	1851600	264470	59298	822230	1404900
F1MSZ6	Antithrombin-III	SERPINC1	Other/unknown	secreted	2	1	3	7	7	10	2.30389		5.67564	2.11411	1.48993	2.06368	1.20407		2.50478	1.08005	0.575248	1.04522	4.7	2.4	6.9	19.8	17.8	26.2	65736	173650	82965	0	74777	476560	220910	739290	305960	383770	254910	887150
P15497	Apolipoprotein A-I	APOA1	Host defense	secreted	8	2	12	8	4	8	1.90085	1.38259	7.58621	4.55562	1.15189	3.08851	0.926646	0.467373	2.92338	2.18765	0.204009	1.62691	34.7	9.4	47.5	27.9	14	30.6	1066800	1399400	481400	24056	1821500	10602000	217720	1561900	170820	121190	276750	9582700
Q32PJ2	Apolipoprotein A-IV	APOA4	Host defense	secreted	4	3	8	11	7	13	1.58613		4.32668	1.87882	0.966575	2.74448	0.665516		2.11326	0.909829	-0.0490468	1.45653	12.6	8.9	27.6	35.5	20.5	33.7	311690	406970	325350	14363	586190	1747500	349810	1065000	390940	327130	417210	1525200
Q03247	Apolipoprotein E	APOE	Host defense	secreted	4	3	4	4	4	6	1.09052		19.9609	0.884655	1.78492	3.65846	0.12501		4.3191	-0.176814	0.835859	1.87124	15.5	13.6	15.5	15.5	11.1	21.8	650120	630530	497020	10434	570170	3478300	510230	981520	562400	876030	631080	3554200
Q4GZT4	ATP-binding cassette sub-family G member 2	ABCG2	Transport	cell membrane	2	1	2	0	0	1	0.558806		3.33599				-0.83958		1.73811				3.3	1.5	3.3	0	0	1.5	468790	215630	343360	6172.6	244480	139520	0	0	0	0	1650.4	17129
P08037	Beta-1,4-galactosyltransferase 1	B4GALT1	Signal transduction	cell membrane	4	2	4	5	5	5	0.846319		3.33399	0.55274	1.4205	2.14029	-0.240727		1.73725	-0.855328	0.506397	1.09781	11.4	4.5	11.4	12.2	17.2	12.2	2469800	1464300	2552500	10294	1560700	2154700	1475000	1451100	1378900	2091600	1175400	2054900
P17690	Beta-2-glycoprotein 1	APOH	Other/unknown	secreted	2	2	2	5	5	3	1.38652	0.315429	3.15166	1.2315	1.34036	0.697831	0.471466	-1.66461	1.65611	0.300412	0.422617	-0.519051	5.2	5.2	5.2	17.4	17.4	10.4	622830	497000	698160	34694	466980	804850	582670	1032800	673730	669080	588430	730150
P01888	Beta-2-microglobulin	B2M	Host defense	secreted	3	2	5	5	3	4	1.3726		5.10603	1.62343	0.898037	5.9905	0.456907		2.3522	0.699048	-0.155152	2.58268	16.9	10.2	55.9	25.4	18.6	18.6	13843000	11198000	13795000	235940	15013000	25940000	7691300	20044000	8451400	7800800	7416900	23753000
P02666	Beta-casein	CSN2	Major milk protein	secreted	7	6	8	8	7	7	0.768267	2.44631	2.10096	0.62293	1.6357	3.00117	-0.380319	1.29061	1.07105	-0.682857	0.709904	1.58553	30.4	26.8	30.4	30.4	30.4	30.4	1217300000	512070000	1514500000	40103000	825320000	291490000	166570000	203830000	205320000	248110000	147570000	445240000
P02754	Beta-lactoglobulin	LGB	Major milk protein	secreted	2	1	2	2	2	2	0.411284	88.9736	7.69262	0.518036	9.14883	1.0285	-1.28179	6.47531	2.94347	-0.948875	3.19359	0.0405412	80.3	80.3	80.3	68.5	80.3	80.3	24919000	3554200	15202000	7910800	36066000	57170000	4917200	4647000	5605800	47923000	5002800	2168200
P21809	Biglycan	BGN	Structural	secreted	1	0	2	2	1	2				0.689028		13.8758				-0.537366		3.7945	3	0	5.7	5.7	2.7	8.4	202760	83876	0	0	82330	1757600	92318	115460	39883	61296	63972	716940
P39873	Brain ribonuclease	BRN	Other/unknown	secreted	0	0	0	0	0	1													7.8	0	7.8	7.8	7.8	13.2	0	0	0	0	0	0	0	0	0	0	0	259740
P18892	Butyrophilin subfamily 1 member A1	BTN1A1	Transport	membrane	18	12	13	11	10	13	0.771082	0.796465	2.37887	0.839846	1.58517	2.6048	-0.375043	-0.328316	1.25028	-0.251803	0.664641	1.38117	39.9	27.8	28.7	24.5	24.7	27.2	11256000	4857200	9348700	163020	7871300	5543400	1117100	1500900	1405000	1840100	1079100	2577200
Q28065	C4b-binding protein alpha chain	C4BPA	Host defense	secreted	0	0	1	1	1	2				1.09126		4.67437				0.125998		2.22477	0	0	1.8	2.8	2.8	5.9	0	0	0	0	0	0	23432	40621	23004	20187	30345	71350
P22226	Cathelicidin-1	CATHL1	Host defense	secreted	0	0	8	3	1	7				2.9829		10.9219				1.57672		3.44915	0	0	62.6	28.4	7.1	58.7	0	0	0	0	252150	24569000	95491	539390	34456	52134	207490	22951000
P19660	Cathelicidin-2	CATHL2	Host defense	secreted	0	0	3	0	0	3													0	0	24.4	0	0	19.9	0	0	0	0	38194	5076700	0	0	0	0	205710	2331900
P33046	Cathelicidin-4	CATHL4	Host defense	secreted	0	0	2	0	0	2													0	0	19.4	0	0	20.8	0	0	0	0	2055.2	1958600	0	0	0	0	35532	3426200
P54228	Cathelicidin-6	CATHL6	Host defense	secreted	0	0	3	0	0	3													0	0	20.3	0	0	27.2	0	0	0	0	4806.5	1020300	0	0	0	0	0	740140
P56425	Cathelicidin-7	CATHL7	Host defense	secreted	0	0	1	0	0	0													0	0	15.8	0	0	0	0	0	0	0	34538	1085500	0	0	0	0	0	0
P07688	Cathepsin B	CTSB	Host defense	Lysosome	1	0	2	1	0	2													5.4	0	8.4	3.3	0	8.7	84253	119050	0	0	94779	785950	4906.3	28025	0	0	22361	243140
P25975	Cathepsin L1	CTSL1	Host defense	Lysosome	1	0	2	4	1	3				4.67041		1.11275				2.22355		0.154131	3.6	0	7.5	16.2	3.9	11.7	27274	108960	0	0	65683	144320	46942	500620	39811	41271	74207	125890
P05689	Cathepsin Z	CTSZ	Host defense	Lysosome	0	0	0	3	2	2				1.10906	2.07696	2.49364				0.149333	1.05447	1.31825	0	0	0	13.5	8.9	7.9	0	0	0	0	0	0	162250	299050	107220	172000	163800	314870
Q32PA1	CD59	CD59	Host defense	membrane	1	1	1	2	2	2				1.48633	1.44738	1.92741				0.571758	0.533441	0.946665	9.1	9.1	9.1	20.7	16.5	16.5	473800	212340	408090	0	299390	557680	545380	1171500	1453300	1690800	1595400	7860500
F1N514	CD5L protein	CD5L	Other/unknown	membrane	1	0	4	9	11	6				1.14935	2.19637	3.25977				0.200815	1.13512	1.70477	2.4	0	11.9	27.6	29.8	16.6	2333.6	2554.1	0	0	142370	329420	395890	931770	660150	1110700	263040	737830
P30932	CD9 antigen	CD9	Transport	membrane	3	0	3	2	0	2	1.36362		2.57116	4.88966		2.72244	0.447441		1.36242	2.28973		1.4449	10.2	0	10.2	9.3	0	4.4	3324600	3451900	0	0	3225500	6188300	85621	766150	0	0	123770	1423000
F1MX50	Cellular repressor of E1A-stimulated genes 1	CREG1	Other/unknown	unknow	2	0	2	2	2	2	0.707576		2.90279	1.07891	1.31564	0.871562	-0.499043		1.53744	0.109572	0.395765	-0.198324	12.2	0	12.2	12.2	12.2	12.2	1634000	1241500	0	0	1666600	1035900	481930	908080	682770	839880	602530	490490
F1N076	Ceruloplasmin	CP	Acute phase	secreted	0	0	3	4	2	5				2.04312	1.49251	4.52646				1.03077	0.577744	2.17838	0	0	4.6	4.3	2.3	5.8	0	0	0	0	28704	269660	42514	106210	17203	19843	31705	183520
P30922	Chitinase-3-like 1	CHI3L1	Host defense	secreted	2	1	5	7	2	8	4.05876		14.4604	2.18123	0.586654	5.23987	2.02104		3.85404	1.12514	-0.769417	2.38953	5.9	3.6	20.5	20.5	6.4	28.9	136880	422830	62033	0	163850	3672300	285440	1022100	101400	34530	295490	6494600
P17697	Clusterin	CLU	Transport	Cytoplasm	12	1	12	13	13	14	4.37226		12.9802	4.82235	2.17633	2.56395	2.12838		3.69824	2.26974	1.1219	1.35837	32.1	2.7	34.6	24.6	26.7	36.4	2062600	6992700	489970	22743	2299400	76607000	1757500	17254000	2459400	5266700	1629200	47259000
Q0VCX1	Complement C1s subcomponent	C1S	Host defense	secreted	0	0	0	1	1	2													0	0	0	2.3	2.3	4.2	0	0	0	0	0	0	7343.2	33973	7914.2	8684.4	17772	84393
Q0V7N2	Complement C2	C2	Host defense	secreted	0	0	1	1	1	2					2.08225						1.05814		0	0	3.4	3.4	3.4	4.4	0	0	0	0	309720	2530900	245630	9640	327870	591090	284670	261920
Q2UVX4	Complement C3	C3	Host defense	secreted	64	29	74	69	73	76	2.29933	0.693719	7.65447	2.05391	1.41716	2.11758	1.20121	-0.527577	2.9363	1.03837	0.503007	1.08242	42.4	22.8	50.9	42.6	44.1	46.2	4885000	8871500	3115000	347180	5250500	39459000	3999200	13795000	4724400	5957700	4315200	27559000
F1MY85	Complement C5a anaphylatoxin	C5	Host defense	secreted	0	0	0	1	0	2													0	0	0	1	0	1.8	0	0	0	0	0	0	1195.2	1379.5	0	0	4776	5529.7
E1BH06	Complement component 4	LOC617696	Host defense	secreted	2	0	3	5	4	7	1.08504		14.6918	1.39303	1.02178	3.85166	0.117746		3.87694	0.478225	0.0310796	1.94548	1.1	0	2	3.3	2.2	4.9	25640	28425	0	0	29748	148630	30075	66946	32018	22720	48838	168010
Q29RU4	Complement component C6	C6	Host defense	secreted	0	0	1	1	0	2													0	0	2.8	1.2	0	4	0	0	0	0	229880	761950	2281	5453.9	0	0	406780	97648
Q29RQ1	Complement component C7	C7	Host defense	secreted	2	1	5	8	8	6	0.520283		3.73556	0.653006	0.886625	0.877403	-0.942632		1.90133	-0.614833	-0.173604	-0.188689	2.4	1.3	6.5	10.9	10.6	7.6	81960	37945	52699	0	175810	100430	294750	264540	291700	236420	289270	90166
Q3MHN2	Complement component C9	c9	Host defense	secreted	2	0	3	7	7	5	1.47803		6.34266	1.49601	1.37807	1.16901	0.56368		2.66509	0.581124	0.46265	0.225288	3.8	0	6.6	13.1	12.6	8.9	57900	106710	0	0	161120	586530	241980	580360	281350	290650	213080	414310
P81187	Complement factor B	CFB	Host defense	secreted	3	1	5	8	5	9	2.24288		8.1008	2.49296	1.48304	2.02038	1.16535		3.01806	1.31786	0.568558	1.01463	5.7	1.7	8.3	12.4	8	10.8	55395	124880	29332	0	149620	1197100	204060	725950	148490	230870	166250	987920
Q3T0A3	Complement factor D	CFD	Host defense	secreted	0	0	0	2	1	2				1.85826		3.70515				0.893954		1.88953	0	0	0	10	3.9	10	0	0	0	0	0	0	45776	120140	4443.6	6788.2	39513	142830
Q28085	Complement factor H	CFH	Host defense	secreted	1	0	0	6	5	7				0.708371	0.75141	3.99381				-0.497423	-0.412328	1.99777	0.6	0	0	7	4.9	7.2	13674	9145.2	0	0	0	0	50807	58184	65495	35624	78940	148690
F1N4M7	Complement factor I	CFI	Host defense	membrane	1	2	2	5	4	4				1.28682	1.28216	3.1489				0.363805	0.358573	1.65485	1.8	2.8	4.7	9.1	6.6	6.6	34540	39654	33199	9730	43681	275620	123780	296960	150190	121560	130450	383930
A4IFS7	CTSL1 protein	CTSL1	Structural	unknow	0	0	0	1	2	0					1.60668						0.684086		0	0	0	5.7	9.6	0	0	0	0	0	0	0	37520	58849	164410	205190	0	0
F6R3I5	CRISP3	CRISP3	Host defense	secreted	6	5	6	6	6	6	0.746784	1.09801	4.13053	1.15746	1.02838	2.28597	-0.421237	0.134893	2.04633	0.210964	0.0403737	1.19281	30.6	27.7	30.6	34.3	34.3	34.3	19351000	13671000	18127000	237930	19280000	24757000	5308400	11218000	6107700	5451400	4309400	19284000
A6QLZ7	CRISP LD2	CRISPLD2	Signal transduction	secreted	3	0	2	0	0	1	0.392433		5.04414				-1.34948		2.33461				6.9	0	4.6	0	0	2	304860	127190	0	0	217980	166840	0	0	0	0	0	27746
Q27968	DNAJ C3	DNAJC3	Host defense	ER	3	2	2	3	2	3	1.7039		5.06507	1.43	1.14111	4.08283	0.768838		2.34058	0.516015	0.190435	2.02957	5.8	4	6	6.7	7.1	7.5	140410	174110	377250	7202.5	224760	748710	48879	85857	52376	46543	116160	542800
G3N1C8	Dynein heavy chain 1		Other/unknown	unknow	1	0	0	0	2	1					1.45231						0.538354		0.3	0	0	0	0.4	0.2	7789.7	9365	0	0	0	0	0	0	5222.2	7468.5	2742.3	30553
O18738	Dystroglycan	DAG1	Structural	secreted	2	0	1	4	3	2	1.41664			1.58047	2.13915	1.13462	0.502476			0.660352	1.09704	0.182204	2.5	0	1.6	5.5	3.7	2.1	81026	117140	0	0	17043	28121	160980	293830	105030	197370	80743	137850
P79345	Epididymal secretory protein E1	NPC2	Transport	secreted	3	3	3	5	4	3	0.727446	1.24062	2.79531	0.638577	1.88798	0.520437	-0.459087	0.311058	1.48301	-0.647068	0.916845	-0.942205	24.8	24.8	24.8	31.5	29.5	24.8	9482000	3561800	11216000	304190	8709800	5742000	6975500	8460300	6079900	11077000	6991300	3961600
P31976	Ezrin	EZR	Structural	cell membrane	1	1	2	0	0	0													1.4	1.4	2.8	0	0	0	60562	24900	42935	0	100530	184750	0	0	0	0	0	0
P50448	Factor XIIa inhibitor		Other/unknown	secreted	6	2	6	5	4	5	0.919654		3.22823	0.94227	1.2217	0.675357	-0.120837		1.69074	-0.0857883	0.288888	-0.566277	15	5.6	16.7	14.7	9.6	11.5	1948500	1257700	651370	12018	2472500	2893200	901160	1495100	1246700	1352300	917320	729930
Q71SP7	Fatty acid synthase	FASN	Metabolism	Cytoplasm	2	2	0	0	0	0													1	0.8	0	0	0	0	9833.1	2338.2	18717	0	0	0	0	0	0	0	0	0
P10790	Fatty acid-binding protein, heart	FABP3	Transport	mitochondrion	7	4	8	5	6	7	0.736841	0.898854	1.68926	0.598452	1.9803	0.919395	-0.440574	-0.153841	0.756396	-0.740693	0.985723	-0.121243	51.1	33.8	58.6	39.8	48.9	42.1	12665000	6816600	10288000	319000	14825000	9346200	2074100	2167100	3653900	7761300	4811800	4694400
P02672	Fibrinogen alpha chain	FGA	Acute phase	secreted	3	1	8	9	12	12	1.15137		15.2903	0.949553	1.17776	4.79394	0.203357		3.93455	-0.0746793	0.236051	2.26121	6.5	1.8	15.4	18.7	25	21.3	97695	89857	25752	0	222080	1472000	190390	274980	296580	265290	265280	1337700
P02676	Fibrinogen beta chain	FGB	Acute phase	secreted	3	2	12	9	10	18	0.951225		17.8761	0.948816	1.24061	6.45574	-0.0721422		4.15996	-0.0758004	0.311052	2.69058	6.7	5.9	29.7	24.6	27.1	39	5648900	3173000	5261900	32936	4489900	5022500	356610	478380	297040	290720	371000	3921800
P12799	Fibrinogen gamma-B chain	FGG	Acute phase	secreted	5	3	11	8	8	9	0.926348		10.1419	0.812601	1.00754	3.31901	-0.110373		3.34225	-0.29938	0.0108418	1.73075	14.7	7	30.5	21.7	21.7	26.2	655120	528310	440640	79385	970290	3525800	688430	813890	868420	824330	852200	2470100
Q9MZ06	Fibroblast growth factor-binding protein 1	FGFBP1	Transport	cell membrane	5	1	6	7	8	7	2.10648		2.17625	1.8294	1.06741	1.46544	1.07483		1.12184	0.871374	0.0941134	0.551332	23.5	4.3	32.1	30.3	27.8	26.9	2394800	4457600	1242400	32550	3260100	6523000	5540500	15378000	5717300	5155800	4051200	15923000
P07589	Fibronectin	FN1	Acute phase	secreted	3	0	3	11	8	12	1.28116		9.543	2.04091	1.02532	1.73454	0.357446		3.25444	1.02921	0.0360724	0.794552	1.9	0	1.7	6.2	5.4	6.8	17376	27098	0	0	491220	154580	79450	268240	63657	54745	86537	262750
P02702	Folate receptor alpha	FOLR1	Transport	unknow	6	2	5	5	5	6	0.857274		3.63783	1.00533	1.86939	0.882318	-0.222172		1.86308	0.00767393	0.902567	-0.180629	27	11.6	26.6	21.6	27	27	1794700	915910	506860	20994	1459500	1390700	794590	1268200	936390	1655800	1149400	909290
G3N2D8	Gamma-glutamyltranspeptidase	GGT1	Host defense	membrane	2	1	3	2	1	3	0.707317		3.25669	2.31686		4.05853	-0.499571		1.70341	1.21217		2.02096	3.5	2.1	5.3	3.3	1.4	5.8	215020	111560	127830	52781	266240	195870	19825	55519	12604	14231	54706	125930
Q3SX14	Gelsolin	GSN	Host defense	Cytoplasm	6	1	4	11	8	9	1.40827		9.24724	1.75795	1.29876	1.61499	0.493929		3.20902	0.813894	0.377138	0.69153	9.3	1.2	7.7	16.6	14	14.3	302140	354820	11595	2483.5	255330	1297800	358530	1092600	289830	332380	350170	1184800
F1N726	Glycoprotein 2	GP2	Host defense	secreted	9	6	8	10	10	10	0.830344	0.402199	3.80454	1.32545	1.59663	0.434834	-0.26822	-1.31402	1.92772	0.406479	0.675034	-1.20146	17.2	13.9	15.9	20.6	21	20.4	2136600	1543200	1092500	38638	1817000	1646300	1107900	2119200	1316900	1832500	1205300	722900
P80195	Glycosylation-dependent cell adhesion molecule 1	GLYCAM1	Host defense	membrane	9	6	9	13	11	9	0.572515	0.569183	0.890087	1.15073	1.30969	1.13845	-0.804615	-0.813035	-0.167981	0.20255	0.38923	0.187074	45.8	39.9	41.8	51.6	45.8	41.2	74782000	29833000	50125000	288950	75370000	28277000	13887000	44228000	18572000	30314000	13961000	18660000
E1BDY3	Golgi apparatus protein 1	GLG1	Other/unknown	Golgi apparatus	0	0	0	1	2	1					1.76488						0.819573		0	0	0	1.1	2	1.1	0	0	0	0	0	0	8121	12555	10374	16038	5389.5	4350.6
E1BHY6	Granulin	GRN	Other/unknown	secreted	1	3	0	3	0	1				2.58884						1.37231			2	8.2	0	7.3	0	3.6	169040	65852	569030	17128	0	0	44899	195110	0	0	6855.5	50319
E1B9H5	Growth factor beta receptor type 3	TGFBR3	Signal transduction	secreted	0	0	2	0	0	0													0	0	3.2	0	0	0	0	0	0	0	14465	136960	0	0	0	0	0	0
Q2TBU0	Haptoglobin	HP	Acute phase	secreted	1	0	2	4	1	7				3.06892		5.7773				1.61773		2.5304	3.5	0	5.7	12.7	3.5	23.4	21549	127330	0	0	33639	1118000	110710	266180	20223	11796	70581	2523700
Q3SZV7	Hemopexin	HPX	Transport	secreted	2	0	2	3	4	6	1.05316			2.13366	1.28001	3.24374	0.074729			1.09333	0.356155	1.69766	7.4	0	9.8	9.8	11.3	15.9	82595	111870	0	0	56722	960480	254030	848320	251170	240870	219440	1481700
E1BGX8	HHIP-like protein 2	HHIPL2	Metabolism	unknow	1	1	2	0	0	0													2.9	2.9	3.9	0	0	0	112550	24309	100610	9439.8	257130	77867	0	0	0	0	0	0
P62808	Histone H2B type 1		Structural	nucleus	0	0	2	1	0	2													0	0	14.8	6.7	0	13.3	0	0	0	0	44978	1077800	80851	97205	0	0	260240	1337900
P62803	Histone H4	H4.1	Structural	nucleus	0	0	0	1	1	2													0	0	0	9.6	11.5	21.2	0	0	0	0	0	0	76511	102550	178370	54936	156070	2273500
Q3SYR8	Immunoglobulin J chain	IGJ	Host defense	secreted	3	1	3	2	3	3	1.13411		4.47522	1.2811	1.80479	0.508756	0.181555		2.16196	0.357382	0.851834	-0.974955	23.6	5.1	21	14.6	23.6	23.6	6258300	5953900	5512500	214780	4860700	12897000	4722600	12888000	5853900	9490800	5273000	7507900
F1MZ96	Immunoglobulin kappa	IGK	Host defense	secreted	7	2	9	7	8	8	1.21231	1.35031	7.19866	1.45102	2.60413	2.44099	0.277758	0.433286	2.84773	0.537069	1.3808	1.28746	27.9	10.8	42.9	24.2	24.2	40	4385800	6113300	6376200	184100	5677500	26501000	5562500	11497000	7718100	14987000	3353000	8076000
F1MLW8	Immunoglobulin light chain, lambda	LOC100847119	Host defense	unknow	3	3	3	4	4	4	1.30565	0.602982	6.89729	1.70235	1.52747	3.56059	0.38477	-0.729813	2.78603	0.767532	0.611145	1.83212	26.6	26.6	26.6	30	33.5	30	1504400	1785600	1912600	90049	2530300	11809000	1293700	3645600	2645200	13951000	866350	3578300
Q0VCM5	Inter-alpha-trypsin inhibitor heavy chain H1	ITIH1	Acute phase	secreted	0	0	0	2	4	3				1.26533	1.36158	2.64541				0.339517	0.445279	1.40349	0	0	0	2.8	4.7	4.1	0	0	0	0	0	0	13706	26220	42027	34153	28309	45170
Q3T052	Inter-alpha-trypsin inhibitor heavy chain H4	ITIH4	Acute phase	secreted	1	1	3	7	6	9				1.50035	1.02152	4.2421				0.585297	0.0307175	2.08478	1.4	1.4	3.8	7.2	7.2	8.5	75156	21953	60749	7271.6	51621	244480	124710	300250	79691	69604	119890	483900
Q9XSG3	Isocitrate dehydrogenase [NADP] cytoplasmic	IDH1	Metabolism	Cytoplasm	6	4	3	5	5	4	0.645081	0.739225	4.1621	0.873803	0.951412	3.59467	-0.632447	-0.435915	2.05731	-0.19462	-0.071858	1.84586	17.1	11.1	9.7	16.2	12.1	9.9	1261000	672450	155340	13727	120180	110830	91911	167360	110280	75850	79323	145720
P02668	Kappa-casein	CSN3	Major milk protein	secreted	7	7	7	4	2	4	0.389292	3.40854	7.12964	2.5681	0.668399	2.61334	-1.36108	1.76916	2.83383	1.3607	-0.581219	1.3859	38.4	47.4	47.4	24.7	15.3	24.7	315960000	226790000	385330000	26425000	316650000	162700000	36165000	223940000	91507000	94703000	31027000	408890000
G3N0V2	Keratin 1	KRT1	Structural	membrane	0	1	0	1	1	1													7.3	9.1	7.3	10.9	8.6	9.4	0	0	117240	19868	0	0	65898	43458	87316	59856	93749	418840
F1MC11	Keratin, type I cytoskeletal 14	KRT14	Structural	Cytoplasm	0	1	0	2	3	6				0.317735	0.899592	14.4734				-1.65411	-0.152657	3.85533	5.2	6.1	4.8	8.2	10.5	19.1	0	0	33618	18273	0	0	62764	32500	109620	90709	164480	528170
Q148H7	Keratin, type II cytoskeletal 79	KRT79	Structural	cell membrane	1	0	0	1	0	0													3.9	2.2	2.2	3.9	2.2	2.2	186930	176400	0	0	0	0	75243	171920	0	0	0	0
P01044	Kininogen-1	KNG1	Other/unknown	secreted	1	1	2	9	5	7				2.36757	1.98223	1.31511				1.24341	0.987123	0.39518	4.4	4.4	10.3	25.5	18.6	18.3	78377	161900	124560	0	138590	953140	387530	1437300	283650	516460	511580	1086000
P01045	Kininogen-2	KNG2	Other/unknown	secreted	2	0	1	1	1	1	2.41321						1.27095						6.6	3.1	5	11	8.2	11	39826	85005	0	0	31129	99015	28185	146580	17277	17159	8681.7	26745
Q95114	Lactadherin	MFGE8	Structural	secreted	12	10	14	9	9	13	0.272648	0.761482	3.61821	0.600794	1.57139	4.3986	-1.87489	-0.393118	1.85528	-0.735059	0.652041	2.13704	32	27.1	36.7	28.1	26.7	33.9	17303000	3823200	15132000	195850	19963000	6169800	987140	966420	997720	1216600	959340	2381500
P80025	Lactoperoxidase	LPO	Host defense	secreted	14	7	15	12	17	10	0.628224	1.12165	1.78601	0.88234	1.11372	0.407062	-0.67065	0.165618	0.836743	-0.180593	0.15538	-1.29668	20.8	12.4	24.4	20.1	30.2	15	4709900	2134600	5169400	150510	8222000	3220800	2409600	3628800	3496000	3589600	2526800	825280
P24627	Lactoferrin	LTF	Host defense	secreted	56	44	60	53	52	59	2.13029	1.60293	15.3793	1.65441	1.71792	5.0024	1.09105	0.680711	3.94292	0.726318	0.780663	2.32262	65.5	60.9	67.5	66.9	64.1	71	93277000	124620000	100560000	11195000	48660000	561050000	29583000	90865000	37187000	59666000	16860000	261930000
Q2KIF2	Leucine-rich alpha-2-glycoprotein 1	LRG1	Other/unknown	secreted	0	0	1	3	0	1				2.26384						1.17877			0	0	3.2	10.7	0	5.5	0	0	0	0	24928	123630	45870	182030	0	0	16657	14760
Q1JPB0	Leukocyte elastase inhibitor	SERPINB1	Other/unknown	Cytoplasm	0	0	2	0	0	1													0	0	6.4	0	0	3.7	0	0	0	0	169880	213430	0	0	0	0	11045	73560
Q2TBI0	Lipopolysaccharide-binding protein	LBP	Host defense	secreted	3	0	2	4	3	6	5.45448		5.9004	3.48962	0.556345	3.12293	2.44744		2.56081	1.80307	-0.845949	1.6429	8.7	0	6.4	10.8	8.7	15.6	181150	1069500	0	0	157220	3494000	229210	1917100	678870	301670	260370	5025200
P11151	Lipoprotein lipase	LPL	Metabolism	cell membrane	7	3	5	3	2	4	0.396131	2.01025	1.82656	0.606141	0.917368	3.25907	-1.33595	1.00738	0.869128	-0.722274	-0.124428	1.70446	17.6	9.6	14.6	9.6	7.5	12.6	6449100	1507700	6594700	276890	7676400	2193100	1812000	1578300	304870	217710	820050	426370
Q5E9B1	L-lactate dehydrogenase B chain	LDHB	Metabolism	secreted	0	0	1	4	3	5				0.600434	0.664216	9.07287				-0.735922	-0.590276	3.18156	0	0	3.6	14.4	11.1	15.9	0	0	0	0	70943	261270	142780	91129	145400	49869	102050	288190
G3MZU3	Major allergen Equ c 1, Salivary lipocalin	LOC783399	Transport	secreted	2	1	1	4	3	3	1.19626			1.75887	1.15585	0.544381	0.258528			0.814651	0.208959	-0.877311	9.1	9.6	4.3	13.4	13.4	13.4	179640	206030	177460	0	173160	278930	613110	1569200	298240	288070	304320	244320
P16368	Metalloproteinase inhibitor 2	TIMP2	Other/unknown	secreted	0	0	0	2	0	1													0	0	0	10.5	0	6.8	0	0	0	0	0	0	15688	751270	0	0	12557	206650
Q95122	Monocyte differentiation antigen CD14	CD14	Host defense	cell membrane	2	0	2	4	4	2	0.73745		2.96154	0.683422	1.79742	1.80176	-0.439383		1.56635	-0.549151	0.845929	0.849404	6.4	0	6.4	13.1	13.1	8.5	563640	370410	0	0	770300	520500	829960	907950	750680	1078100	464730	292490
Q8WML4	Mucin-1	MUC1	Host defense	membrane	2	1	2	1	0	1	1.17975		2.30061				0.238481		1.20202				3.1	1.6	3.1	1.6	0	1.6	1451400	956580	320890	8180.3	1266800	1180400	22680	200620	0	0	49609	397170
F1MNT5	Mucin-20	MUC20	Signal transduction	membrane	0	0	0	2	1	1				1.21204						0.27744			0	0	0	5.4	3.5	3.5	0	0	0	0	0	0	13735	30667	8751.2	9718.6	6040.9	3469.4
Q0IIH5	Nucleobindin-2	NUCB2	Other/unknown	Golgi apparatus	5	1	4	9	7	6	1.09698		2.61007	1.42723	1.57685	0.550212	0.133539		1.38409	0.513222	0.65705	-0.86194	12.3	2.4	12.3	22.7	18.6	18.6	502990	491370	144340	0	659180	650750	795620	1584900	821860	1113200	603500	349010
Q0P569	Nucleobindin-1	NUCB1	Other/unknown	Golgi apparatus	14	4	14	19	21	19	0.949399		3.08358	0.770393	1.88237	0.586384	-0.0749139		1.62461	-0.376334	0.912551	-0.770081	39	10.3	37.3	45.6	45.6	44.1	1932800	1319100	1254800	34299	2629600	2879900	2396200	3587500	3188600	5484600	2869500	1619200
Q3T0Q4	Nucleoside diphosphate kinase B	NME2	Signal transduction	Cytoplasm	0	1	0	1	0	2													0	5.9	0	11.2	0	12.5	0	0	0	0	0	0	15596	21237	0	0	30839	62189
Q32KV6	Nucleotide exchange factor SIL1	SIL1	Transport	ER	0	0	0	2	2	2				0.809328	1.98014	1.76117				-0.305203	0.985606	0.816535	0	0	0	6.1	6.1	6.1	0	0	0	0	0	0	51485	57461	102420	137500	67025	32070
Q0IIA2	Odorant-binding protein-like	MGC151921	Transport	secreted	3	2	3	4	5	3	0.761421	0.221462	1.2901	0.730775	1.25823	0.292299	-0.393234	-2.17487	0.367487	-0.4525	0.331392	-1.77448	18.6	11.6	18.6	25	29.7	17.4	1916500	955540	2013400	28748	1666900	876990	4968900	5882800	3385000	4670900	5478100	2211700
P31096	Osteopontin	SPP1	Host defense	secreted	8	4	13	13	13	14	3.8354	1.29739	5.66519	2.24845	2.3746	1.25169	1.93938	0.375612	2.50213	1.16893	1.24769	0.323879	36.7	14.7	50.7	42.4	52.2	52.2	17281000	38672000	13012000	207950	19700000	107450000	35648000	75184000	49843000	50891000	28921000	75838000
P58073	Parathyroid hormone-related protein	PTHLH	Other/unknown	Cytoplasm	0	2	1	1	1	1		0.635514						-0.654004					0	16.4	7.3	9	9	9	0	0	730750	41224	304860	0	82242	96815	77419	45782	91573	18985
Q8SPP7	Peptidoglycan recognition protein 1	PGLYRP1	Host defense	Cytoplasm	1	0	3	1	0	3													5.3	0	18.9	5.3	0	23.7	13306	61418	0	0	199210	6296800	0	0	0	0	24303	3653500
P62935	Peptidyl-prolyl cis-trans isomerase A	PPIA	Host defense	Cytoplasm	2	2	3	0	2	2	0.528012		6.16017		1.61326		-0.921358		2.62297		0.689975		13.4	15.9	19.5	0	12.8	12.8	526820	236660	695240	35517	543380	602890	0	0	42483	54966	52429	191930
Q9TUM6	Perilipin-2	PLIN2	Metabolism	membrane	4	2	5	1	1	1	0.766366		2.31025				-0.383895		1.20805				12.2	5.1	16.4	2.4	2.4	2.4	735240	461840	319330	0	851960	518660	12618	17688	13091	11607	14966	31953
Q9BGI2	Peroxiredoxin-4	PRDX4	Metabolism	secreted	0	0	2	0	0	1													0	0	9.1	0	0	4	0	0	0	0	251090	350330	0	0	0	0	8784.3	79941
P06868	Plasminogen	PLG	Other/unknown	secreted	2	1	2	2	3	3				1.55087	1.20259	3.78675				0.63308	0.266148	1.92096	3.1	2.1	2.5	2.5	5	5	26587	43905	23597	0	17705	62161	19518	55201	15910	13981	25509	115930
P26201	Platelet glycoprotein 4	CD36	Transport	membrane	3	2	3	1	2	3	0.699375	0.508637	2.23419		1.33656		-0.515861	-0.975291	1.15975		0.418522		6.4	4.9	6.4	2.5	4.7	6.6	2349400	1199000	2582300	56815	2091600	1178300	34263	128890	198580	199650	173080	1740000
P81265	Polymeric immunoglobulin receptor	PIGR	Host defense	cell membrane	26	17	30	30	33	27	1.18629	1.04477	5.86505	1.01133	2.46725	1.73818	0.246459	0.0631787	2.55214	0.0162485	1.3029	0.797573	39.6	31.4	44.3	41.2	45.3	43.6	14050000	11159000	16071000	388250	15338000	38630000	10607000	18916000	12821000	30302000	10923000	27360000
P26779	Proactivator polypeptide	PSAP	Metabolism	Lysosome	2	1	2	8	7	5	1.78811		11.135	2.93072	2.28869	1.57989	0.838436		3.47703	1.55125	1.19452	0.65982	3.8	1.9	3.2	17.5	12.6	9.1	66626	82026	61363	0	73499	404900	196110	812960	126490	195150	144010	655560
O02853	Prostaglandin-H2 D-isomerase	PTGDS	Transport	ER	1	0	2	1	1	1				2.12527						1.08765			7.3	0	8.9	7.3	6.3	7.3	286590	289730	0	0	215920	3838600	646240	3051500	50502	107130	284140	2276600
P05307	Protein disulfide-isomerase	P4HB	Structural	ER	0	0	0	3	2	2				1.4536	1.68731	1.60787				0.539633	0.754722	0.68515	0	0	0	6.5	4.5	4.5	0	0	0	0	0	0	27645	59158	26863	29339	25122	25958
A6QR11	Protein kinase C-binding protein NELL2	NELL2	Other/unknown	secreted	1	2	0	5	6	1				0.700433	0.81501					-0.513682	-0.295109		1.2	2.5	0	6.2	5.4	0.9	12674	5950.9	61464	0	0	0	77553	90519	131690	81633	16064	6155.6
Q3MHX6	Protein OS-9	OS9	Transport	ER	0	0	0	2	3	1				1.18577	2.06061					0.245819	1.04307		0	0	0	3.7	6.7	2.1	0	0	0	0	0	0	66767	107920	113950	231610	59456	31821
P00735	Prothrombin	F2	Acute phase	secreted	1	1	0	5	6	4				1.64243	1.56549	2.65788				0.715828	0.646615	1.41028	2.7	2.7	0	11.5	14.2	9.4	19772	19712	18132	0	0	0	115750	309630	100430	172630	79479	174300
F1MM32	QSOX1	QSOX1	Metabolism	secreted	10	4	10	8	2	9	1.48077	0.83536	9.26091	2.3908	0.83511	3.86623	0.566351	-0.259529	3.21115	1.25749	-0.259962	1.95093	22.4	9.9	22.6	19	5.3	18	1525200	1618800	1110300	29377	2071900	7494300	446460	2117600	85743	59819	336350	6192300
P62998	Ras-related C3 botulinum toxin substrate 1	RAC1	Signal transduction	cell membrane	1	1	2	0	0	1													5.2	5.7	10.9	0	0	5.7	123900	105530	400270	372030	594930	995460	0	0	0	0	277170	452220
Q762I5	Resistin	RETN	Other/unknown	secreted	0	0	1	0	0	2													0	0	16.5	0	0	29.4	0	0	0	0	0	1711300	0	0	0	0	0	1026700
P15467	Ribonuclease 4	RNASE4	Host defense	secreted	3	3	4	5	4	4	0.758081	1.39981	2.709	0.818788	0.668383	2.57084	-0.399576	0.485227	1.43776	-0.288438	-0.581253	1.36224	19.7	34	34	42.2	34	34	10245000	4750300	8394600	282050	11836000	7938600	2335300	3051100	1414700	582410	1247600	3613700
P61823	Ribonuclease pancreatic	RNASE1	Other/unknown	secreted	2	1	2	5	4	2	0.609289			1.17931	0.79988	0.303569	-0.714802			0.237946	-0.322145	-1.7199	22.7	14	22.7	63.3	50	22.7	2429900	1041200	527640	0	1425700	111040	2502500	4850300	2432600	1575200	1823500	552610
A6QPK0	SCGB2A2 protein	SCGB2A2	Other/unknown	secreted	1	0	1	1	2	2					2.94329						1.55743		10.9	0	10.9	10.9	23.9	23.9	170000	340320	0	0	179120	930640	83097	619590	698830	1299700	199080	915840
A0JNP2	Secretoglobin family 1D member	SCGB1D	Other/unknown	secreted	2	1	2	0	0	1	1.22418		3.04766				0.291812		1.6077				19.6	10.8	19.6	0	0	10.8	20635000	15925000	1934800	0	20402000	12348000	0	0	0	0	292880	2322500
Q29443	Serotransferrin	TF	Transport	secreted	32	12	35	37	38	41	3.96298	2.77003	5.5611	3.64839	1.25226	1.22319	1.98659	1.4699	2.47537	1.86726	0.324539	0.290648	47.2	19.5	53.4	54.3	54	62.5	3761300	10019000	1600200	75351	13547000	33714000	3200300	22152000	5676000	7556400	5327300	20890000
Q9TTE1	Serpin A3-1	SERPINA3-1	Other/unknown	Cytoplasm	4	0	5	5	5	5	2.6733		5.46733	2.55787	1.20176	1.23477	1.41862		2.45084	1.35494	0.265148	0.304246	10.7	0	14.8	10.7	10.9	12.2	474580	985270	0	0	807590	5044800	1460200	3973000	626280	763540	679490	3388300
Q3ZEJ6	Serpin A3-3	SERPINA3-3	Other/unknown	secreted	0	0	0	1	1	1													6.6	0	10.7	17.5	13.6	15.3	0	0	0	0	0	0	19274	67499	8399	16849	12312	101420
A2I7N1	Serpin A3-5	SERPINA3-5	Other/unknown	Cytoplasm	1	0	1	4	1	4				2.249		1.54114				1.16928		0.624002	6.6	0	10.7	22.1	15.5	19.9	141130	244570	0	0	97649	639790	248730	940510	36278	42937	269230	1166300
A2I7N2	Serpin A3-6	SERPINA3-6	Other/unknown	Cytoplasm	0	0	0	0	0	0													6.5	0	10.6	15.2	13.5	13	0	0	0	0	0	0	0	0	0	0	0	0
A2I7N3	Serpin A3-7	SERPINA3-7	Other/unknown	secreted	5	0	5	6	5	8	2.77106		5.22142	2.10609	0.980199	2.3462	1.47044		2.38444	1.07457	-0.0288536	1.23033	11.3	0	14.9	20.6	15.1	21.1	681840	1343200	0	0	738410	4613300	1423800	4759400	942460	723920	831290	4464800
A6QPQ2	Serpin A3-8	SERPINA3-8	Other/unknown	secreted	0	0	1	1	1	1				2.16326						1.1132			1.9	0	7.2	11	9.6	11	0	0	0	0	83172	489480	60951	226040	74130	73472	25283	173610
A6QPP2	Serpin D1	SERPIND1	Other/unknown	secreted	1	0	2	3	1	2				1.99167		3.94488				0.993981		1.97998	3	0	5.6	6.7	3	4.8	63022	88430	0	0	57369	417070	89540	229090	21988	24921	30897	120700
Q95121	Serpin F1	SERPINF1	Other/unknown	secreted	1	1	1	5	3	4				1.15746	1.07666	3.9478				0.210964	0.106559	1.98105	2.4	2.4	2.4	14.9	9.9	12.7	31620	46967	17751	0	63117	214910	113300	195280	62165	52621	82651	166230
E1BMJ0	Serpin G1	LOC100847889	Other/unknown	secreted	1	0	1	1	1	0													20.1	5.6	16.7	14.7	14.7	11.5	69549	30890	0	0	578110	798680	542460	854240	295290	532730	0	0
P02769	Albumin	ALB	Transport	secreted	51	36	55	64	63	56	3.37744	1.55938	5.96939	2.83418	1.77979	1.06822	1.75593	0.640972	2.57758	1.50293	0.831707	0.0952146	72.5	64.4	78.1	77.4	79.1	76.9	72210000	160860000	93075000	7275400	59060000	406740000	45550000	249380000	69843000	125470000	45916000	214970000
P35541	Serum amyloid A protein	SAA1	Acute phase	secreted	2	1	5	3	2	4	6.93213		13.9815	7.46099	1.53198	4.11308	2.7933		3.80545	2.89937	0.615393	2.04022	19.8	9.2	32.8	19.8	19.8	32.8	783480	2930800	662090	0	1136500	34601000	307100	3957900	317450	475940	392240	31420000
E1BF27	SLC38A10 protein	SLC38A10	Structural	membrane	0	0	0	0	3	0					2.0207						1.01485		0	0	0	0	4.1	0	0	0	0	0	0	0	0	0	24220	39057	0	0
Q27960	Sodium-dependent phosphate transport protein 2B	LC34A2	Transport	membrane	3	4	2	1	1	1	0.411672	2.16454	3.11783				-1.28043	1.11406	1.64054				5.1	6.8	3	1.9	1.9	1.9	827370	419540	1423100	43218	736130	193130	23367	30071	28337	35198	23348	24293
P29392	Spermadhesin-1	SPADH1	Other/unknown	secreted	0	2	2	2	3	2				1.17267	1.08217	0.418015				0.229802	0.113929	-1.25837	0	23.9	23.9	14.2	26.9	14.2	0	0	842270	17614	702960	426340	549160	864560	846590	709750	717450	436020
Q2KIS7	Tetranectin	CLEC3B	Structural	secreted	3	2	2	4	3	2	0.962788		4.05718	1.27271	1.64804	0.864213	-0.0547103		2.02048	0.347903	0.720749	-0.210541	21.8	16.3	16.3	28.7	21.8	16.3	602250	583940	874130	0	381910	494340	587280	1359800	865880	1409100	472270	440000
Q28178	Thrombospondin-1	THBS1	Host defense	secreted	8	0	16	14	10	17	8.51036		4.00853	6.50719	1.19423	1.64962	3.08922		2.00307	2.70204	0.256075	0.722136	8.5	0	17.9	14.8	10.2	18.2	71461	478570	0	0	202400	2398800	152950	1492800	99469	87107	141850	2208800
O46375	Transthyretin	TTR	Transport	secreted	4	3	4	5	5	5	1.61413	0.757102	5.82964	1.4264	1.54246	1.02627	0.690757	-0.40144	2.54341	0.512383	0.625231	0.0374119	28.6	30.6	28.6	31.3	35.4	31.3	3558900	3958700	4249400	156840	3123900	10109000	1907100	4116400	1763700	3007700	2186300	4499600
Q3MHN5	Vitamin D-binding protein	GC	Transport	secreted	9	2	9	13	11	11	1.38378	0.437128	11.117	1.93792	1.5921	1.4241	0.468614	-1.19387	3.47469	0.95451	0.670929	0.510048	29.3	9.1	25.5	29.5	29.5	26.4	722290	1109100	440520	12655	723930	4213100	838270	2801500	1062100	1458700	796750	3330900
Q3T0Z0	WAP four-disulfide core domain 2	WFDC2	Other/unknown	secreted	0	0	0	2	2	1				1.69009	2.82756					0.757102	1.49956		0	0	0	16	16	7.7	0	0	0	0	0	0	91306	298270	98073	253490	71388	68890
F1MUT3	Xanthine dehydrogenase/oxidase	XDH	Metabolism	secreted	27	20	29	29	31	26	0.947649	0.623036	2.85148	0.530335	1.97982	1.4451	-0.0775752	-0.682613	1.51171	-0.915023	0.985372	0.53117	24.3	17.9	28.4	24	27.8	22.5	7925200	5114600	6079500	196130	6956100	6499500	2024000	1516600	2409500	4935700	1800100	1318500
Q3ZCH5	Zinc-alpha-2-glycoprotein	AZGP1	Host defense	secreted	11	7	11	13	13	14	0.650201	0.521391	6.69394	0.928532	2.18931	1.20839	-0.621042	-0.939563	2.74285	-0.106977	1.13048	0.273086	34.1	29.4	37.1	40.1	39.5	39.8	7210700	5118600	7065100	149330	6365400	10783000	4987700	8183600	8607300	17086000	7987000	10467000
